# Supplementary material for: Gut Bacteria Associated With Monochamus saltuarius (Coleoptera: Cerambycidae) and Their Possible Roles in Host Plant Adaptations
Source: Front Microbiol. 2021 Jun 21;12:687211. doi: 10.3389/fmicb.2021.687211 (PMC8256174; doi:10.3389/fmicb.2021.687211)
Supplement: Supplementary Table 1 — Summary statistics for the Illumina Miseq runs for all samples. [file Table_1.XLS]

## Sheet: 样本信息统计表
Sample\Info	Seq_num	Base_num	Mean_length	Min_length	Max_length	Number of OTUs
PK1	57195	26470000	428.733	276	431	39
PK2	48817	22186403	428.632	392	432	113
PK3	47727	21172227	428.952	276	430	39
PK4	45837	19987913	424.787	262	430	130
PK6	52938	23688711	428.934	277	434	34
PK7	54093	23923065	428.936	277	430	38
PK8	45086	20673063	428.831	277	435	74
PK9	53108	23660602	428.852	277	478	63
PT1	27576	13140373	423.269	398	478	305
PT2	49022	26876305	423.823	230	437	310
PT3	49056	25021733	418.438	297	439	462
PT6	52213	24424288	419.402	248	431	126
PT7	52734	22637320	420.901	252	431	232
PT8	53724	23333534	419.592	277	458	379
PS1	44272	20191672	428.707	392	430	84
PS2	44285	20078350	428.512	276	431	24
PS3	50782	22191743	428.967	277	492	20
PS4	47743	20930392	428.743	392	430	51
PS5	49128	22148398	428.85	277	505	54
