# Supplementary material for: Gut Bacteria Associated With Monochamus saltuarius (Coleoptera: Cerambycidae) and Their Possible Roles in Host Plant Adaptations
Source: Front Microbiol. 2021 Jun 21;12:687211. doi: 10.3389/fmicb.2021.687211 (PMC8256174; doi:10.3389/fmicb.2021.687211)
Supplement: Supplementary Table 2 — Summary statistics for the qPCR runs for all samples. [file Table_2.XLSX]

## Sheet: Sheet1
Sample Name	Target Name		Reporter	Quencher	Cт	Cт Mean	Quantity(copies/sampled gut)	Quantity Mean	Dilution ratio	Elution volume	weight(g)	Quantity(copies/g)	Quantity Mean(copies/g)
PK1	16s		SYBR	None	14.78	14.86	1.22939e+06	1.16696e+06	1	100	0.03	4.09797e+09	3.88987e+09
PK2	16s		SYBR	None	19.65	19.71	51504.3	49529.9	1	100	0.02	2.57521e+08	2.4765e+08
PK3	16s		SYBR	None	13.6	13.42	2.65181e+06	2.98173e+06	1	100	0.02	1.3259e+10	1.49087e+10			y = -3.5345x + 37.368
PK4	16s		SYBR	None	23.01	22.94	5770.5	6039.74	1	100	0.04	1.44263e+07	1.50994e+07			R² = 0.9998
PK6	16s		SYBR	None	16.08	16.08	527093	527093	1	100	0.04	1.31773e+09	1.31773e+09
PK7	16s		SYBR	None	16.78	16.75	334071	340665	1	100	0.02	1.67036e+09	1.70332e+09
PK8	16s		SYBR	None	12.89	12.88	4.21133e+06	4.23885e+06	1	100	0.04	1.05283e+10	1.05971e+10
PK9	16s		SYBR	None	17.2	17.04	254103	282019	1	100	0.02	1.27052e+09	1.4101e+09
PT1	16s		SYBR	None	21.43	21.62	16152.4	14271.8	1	100	0.03	5.38412e+07	4.75728e+07
PT2	16s		SYBR	None	15.47	15.4	784281	820874	1	100	0.05	1.56856e+09	1.64175e+09
PT3	16s		SYBR	None	18.68	18.85	96890.4	86732.8	1	100	0.05	1.93781e+08	1.73466e+08
PT6	16s		SYBR	None	19.97	19.99	41812.6	41271.3	1	100	0.06	6.96876e+07	6.87855e+07
PT7	16s		SYBR	None	21.88	21.61	12048.1	14365.1	1	100	0.06	2.00802e+07	2.39419e+07
PT8	16s		SYBR	None	22.76	22.31	6791.18	9104.61	1	100	0.04	1.69779e+07	2.27615e+07
PS1	16s		SYBR	None	16.16	16.14	500326	506887	1	100	0.02	2.50163e+09	2.53444e+09
PS2	16s		SYBR	None	14.78	14.49	1.22939e+06	1.48504e+06	1	100	0.01	1.22939e+10	1.48504e+10
PS3	16s		SYBR	None	17.23	17.15	249185	262517	1	100	0.03	8.30618e+08	8.75055e+08
PS4	16s		SYBR	None	21.57	21.46	14744.4	15839.7	1	100	0.03	4.91479e+07	5.27991e+07
PS5	16s		SYBR	None	18.14	17.92	137740	158966	1	100	0.04	3.4435e+08	3.97415e+08

## Sheet: Sheet2
x	y
8.51895	7.39									330330000	8.51895
8.51895	7.23									330330000	8.51895
7.51895	10.67									33033000	7.51895
7.51895	10.78									33033000	7.51895
6.51895	14.28									3303300	6.51895
6.51895	14.28									3303300	6.51895
5.51895	17.97									330330	5.51895
5.51895	17.93									330330	5.51895
4.51895	21.35									33033	4.51895
4.51895	21.39									33033	4.51895
