# Supplementary material for: Gut Bacteria Associated With Monochamus saltuarius (Coleoptera: Cerambycidae) and Their Possible Roles in Host Plant Adaptations
Source: Front Microbiol. 2021 Jun 21;12:687211. doi: 10.3389/fmicb.2021.687211 (PMC8256174; doi:10.3389/fmicb.2021.687211)
Supplement: Supplementary Table 3 — Test data of Differences between groups in Mean qPCR values (Tukey’s multiple comparisons test). [file Table_3.XLSX]

## Sheet: Sheet1
Number of families	1
Number of comparisons per family	3
Alpha	0.05
Tukey's multiple comparisons test	Mean Diff.	95.00% CI of diff.	Significant?	Summary	Adjusted P Value
PK vs. PT	3931513125	-2779502164 to 10642528414	No	ns	0.3119	A-B
PK vs. PS	519284825	-6564844967 to 7603414617	No	ns	0.9805	B-C
PT vs. PS	-3412228300	-10936778506 to 4112321906	No	ns	0.4871	A-C
Test details	Mean1	Mean2	Mean Diff.	SE of diff.	n1	n2	q	DF
PK vs. PT	4261218625	329705500	3931513125	2600835158	8	6	2.138	16
PK vs. PS	4261218625	3741933800	519284825	2745434638	8	5	0.2675	16
PT vs. PS	329705500	3741933800	-3412228300	2745434638	6	5	0.2675	16
