# Supplementary material for: Gut Bacteria Associated With Monochamus saltuarius (Coleoptera: Cerambycidae) and Their Possible Roles in Host Plant Adaptations
Source: Front Microbiol. 2021 Jun 21;12:687211. doi: 10.3389/fmicb.2021.687211 (PMC8256174; doi:10.3389/fmicb.2021.687211)
Supplement: Supplementary Table 4 — Test data of Differences between groups in α-diversity. [file Table_4.XLS]

## Sheet: 组间T检验数据表
Estimators	PK-Mean	PK-Sd	PT-Mean	PT-Sd	PS-Mean	PS-Sd	Pvalue(PK-PT)	Qvalue(PK-PT)	Pvalue(PK-PS)	Qvalue(PK-PS)	Pvalue(PS-PT)	Qvalue(PS-PT)
shannon	1.3022	0.33841	3.244	0.43697	0.98783	0.2549	6.973e-07	2.092e-06	0.1035	0.2276	3.181e-06	9.542e-06
simpson	0.38239	0.092516	0.10408	0.049313	0.46607	0.099979	2.362e-05	3.543e-05	0.1517	0.2276	2.564e-05	3.845e-05
chao	90.46	48.628	330.55	121.12	58.617	40.196	0.0002467	0.0002467	0.2476	0.2476	0.001017	0.001017
