# Supplementary material for: Gut Bacteria Associated With Monochamus saltuarius (Coleoptera: Cerambycidae) and Their Possible Roles in Host Plant Adaptations
Source: Front Microbiol. 2021 Jun 21;12:687211. doi: 10.3389/fmicb.2021.687211 (PMC8256174; doi:10.3389/fmicb.2021.687211)
Supplement: Supplementary Table 5 — Test data of ANOSIM analysis between groups for all samples. [file Table_5.XLSX]

## Sheet: Adonis表
Phylum Level
Method	Statistic	Pvalue	Permutation_number
ANOSIM	0.1794	0.039	999
	Df	SumsOfSqs	MeanSqs	F.Model	R2	Pr(>F)
group_factor$Final	2	0.272128	0.136064	1.87656	0.190001	0.118
Residuals	16	1.16011	0.0725072	-	0.809999	-
Total	18	1.43224	-	-	1	-
Genus Level
Method	Statistic	Pvalue	Permutation_number
ANOSIM	0.5926	0.001	999
	Df	SumsOfSqs	MeanSqs	F.Model	R2	Pr(>F)
group_factor$Final	2	2.40819	1.2041	8.03477	0.501084	0.001
Residuals	16	2.39777	0.149861	-	0.498916	-
Total	18	4.80596	-	-	1	-
