# Supplementary material for: Gut Bacteria Associated With Monochamus saltuarius (Coleoptera: Cerambycidae) and Their Possible Roles in Host Plant Adaptations
Source: Front Microbiol. 2021 Jun 21;12:687211. doi: 10.3389/fmicb.2021.687211 (PMC8256174; doi:10.3389/fmicb.2021.687211)
Supplement: Supplementary Table 6 — PICRUST2 Functional annotations of KEGG pathway level 3 in all samples. [file Table_6.XLS]

## Sheet: KEGG功能丰度统计表
Pathway level1	Pathway level2	Pathway level3	Description	PK7	PK4	PK2	PK3	PK1	PK8	PK9	PK6	PT6	PT8	PT7	PT1	PT3	PT2	PS2	PS1	PS4	PS5	PS3
Metabolism	Global and overview maps	ko01100	Metabolic pathways	1.27177e+07	2.89178e+07	1.22313e+07	1.12033e+07	1.94034e+07	1.23424e+07	1.33123e+07	1.17768e+07	3.6244e+07	4.06026e+07	3.32665e+07	1.7589e+07	2.88613e+07	2.37127e+07	1.37697e+07	9.52064e+06	1.72642e+07	1.63815e+07	7.79883e+06
Metabolism	Global and overview maps	ko01110	Biosynthesis of secondary metabolites	5.01294e+06	1.16624e+07	4.97355e+06	4.43589e+06	9.58197e+06	6.23976e+06	5.84116e+06	4.97924e+06	1.64283e+07	1.69905e+07	1.42159e+07	7.46008e+06	1.27092e+07	1.03367e+07	7.38136e+06	3.78813e+06	6.75005e+06	8.50765e+06	3.11624e+06
Metabolism	Global and overview maps	ko01120	Microbial metabolism in diverse environments	4.09539e+06	8.9119e+06	3.81406e+06	3.53206e+06	5.24919e+06	3.26803e+06	3.9687e+06	3.6013e+06	1.13156e+07	1.24982e+07	9.65281e+06	5.2782e+06	8.25098e+06	7.0172e+06	3.44341e+06	2.97784e+06	5455682	4.23958e+06	2.40726e+06
Environmental Information Processing	Membrane transport	ko02010	ABC transporters	2.88908e+06	6.23502e+06	2.68464e+06	2.61443e+06	3.71296e+06	2.27334e+06	2.79152e+06	2.56288e+06	4.51871e+06	7.29794e+06	5.99027e+06	2.888e+06	5.13132e+06	3.52674e+06	2.37167e+06	2.16229e+06	3.80268e+06	2914506	1825867
Metabolism	Global and overview maps	ko01230	Biosynthesis of amino acids	1.95937e+06	4.41652e+06	1.96248e+06	1.74754e+06	4.36516e+06	2.85793e+06	2.45719e+06	2.04357e+06	6.03034e+06	6.36693e+06	5.43215e+06	2.8576e+06	4.92243e+06	3.84624e+06	3.48837e+06	1.47072e+06	2.54823e+06	3.95306e+06	1.20755e+06
Metabolism	Global and overview maps	ko01200	Carbon metabolism	1.65119e+06	3.83896e+06	1.62535e+06	1.45176e+06	2.86859e+06	1.87984e+06	1.84806e+06	1.60331e+06	5.41345e+06	5.6261e+06	4.62364e+06	2.5039e+06	4.11563e+06	3.5289e+06	2.17682e+06	1.23672e+06	2.2495e+06	2.53019e+06	1.04878e+06
Environmental Information Processing	Signal transduction	ko02020	Two-component system	1.88033e+06	4.37467e+06	1.81829e+06	1.66464e+06	2.09997e+06	1.35744e+06	1.79105e+06	1.66174e+06	4.01182e+06	5.82394e+06	4.69953e+06	2.53065e+06	3.60046e+06	2.58009e+06	1.34557e+06	1.4581e+06	2.80107e+06	1.6918e+06	1.28405e+06
Cellular Processes	Cellular community - prokaryotes	ko02024	Quorum sensing	1.06682e+06	3.21738e+06	1.09433e+06	998104	1.65489e+06	1.00517e+06	1.12096e+06	975891	2.78629e+06	4.20335e+06	3.4819e+06	1.64886e+06	2.95077e+06	1.9481e+06	1.11795e+06	825805	1.8162e+06	1.3704e+06	658785
Genetic Information Processing	Translation	ko03010	Ribosome	718596	1.83005e+06	767525	641495	1.98154e+06	1.33359e+06	1.0287e+06	820952	2.80523e+06	2.81065e+06	2.46279e+06	1.33253e+06	2.27486e+06	2.26821e+06	1.68156e+06	546976	998569	1.8766e+06	459980
Metabolism	Nucleotide metabolism	ko00230	Purine metabolism	937714	2.01867e+06	906549	837788	1.77828e+06	1.14802e+06	1.07989e+06	924153	2.79204e+06	2.81128e+06	2.4134e+06	1.27385e+06	2.2205e+06	2.08398e+06	1.35594e+06	700055	1.17122e+06	1.56127e+06	566222
Metabolism	Carbohydrate metabolism	ko00620	Pyruvate metabolism	727292	1.69713e+06	711237	637129	1.22972e+06	795104	799097	692829	2.17378e+06	2.4244e+06	1.91277e+06	1.06559e+06	1.59004e+06	1.42614e+06	919784	528706	1.03619e+06	1.07828e+06	440310
Metabolism	Energy metabolism	ko00190	Oxidative phosphorylation	583795	1.73459e+06	601007	513686	776513	498590	592886	527132	2.1856e+06	2.59326e+06	2.2035e+06	1.17424e+06	1.86726e+06	1.44771e+06	529145	459145	988693	657817	378817
Metabolism	Carbohydrate metabolism	ko00010	Glycolysis / Gluconeogenesis	669050	1.30412e+06	648503	589853	1.45127e+06	964409	827674	696302	1.92619e+06	1.85613e+06	1.52038e+06	813791	1.39807e+06	1.34144e+06	1.17516e+06	479805	781696	1.32424e+06	410223
Metabolism	Carbohydrate metabolism	ko00520	Amino sugar and nucleotide sugar metabolism	677182	1.28098e+06	651271	600685	1.29248e+06	861500	793382	685989	1.5088e+06	1.73652e+06	1.44578e+06	717390	1.31731e+06	1.27153e+06	1.01362e+06	512928	780258	1.1515e+06	449043
Metabolism	Amino acid metabolism	ko00260	Glycine, serine and threonine metabolism	570988	1.44714e+06	568845	505165	951012	609666	624416	542166	1.90685e+06	2.0587e+06	1678983	888409	1.5474e+06	1.14873e+06	697023	433169	841640	824440	356075
Metabolism	Nucleotide metabolism	ko00240	Pyrimidine metabolism	647298	1.24159e+06	608427	573668	1.24921e+06	813557	749703	644288	1.48386e+06	1.64408e+06	1.45726e+06	738939	1.36049e+06	1.3149e+06	966052	472992	717975	1.10088e+06	391677
Environmental Information Processing	Membrane transport	ko03070	Bacterial secretion system	640694	1.96613e+06	644541	529313	611178	382399	584524	535274	1.55081e+06	2.59833e+06	1.97466e+06	1.09206e+06	1.27186e+06	849568	355535	485229	1.20597e+06	491375	397883
Metabolism	Carbohydrate metabolism	ko00630	Glyoxylate and dicarboxylate metabolism	498506	1.71658e+06	523874	425557	545025	340839	472430	424961	2.18982e+06	2.55252e+06	1.96327e+06	1.09042e+06	1.62671e+06	1.07826e+06	337359	373553	995194	454208	311382
Metabolism	Carbohydrate metabolism	ko00500	Starch and sucrose metabolism	866738	921922	754006	773817	1.60251e+06	1.05778e+06	976376	864119	1.18901e+06	1.10482e+06	946806	447038	931025	1.01202e+06	1.23894e+06	620381	646818	1.38638e+06	543295
Metabolism	Amino acid metabolism	ko00270	Cysteine and methionine metabolism	614416	1.32045e+06	595387	555608	1.07696e+06	688277	681367	593924	1.64443e+06	1.81186e+06	1.53973e+06	831293	1.32992e+06	1.04136e+06	795117	472755	794948	920190	391991
Metabolism	Carbohydrate metabolism	ko00650	Butanoate metabolism	567401	1.24401e+06	541728	483554	771986	503414	574314	514442	1.61841e+06	1.85375e+06	1.40021e+06	784067	1.16646e+06	1.01075e+06	547897	408447	789504	662454	346545
Metabolism	Global and overview maps	ko01212	Fatty acid metabolism	396992	1.25276e+06	426182	342597	697582	444556	449929	376865	1.87062e+06	1.95883e+06	1.5259e+06	833721	1.30488e+06	1.13637e+06	518286	302125	735873	623570	233159
Genetic Information Processing	Translation	ko00970	Aminoacyl-tRNA biosynthesis	419015	939106	418126	359200	958168	636474	535955	440619	1.32672e+06	1.42741e+06	1.21024e+06	646636	1.08871e+06	1.1161e+06	782464	305314	527713	885734	244215
Metabolism	Energy metabolism	ko00720	Carbon fixation pathways in prokaryotes	444094	1.04457e+06	435798	384868	737820	489405	490955	426676	1.51946e+06	1.58785e+06	1.30035e+06	741995	1.14696e+06	968748	561440	329105	613182	657379	277933
Metabolism	Carbohydrate metabolism	ko00640	Propanoate metabolism	422453	1.15184e+06	428064	362336	675834	434362	455524	393787	1.65703e+06	1.72625e+06	1.30177e+06	759843	1.07916e+06	924152	496263	303603	698947	594513	252875
Metabolism	Global and overview maps	ko01210	2-Oxocarboxylic acid metabolism	437453	1.00043e+06	433459	389167	873934	564324	518027	437844	1.33612e+06	1.46663e+06	1.23831e+06	663186	1.087e+06	812467	673821	331702	577240	773783	265825
Metabolism	Amino acid metabolism	ko00250	Alanine, aspartate and glutamate metabolism	413925	1.02065e+06	416289	375068	787389	499755	477104	406700	1.46759e+06	1.48924e+06	1.26808e+06	650474	1.15758e+06	980312	586246	323699	583594	680749	258956
Metabolism	Carbohydrate metabolism	ko00030	Pentose phosphate pathway	541417	897385	491332	490161	930719	579250	581419	514746	1.19666e+06	1.18785e+06	1.03865e+06	502333	1.00533e+06	1.03754e+06	660601	414135	532513	760752	328166
Metabolism	Energy metabolism	ko00680	Methane metabolism	472401	994445	453172	407436	784287	519334	518737	454809	1.39218e+06	1.3934e+06	1.08098e+06	650410	965719	837751	596120	342368	602339	692966	297784
Metabolism	Glycan biosynthesis and metabolism	ko00550	Peptidoglycan biosynthesis	352396	802857	362140	312999	902089	599949	479892	388535	1.06916e+06	1.16317e+06	985618	543348	867512	888421	749913	263452	466131	840071	218646
Genetic Information Processing	Replication and repair	ko03440	Homologous recombination	376570	773278	367759	333737	826817	547225	469278	393054	1.13914e+06	1.11724e+06	985757	532435	907786	911871	666602	279389	444356	751397	232177
Metabolism	Energy metabolism	ko00920	Sulfur metabolism	456833	1.12495e+06	437586	414152	459303	273163	408879	385584	1.21546e+06	1.50886e+06	1.16868e+06	674955	939159	627925	249595	354058	694451	333216	298326
Metabolism	Amino acid metabolism	ko00400	Phenylalanine, tyrosine and tryptophan biosynthesis	351260	843201	353295	318002	774600	493916	433034	359354	1.1608e+06	1.20282e+06	1.04149e+06	553376	939675	635337	601311	268809	473840	686022	208109
Metabolism	Carbohydrate metabolism	ko00051	Fructose and mannose metabolism	595807	756266	512004	517192	805045	525015	587671	546740	868254	923088	711076	354953	722282	659715	561011	430224	524594	651794	382872
Metabolism	Amino acid metabolism	ko00280	Valine, leucine and isoleucine degradation	187173	1.09543e+06	252843	151126	279395	179771	211004	168918	1.81269e+06	1.85592e+06	1.35075e+06	757604	1.1116e+06	807203	202143	147658	634780	271930	119061
Metabolism	Carbohydrate metabolism	ko00020	Citrate cycle (TCA cycle)	378529	892517	359958	333784	507025	324771	377449	340688	1.38525e+06	1.31319e+06	1.13438e+06	609519	1.01845e+06	731444	347599	284275	510785	420735	233802
Metabolism	Amino acid metabolism	ko00330	Arginine and proline metabolism	440268	999955	403239	387311	483217	269922	392156	362718	1.15008e+06	1.39722e+06	1.10751e+06	530089	974087	716760	257173	328325	598824	342045	240618
Cellular Processes	Cell motility	ko02040	Flagellar assembly	425329	1.19211e+06	422626	379778	263934	155565	351438	343548	1.0311e+06	1.58028e+06	1.3843e+06	658890	1.06881e+06	486749	77302.7	370381	703940	152669	306807
Metabolism	Metabolism of cofactors and vitamins	ko00860	Porphyrin and chlorophyll metabolism	317528	1.12437e+06	333390	279319	246196	147002	270727	255949	1.32733e+06	1.65872e+06	1.39857e+06	697063	1.11777e+06	675107	111143	245235	636461	178616	207781
Metabolism	Amino acid metabolism	ko00360	Phenylalanine metabolism	398616	984452	366217	318616	269888	152554	318035	305150	1.21414e+06	1.47003e+06	1.02278e+06	596309	808145	737328	104307	274654	631947	180848	212639
Human Diseases	Drug resistance: antimicrobial	ko01501	beta-Lactam resistance	344097	880124	354893	302995	645040	416220	401406	340139	686295	1.20029e+06	852896	486071	646398	658547	490660	265177	565114	571912	223345
Metabolism	Lipid metabolism	ko00061	Fatty acid biosynthesis	288387	740604	291707	253155	607166	388867	349577	288851	1.00211e+06	1.09844e+06	935653	477574	857976	823543	471475	216241	407905	544839	160202
Metabolism	Metabolism of cofactors and vitamins	ko00790	Folate biosynthesis	353946	852545	335774	310659	412940	256245	334963	307722	1099299	1.19784e+06	1.03529e+06	545760	862187	548996	256589	272213	495214	323349	219916
Genetic Information Processing	Replication and repair	ko03430	Mismatch repair	314436	635374	303399	282573	676165	446162	385927	325691	872672	912295	802796	420790	747995	782957	541747	231753	356655	610200	194086
Metabolism	Metabolism of cofactors and vitamins	ko00770	Pantothenate and CoA biosynthesis	343650	723309	329247	299693	575972	374139	377247	329145	907252	1.03062e+06	873885	457163	750577	600577	428498	258440	430732	499936	212062
Cellular Processes	Cellular community - prokaryotes	ko02025	Biofilm formation - Pseudomonas aeruginosa	331112	1.24092e+06	360872	276762	231146	145901	289056	265572	840389	1.55008e+06	1.09406e+06	667957	590500	297011	110788	249628	820118	187429	218459
Metabolism	Global and overview maps	ko01220	Degradation of aromatic compounds	417758	915264	371041	329106	388899	229431	358144	332694	961612	1.26794e+06	823750	518002	599824	636419	215310	267074	600663	297889	202397
Metabolism	Xenobiotics biodegradation and metabolism	ko00362	Benzoate degradation	353454	910238	326294	282172	334994	187466	302780	275995	1.075e+06	1.38654e+06	950156	566087	725133	659894	174504	230238	570234	252896	158256
Metabolism	Lipid metabolism	ko00564	Glycerophospholipid metabolism	322760	717604	317829	289989	571615	371871	363252	316198	912185	996530	840894	444777	741454	611314	431414	248095	426821	498477	211877
Cellular Processes	Cellular community - prokaryotes	ko02026	Biofilm formation - Escherichia coli	527234	847659	464233	483950	505976	302184	459826	447138	546414	946547	738591	389939	544191	428628	264559	410636	586884	340529	352446
Metabolism	Metabolism of other amino acids	ko00480	Glutathione metabolism	325111	812111	315075	295469	410799	247116	313120	285700	929901	1.14591e+06	1.01204e+06	520462	845710	576504	254077	258084	470134	318017	205233
Environmental Information Processing	Membrane transport	ko02060	Phosphotransferase system (PTS)	761457	414621	594546	672601	958903	617486	714938	684242	201949	231655	172630	126279	179389	322460	639382	532112	419598	732309	468776
Metabolism	Energy metabolism	ko00910	Nitrogen metabolism	381529	912171	361312	313777	378156	239451	346023	320952	849299	1.22614e+06	858870	496803	611469	450705	228436	267985	605216	302658	229585
Cellular Processes	Cell motility	ko02030	Bacterial chemotaxis	245357	1.16384e+06	296576	224843	168618	120290	227400	210341	685041	1.53345e+06	1.21549e+06	587936	881049	486258	86407.7	219397	665899	147142	209519
Metabolism	Lipid metabolism	ko00071	Fatty acid degradation	205062	836982	238981	173310	263063	166195	210187	180020	1.48618e+06	1.37037e+06	964619	580131	804685	626230	176295	157717	506936	235146	129672
Metabolism	Amino acid metabolism	ko00220	Arginine biosynthesis	255694	672308	272527	233451	600662	389977	330964	272472	932399	974367	805394	416226	728841	532131	479119	199881	395942	543870	170262
Metabolism	Carbohydrate metabolism	ko00052	Galactose metabolism	381335	557704	333957	330621	584278	387374	398319	359719	807478	734409	641945	289084	673917	680603	433982	270919	342410	499926	232109
Metabolism	Metabolism of cofactors and vitamins	ko00760	Nicotinate and nicotinamide metabolism	313728	640595	288343	279640	393040	245490	302075	278360	891392	893374	798487	417180	753286	667037	251701	243005	365171	308037	197080
Genetic Information Processing	Replication and repair	ko03030	DNA replication	257608	535779	249348	227260	581437	384391	323990	269632	822997	800421	701016	360949	679233	696613	471795	186905	292061	531160	151483
Metabolism	Amino acid metabolism	ko00380	Tryptophan metabolism	183999	762001	208973	151004	220119	135346	182027	156042	1.36904e+06	1.24337e+06	945968	522444	805353	592976	139626	140859	440370	192222	105613
Metabolism	Amino acid metabolism	ko00290	Valine, leucine and isoleucine biosynthesis	274325	626781	272545	241917	506584	332499	317076	271277	784520	910666	766296	398691	646941	467808	390758	207626	377037	451980	173148
Metabolism	Amino acid metabolism	ko00300	Lysine biosynthesis	243536	587525	244671	220739	528827	339611	298866	248476	761906	838722	708825	373357	641173	594439	411958	183224	331849	471137	144519
Metabolism	Amino acid metabolism	ko00340	Histidine metabolism	201017	663943	219976	176745	410810	268048	246729	203004	973295	971866	814949	420734	745652	461547	320711	158055	364724	376075	126253
Human Diseases	Drug resistance: antimicrobial	ko01503	Cationic antimicrobial peptide (CAMP) resistance	473227	577786	397200	435496	478955	281190	411165	402616	466682	627297	554239	307381	472073	428318	252101	369183	406833	313215	306561
Metabolism	Amino acid metabolism	ko00350	Tyrosine metabolism	316418	721922	294236	265037	295732	178989	277231	261298	816132	996182	747156	402842	589769	512470	161472	230634	464335	219848	190355
Genetic Information Processing	Folding, sorting and degradation	ko03060	Protein export	238434	547941	236824	215019	464393	302330	279989	239048	818013	823209	735718	393062	667713	570078	357170	185581	304939	409291	152016
Genetic Information Processing	Folding, sorting and degradation	ko03018	RNA degradation	217106	503086	222232	193534	532573	355242	289149	236498	737614	764882	684744	364651	625429	583732	440170	165548	277766	493872	136779
Metabolism	Metabolism of terpenoids and polyketides	ko00900	Terpenoid backbone biosynthesis	182467	528136	203394	156163	506600	342612	264816	208383	876413	841431	675474	370396	580190	552357	434389	135208	307974	488484	114909
Metabolism	Amino acid metabolism	ko00310	Lysine degradation	219462	700084	224889	187041	215981	128809	198851	180979	1.01557e+06	1.07581e+06	790023	435909	664582	493931	118135	165580	421192	168390	131991
Metabolism	Metabolism of cofactors and vitamins	ko00780	Biotin metabolism	257039	535229	243884	234861	431164	263041	274034	240265	732884	763520	697589	364502	647954	530605	297833	204492	306672	350650	152929
Metabolism	Xenobiotics biodegradation and metabolism	ko00983	Drug metabolism - other enzymes	237976	574444	231024	214296	406646	256891	259991	225655	738797	802342	723140	376645	638759	465899	295604	181616	318645	347085	142633
Metabolism	Energy metabolism	ko00710	Carbon fixation in photosynthetic organisms	280660	492327	260142	254730	461406	299950	302010	270850	652991	697990	613304	333345	577047	515094	339208	215963	293458	388543	187780
Cellular Processes	Cellular community - prokaryotes	ko05111	Biofilm formation - Vibrio cholerae	256196	675978	266072	235487	273900	179924	244869	230486	608883	929185	758155	465390	519649	372392	173976	214628	454023	217545	204754
Metabolism	Carbohydrate metabolism	ko00040	Pentose and glucuronate interconversions	379213	526284	326488	341341	433515	268200	347921	332298	558350	626071	469157	219596	475731	483137	264898	282470	358428	320256	244154
Cellular Processes	Cell growth and death	ko04112	Cell cycle - Caulobacter	163465	552190	177931	142552	382833	256561	215621	175100	638470	855716	737674	382017	699646	534390	315920	126505	267419	362780	104411
Metabolism	Glycan biosynthesis and metabolism	ko00540	Lipopolysaccharide biosynthesis	351368	680920	316254	326708	233227	119495	273786	277212	516494	829511	697809	390015	523307	396109	59969.1	284527	453062	108744	234152
Metabolism	Metabolism of cofactors and vitamins	ko00670	One carbon pool by folate	189999	507664	196917	167160	399719	264975	235090	195655	707207	753503	644094	347492	575664	499173	320051	144253	288798	366955	120515
Metabolism	Lipid metabolism	ko00561	Glycerolipid metabolism	225692	449049	219594	197534	479496	315648	274801	232490	707447	627639	490729	268693	475538	492621	383762	160543	280043	433618	140778
Metabolism	Metabolism of cofactors and vitamins	ko00730	Thiamine metabolism	215114	477094	214866	190286	472258	311629	269198	223792	572668	662385	535099	306171	446149	460480	380372	158572	285998	431054	131831
Metabolism	Metabolism of cofactors and vitamins	ko00130	Ubiquinone and other terpenoid-quinone biosynthesis	292410	452384	259593	259515	430963	276036	298824	270891	519996	554198	494294	255831	416783	422448	305337	215701	290481	355517	179883
Genetic Information Processing	Replication and repair	ko03410	Base excision repair	186149	423649	184499	170565	376822	244357	221709	188443	686584	637163	567853	287609	547491	491491	290677	145075	231260	331798	118183
Metabolism	Metabolism of other amino acids	ko00450	Selenocompound metabolism	243006	435653	223998	213208	372813	242041	255007	228254	611788	604025	509618	272801	460238	399056	269957	181289	270296	314833	152825
Organismal Systems	Aging	ko04212	Longevity regulating pathway - worm	157945	488040	161923	141284	212338	131338	158688	140524	615359	728011	635641	350216	521818	376316	139907	125008	272293	175909	97967.2
Metabolism	Carbohydrate metabolism	ko00660	C5-Branched dibasic acid metabolism	193483	343804	180233	171218	342930	224709	216706	189183	431583	497113	424794	216399	376460	303736	261629	143176	209177	299823	120066
Genetic Information Processing	Folding, sorting and degradation	ko04122	Sulfur relay system	228735	395358	202944	208553	258021	157951	209659	198961	454680	512440	434999	239692	379205	282817	153353	175669	242352	188365	147380
Metabolism	Energy metabolism	ko00195	Photosynthesis	112337	404371	130901	97260.6	295516	198405	159599	125120	475097	595458	547436	270102	384498	346532	249620	85338.1	225631	284309	71729.6
Metabolism	Metabolism of other amino acids	ko00410	beta-Alanine metabolism	139773	463325	143804	119338	112093	64028.7	119574	111183	740368	691239	514860	279332	413750	302230	48997.2	106388	278290	80212.7	85028.6
Metabolism	Carbohydrate metabolism	ko00053	Ascorbate and aldarate metabolism	208536	457691	192466	192515	162836	90381.1	170585	168087	443713	575341	414581	205442	362477	240662	64361.4	161413	299391	97899.3	137569
Metabolism	Biosynthesis of other secondary metabolites	ko00521	Streptomycin biosynthesis	112834	328932	115787	101415	241760	157507	138258	115412	569967	475320	426772	209988	423395	341081	191234	85703.8	158906	219131	68796.5
Genetic Information Processing	Replication and repair	ko03420	Nucleotide excision repair	110815	300475	116339	98327.8	267132	178111	146542	119422	481821	481859	408583	204824	388533	393689	220218	83634.2	158269	248938	69101.8
Metabolism	Biosynthesis of other secondary metabolites	ko00261	Monobactam biosynthesis	166405	345721	152295	150711	221229	133404	160629	146667	499048	463788	414710	209122	395332	286491	139724	126932	195272	170627	98453.4
Metabolism	Xenobiotics biodegradation and metabolism	ko00627	Aminobenzoate degradation	150471	424576	145092	117801	169180	96270.4	137079	120632	510923	657154	427244	221611	289647	302906	98522.6	97462.9	266892	134900	65626.4
Metabolism	Carbohydrate metabolism	ko00562	Inositol phosphate metabolism	165474	453716	153263	136483	157690	86007.9	140979	131200	542200	570146	424855	209130	363259	247688	76791.4	118527	254831	110149	86122.3
Metabolism	Metabolism of cofactors and vitamins	ko00740	Riboflavin metabolism	164049	346546	153472	143521	243477	151076	168095	148846	347098	478438	383012	204006	312116	225747	167069	121967	212722	200260	94779.2
Organismal Systems	Endocrine system	ko04922	Glucagon signaling pathway	105832	227851	113219	96089.8	380018	255237	174766	133631	384807	345885	294294	151004	254048	266464	334266	74228.4	128251	365914	61850.1
Human Diseases	Cancer: overview	ko05230	Central carbon metabolism in cancer	92614.1	224989	103567	82084.9	369390	250974	165217	123481	393786	354277	294177	144962	262226	286209	332245	63863	122193	363081	53987.3
Environmental Information Processing	Signal transduction	ko04066	HIF-1 signaling pathway	81768.1	184771	92804.2	71353.7	388239	267161	164420	119631	347558	312782	281664	144157	272824	285189	359130	53106.7	92986.5	388970	45676.5
Metabolism	Biosynthesis of other secondary metabolites	ko00333	Prodigiosin biosynthesis	112593	313472	112845	92670.1	209748	130624	127713	105623	398925	475025	394480	194662	339903	264588	155394	80952.1	172822	184989	53720.4
Human Diseases	Cardiovascular disease	ko05418	Fluid shear stress and atherosclerosis	117637	346858	115446	107702	134702	75585.6	107807	97928.7	363700	496501	447527	249886	356782	231304	73669.1	92944.4	191723	98911.1	67007.5
Metabolism	Xenobiotics biodegradation and metabolism	ko00625	Chloroalkane and chloroalkene degradation	65573.2	350978	85048.1	56392.4	155374	98060	86364	65982	521884	543101	380283	219046	325129	274652	123581	46367.6	190377	149452	34110.2
Cellular Processes	Transport and catabolism	ko04146	Peroxisome	101927	284688	103607	87680.1	143044	93932.7	105961	93244.2	517868	467102	378670	218070	347944	285495	102280	77902.5	158647	125245	63194.5
Organismal Systems	Endocrine system	ko03320	PPAR signaling pathway	57641.3	357783	83059.8	47943.7	91013.9	59073.2	68030.2	53241.5	498512	594946	415707	231704	309224	270616	67333.5	47789.4	217918	90004.4	38894.9
Metabolism	Xenobiotics biodegradation and metabolism	ko00982	Drug metabolism - cytochrome P450	99157.4	326069	100245	90453.2	121639	69056.8	92634.9	83385.7	432635	472021	416369	240901	344587	196631	71329.1	75514.3	173301	94121.2	55705
Human Diseases	Drug resistance: antimicrobial	ko01502	Vancomycin resistance	105751	224953	106042	96290.8	238989	157116	134079	111619	359865	335809	298880	157203	269322	264316	190974	81494.5	132428	215505	67813.5
Organismal Systems	Environmental adaptation	ko04626	Plant-pathogen interaction	136178	330636	128342	120723	141348	83331.2	122963	114110	304855	429713	343185	191297	269241	203934	77611.3	105347	201614	103440	82600.4
Metabolism	Xenobiotics biodegradation and metabolism	ko00980	Metabolism of xenobiotics by cytochrome P450	99135	321236	99678	90445.2	121628	68973.7	92587.9	83375.4	392806	457037	408068	234125	331019	191112	71325.7	75353.5	172797	94019.2	55686.6
Metabolism	Metabolism of other amino acids	ko00460	Cyanoamino acid metabolism	106556	286158	107744	99997	130708	77521.7	101953	93541.3	374887	427018	364181	168423	312376	265288	76764.1	88622.3	170354	97497	72320
Metabolism	Lipid metabolism	ko00072	Synthesis and degradation of ketone bodies	69962.6	291484	85283	52401.2	118457	82878.3	83439.8	68082.9	422932	495592	350493	203366	258208	224222	98124.3	49549.4	187320	120300	45750.9
Human Diseases	Cancer: overview	ko05200	Pathways in cancer	93177.8	341234	95266.7	87851.4	64638.5	28257.3	73161.1	70086.3	329108	500095	436852	240026	344212	199181	13286.5	77837.7	182410	33409.8	55237.9
Human Diseases	Infectious disease: bacterial	ko05133	Pertussis	184538	336860	165016	165179	100080	64302.7	145869	147900	183566	380023	239979	151367	127657	123904	33020.8	140223	255246	58412.6	128003
Human Diseases	Drug resistance: antineoplastic	ko01524	Platinum drug resistance	81691.9	313719	85847.9	75312.3	83101.3	44377.5	72497.8	65871.6	274697	466570	408913	220111	315770	184646	40210.2	66164.6	163901	59845.3	47293.7
Metabolism	Metabolism of cofactors and vitamins	ko00750	Vitamin B6 metabolism	126733	222925	112477	111783	161607	101612	121758	112735	276414	294246	265533	139703	254402	167008	106044	94485.6	130694	127321	77465.4
Metabolism	Metabolism of other amino acids	ko00430	Taurine and hypotaurine metabolism	82315	236546	85839.3	70559.4	163807	103872	96904.3	79833.1	309089	356164	271506	141110	224565	202271	125463	57997.5	139409	147271	43033.6
Human Diseases	Drug resistance: antineoplastic	ko01523	Antifolate resistance	71265.1	204028	76362	62651.6	185343	123845	98564.9	78831.3	249691	298969	248233	138735	220634	201314	155871	52404.8	113957	175888	43912
Human Diseases	Infectious disease: bacterial	ko05132	Salmonella infection	77478.3	242962	80446.1	67417.3	133778	85261.6	86727	73685.6	239250	348090	285169	149677	253559	206117	98115.1	59836.1	128686	117688	46795.8
Human Diseases	Infectious disease: bacterial	ko05134	Legionellosis	72748.3	236450	73251.3	60522.2	98721.4	62720.5	73907.4	64694.9	285015	365296	307585	145562	280254	206449	67207.4	55914.5	115546	85155.8	41433.3
Cellular Processes	Cell growth and death	ko04217	Necroptosis	81387.6	209621	81784.4	75304.9	142385	87288.9	89067.4	77129.9	322223	304367	244619	120199	226357	143403	99799.4	64346.4	120141	117846	51088.8
Human Diseases	Cancer: overview	ko05204	Chemical carcinogenesis	81756.4	256185	78655.4	76370.6	54970.5	23753.5	62268.4	60910.4	320645	367569	341344	194936	261110	110283	11020.2	64625.5	141204	26887.7	46205.4
Human Diseases	Infectious disease: bacterial	ko05152	Tuberculosis	43544.2	179829	54243.6	37393.9	139725	95177.8	69844	52717.9	331182	302327	252215	127675	213420	210688	122731	34138.8	91276.7	138562	27485.1
Human Diseases	Neurodegenerative disease	ko05016	Huntington disease	55842.6	219294	64941.5	48083	89131.9	60219.9	63434.3	54069.5	253016	354516	294995	155249	249385	184802	68525.2	45630	122666	83547.9	40048.8
Metabolism	Metabolism of other amino acids	ko00440	Phosphonate and phosphinate metabolism	133967	248292	117678	117138	108474	64394.9	111808	109767	121308	279297	220082	103627	181162	121801	50028.9	101693	157500	70756.8	85271.5
Metabolism	Metabolism of terpenoids and polyketides	ko00281	Geraniol degradation	65062.5	251933	72849.4	55522.4	38453.2	21567.9	53768.4	50381.3	387691	385716	263550	167814	207400	125887	10850.4	51201.8	163935	26323.8	43959.3
Organismal Systems	Aging	ko04213	Longevity regulating pathway - multiple species	74317.2	155071	68102	62922	97773.6	64474.8	73992.6	67202.8	306594	242493	216012	122750	224425	158602	68762	54933	83901.6	83345.5	44932.8
Genetic Information Processing	Transcription	ko03020	RNA polymerase	55891.1	133021	59971.9	49227.6	176252	119465	86520.9	67482.5	201330	203588	183091	97449.5	163980	177274	153643	41387	72679.7	169748	34831.5
Metabolism	Metabolism of terpenoids and polyketides	ko00903	Limonene and pinene degradation	40367.7	216747	51161.7	34847.9	27009	13601.2	34613	30858	445625	357989	246336	142283	223067	149641	6711.17	34504.3	128738	19557.5	27472.8
Metabolism	Xenobiotics biodegradation and metabolism	ko00643	Styrene degradation	60623.8	217337	60885.1	43588	58919.9	31977.1	52957.2	45380.8	284497	353421	258952	126324	197586	173369	30963.4	37365.4	126203	48218.8	20226.8
Metabolism	Xenobiotics biodegradation and metabolism	ko00930	Caprolactam degradation	53879.5	232319	60938.2	45539.3	32819.4	15473.8	43278.5	39671.1	372772	366793	234483	151629	189014	143273	7045.81	40714.8	144592	21295.2	31122.5
Human Diseases	Cancer: specific types	ko05225	Hepatocellular carcinoma	67307.9	227037	66301.6	64909	48320.8	19437.8	51818.3	49979.5	197556	321926	299720	165411	227096	105341	8952.76	55749.6	122355	22797.4	37884.8
Metabolism	Metabolism of terpenoids and polyketides	ko00523	Polyketide sugar unit biosynthesis	36716.2	136317	46116.8	36311.7	139321	94897.1	64318.9	49004.8	267355	223750	195587	95565.9	189829	156528	124130	30217.5	66333.1	136320	28106.4
Metabolism	Metabolism of other amino acids	ko00471	D-Glutamine and D-glutamate metabolism	66146.9	151653	66032.5	59222.9	128847	82710	77482.8	65967.9	165520	216929	169483	93467.2	146298	151643	97622.4	51354.5	90351.2	112318	42382.5
Metabolism	Xenobiotics biodegradation and metabolism	ko00622	Xylene degradation	86828.9	201216	75372.1	66465.7	75332.9	37945.6	69911.2	64105.3	198269	298438	190765	122854	117069	126563	33215.3	51518.7	133356	51806.8	31183.7
Metabolism	Glycan biosynthesis and metabolism	ko00511	Other glycan degradation	50793.3	102932	47803.8	42553.4	140882	94718	71301.4	56798.9	242715	165053	143075	48385.5	177568	286205	120861	34727.9	42210.3	133888	24324
Metabolism	Biosynthesis of other secondary metabolites	ko00960	Tropane, piperidine and pyridine alkaloid biosynthesis	77678.2	176675	71494.8	70705.9	83892	44127.1	67672	63577.3	219094	237219	203284	104370	186231	113413	39849.8	61718.6	104739	53881.3	45286.2
Metabolism	Xenobiotics biodegradation and metabolism	ko00361	Chlorocyclohexane and chlorobenzene degradation	41499.6	211995	51439.7	35732.4	55502.7	31641	42330.7	34934.9	213400	327537	226166	119864	169492	128821	34016	32276.5	122640	48006	22999.5
Metabolism	Biosynthesis of other secondary metabolites	ko00401	Novobiocin biosynthesis	55497.2	156214	57001.6	53871	102092	58429.4	60436.6	51947.7	202031	226817	194085	95980.4	185734	122427	66592.3	47674	84601	79354.3	34223.8
Metabolism	Metabolism of other amino acids	ko00473	D-Alanine metabolism	54720.6	122876	56806.8	48699.3	147687	98976.3	77088.2	62005.8	146182	174812	143617	75689.2	135161	119278	124597	40363.5	71778.9	139292	34466.1
Metabolism	Xenobiotics biodegradation and metabolism	ko00626	Naphthalene degradation	67195.2	117805	60592.8	56824.5	122467	80391.9	75053.2	65208.1	206702	155543	129474	81092.9	133951	131039	95749.6	44146.3	66766.7	109930	37083.3
Metabolism	Xenobiotics biodegradation and metabolism	ko00364	Fluorobenzoate degradation	85851	191050	72529.8	66110.2	42622.7	19489.5	61159.6	60294.5	194422	269937	171487	109171	120314	100810	5830.36	52103.9	123646	21569.3	35032.4
Organismal Systems	Environmental adaptation	ko04714	Thermogenesis	15602.4	198969	31307	12842	8812.53	5047.88	15803.2	11416.3	248307	343936	280590	138500	221809	121911	2626.29	16386.3	103365	11902.8	11245.1
Human Diseases	Neurodegenerative disease	ko05014	Amyotrophic lateral sclerosis (ALS)	51496.9	150355	52306.3	45549.3	58853.8	37570.3	49529.9	45185.9	190022	246564	187405	108184	166838	158999	37514.1	40726.7	84388.7	48262.5	33827.1
Human Diseases	Neurodegenerative disease	ko05010	Alzheimer disease	29939.8	163838	39391	24503.4	72311.8	49751.2	42014	32359	170951	263990	215321	110854	183681	131623	62573.1	22820.1	83670.7	74045.7	18856.7
Human Diseases	Infectious disease: bacterial	ko05131	Shigellosis	52776.8	217675	60736.8	47790.9	33586.5	20901.5	45880.4	43782.7	104097	284554	197775	102110	135499	74631	12251.7	46308.6	134186	23809.1	44297.3
Environmental Information Processing	Signal transduction	ko04070	Phosphatidylinositol signaling system	52079.2	120022	48085.4	46460.7	89425.1	55988.7	56149.2	48864.8	180438	162447	158948	80571.9	159815	117156	64661.1	38397.5	57966.7	75845.4	28727.9
Metabolism	Biosynthesis of other secondary metabolites	ko00940	Phenylpropanoid biosynthesis	63265	127482	58811.1	61123.7	45418.8	23291.1	50142.5	50957.4	220169	197291	171087	71294.8	143411	124190	12136.1	54100.2	80848.5	20557.1	45577.8
Metabolism	Lipid metabolism	ko00600	Sphingolipid metabolism	60527.5	108902	51591	47312.3	58197.5	37547.4	52780.6	50107.4	240449	174802	114135	53430.1	129193	193867	35807.4	40189.2	60574.1	45866.1	31564.4
Organismal Systems	Nervous system	ko04727	GABAergic synapse	29823.7	132653	36538.7	26406.3	76807.7	49941.7	41454.2	32187	225593	195805	160101	79362.9	153223	91174.4	62496.4	22792.6	72188.8	73131	18516.4
Organismal Systems	Immune system	ko04621	NOD-like receptor signaling pathway	58171.2	138545	52525.4	48219.7	61643.8	37786.4	52938.6	48750.1	151207	179943	164180	83846.5	153800	115650	35921.6	43105.2	72381.2	47523.2	31964.1
Environmental Information Processing	Signal transduction	ko04016	MAPK signaling pathway - plant	49766.9	113675	45300.7	43860	57922.8	35617	46230.4	42690	178967	175129	147441	85543.7	143037	148082	35607.3	37359.1	58094.6	44860.8	28383.2
Human Diseases	Endocrine and metabolic disease	ko04931	Insulin resistance	42450.6	115927	43874.8	39380.5	85003.8	53987.5	50053	42067.8	183081	170123	137104	72210.1	124663	78217.9	64462.8	32149.7	65907.1	74560.6	25928.3
Organismal Systems	Nervous system	ko04724	Glutamatergic synapse	28632.2	131979	33810.8	25618.6	47922.4	29491.4	31974.8	26491.4	221550	193426	159377	79055.2	153170	77847.2	33444	22722.3	71892.6	42387.2	18148.4
Environmental Information Processing	Signal transduction	ko04068	FoxO signaling pathway	48611.8	101378	44041.7	41166.2	55203	35445.4	45671.8	42112.7	178215	153026	121282	80274.4	118967	106532	35591.6	35858	57957.9	44667.8	28376
Metabolism	Metabolism of cofactors and vitamins	ko00830	Retinol metabolism	33002.7	97817.4	34436.8	28318.8	76035.6	49630.9	41409.3	33985.2	200308	142548	115194	71078.5	114936	104866	62409.1	21147.8	51165.9	71475.8	17840.6
Metabolism	Lipid metabolism	ko01040	Biosynthesis of unsaturated fatty acids	38406.1	134010	40178.2	34292.2	24328.6	12876.1	31028.3	29905.1	208475	191629	158786	89412.9	135930	66063.3	6407.73	31509.3	78478.5	14236.8	25676.5
Metabolism	Biosynthesis of other secondary metabolites	ko00998	Biosynthesis of various secondary metabolites - part 2	47466.8	121655	47165.1	40179.2	56762.7	35448.3	46386.9	41395.6	135948	162386	122213	69493.6	89964.3	106542	35728.8	37250.2	79655.8	46068.1	29101.6
Metabolism	Metabolism of terpenoids and polyketides	ko01053	Biosynthesis of siderophore group nonribosomal peptides	125748	54939.2	90614.2	102524	100111	57886.6	99329.7	100804	137006	23485.3	19488.6	16218.9	61161.6	21261.5	44145.2	86812.9	57151	58528.3	68187
Metabolism	Xenobiotics biodegradation and metabolism	ko00623	Toluene degradation	59620.1	132529	51813.2	48042.8	33439.1	15058.1	43633.6	42958.2	134532	193130	127567	72310.1	91700.2	88682.2	5156.33	40591.8	83019.4	16141	27460
Human Diseases	Infectious disease: bacterial	ko05130	Pathogenic Escherichia coli infection	29204.8	109004	33965.3	25302.4	74357.1	49559.9	40437.5	31909.8	90902.5	170562	122222	66235	104395	98926	62427.1	21522.1	59565.6	71659.6	18027.7
Metabolism	Biosynthesis of other secondary metabolites	ko00966	Glucosinolate biosynthesis	27779.4	90144.4	31333.4	25162.5	73830.5	49710.8	39408.6	31149.3	135509	149406	123647	65724.8	112332	103782	62372.3	21776.4	48025	70558.4	17637.7
Environmental Information Processing	Signal transduction	ko04152	AMPK signaling pathway	28444.4	115653	33698.2	24663.8	45709.9	29415.5	31849.6	26510.2	149655	173042	140013	81062.7	101079	74921.8	33445.5	22405	70535.5	41231.5	18086.4
Organismal Systems	Aging	ko04211	Longevity regulating pathway	48181.8	81210.4	41496.3	41102.6	55103	35331.8	44868.8	41895.5	140569	119552	97147.1	64187.4	101926	100147	35519.3	35153.4	46084.6	43727.9	27959.3
Cellular Processes	Transport and catabolism	ko04142	Lysosome	13485	87110.4	19234.5	11300.6	36601.2	25010.5	20384.3	15310.7	175278	147534	125514	49252.9	129437	203673	31269.4	13293.9	40849.4	36616.4	9405.2
Metabolism	Biosynthesis of other secondary metabolites	ko00525	Acarbose and validamycin biosynthesis	29403.8	69020.2	29719.5	26161.7	74599.1	49647.1	39300.5	32037.6	142015	110480	94408.9	50413.1	91007.9	89431	62309.7	20992.2	36386.2	69566.6	17252.5
Cellular Processes	Cell growth and death	ko04216	Ferroptosis	27153.3	103801	31933.5	24594.8	45139.4	29201.6	30942	25772.5	129345	169693	118331	63076	90445.5	62037.7	33406.2	21787.5	62264.1	41033.8	17830.5
Metabolism	Metabolism of terpenoids and polyketides	ko01051	Biosynthesis of ansamycins	55380.6	81175.3	49434	53857.6	67953.3	41468.7	51777	50177.6	65619.1	94707.7	83800.6	39113.9	73422.6	71296.8	40822.9	45569	53876.8	47729.4	41899.3
Metabolism	Biosynthesis of other secondary metabolites	ko00950	Isoquinoline alkaloid biosynthesis	40431.5	106046	39028.6	39051.6	34035.9	13060.1	31272.1	30741.1	139066	153197	108689	61181.8	94865.3	71086.1	6343.39	34874.6	65042.3	13195.1	25176.3
Cellular Processes	Cell growth and death	ko04214	Apoptosis - fly	26889.7	102910	31102.3	21857.8	42828.5	29055.9	30534.9	25725	92756.5	168562	114584	64583.6	85398.9	87775.5	33358.6	20333.1	59788.5	40942.6	17690.8
Metabolism	Xenobiotics biodegradation and metabolism	ko00621	Dioxin degradation	30102	90159.7	31905.5	25679.8	46362.2	29001.5	31764.2	27349.3	133740	152779	103081	60093.1	69844.7	90348.1	33395.9	20230.9	60791.1	40965.2	17766.3
Metabolism	Metabolism of cofactors and vitamins	ko00785	Lipoic acid metabolism	38277.9	74046.9	35349.5	34892.9	52874.2	33200	38172	34895.9	123735	105506	106447	53331.6	99266.1	84781.8	35263.4	30416.1	42651.2	41896.4	24760.2
Organismal Systems	Endocrine system	ko04910	Insulin signaling pathway	40584.6	67956.6	38504.3	38301.4	84364.8	53784.7	48088.7	41087.6	109009	93222.9	78967.1	46481.2	67882.2	41943	64326.7	30817.5	42478.5	72513.5	25113.1
Human Diseases	Infectious disease: bacterial	ko05120	Epithelial cell signaling in Helicobacter pylori infection	70118.6	76207.1	55343.3	56609	65150.4	41441.7	60221	58378.7	74232.1	84495	70036.6	37808.1	60465.3	31216.8	37723.7	47524.3	54862	47830.8	38978.2
Metabolism	Glycan biosynthesis and metabolism	ko00531	Glycosaminoglycan degradation	26718.6	78965.4	30272.5	23328.7	73342.5	49437.1	38766.5	30550.2	96896.5	115114	88094.6	46141.6	70662.6	73117.4	62331.5	21152.8	47145.6	70216	17604.6
Organismal Systems	Endocrine system	ko04918	Thyroid hormone synthesis	29383.4	60662.1	31276.1	28502.9	77152.1	51275.9	40694.6	33540.2	82851.7	95699.5	85692.4	47027.9	76135.2	96517.7	64069	24117.2	38804.1	70832.3	21877.3
Metabolism	Biosynthesis of other secondary metabolites	ko00332	Carbapenem biosynthesis	27359.8	66036.5	28375.1	24250.8	73722.3	49442	38528.6	30921.5	92280.8	96475.7	89170.5	48252.4	79239.6	70232.5	62294.2	20632.6	36262.4	69535.7	17239.3
Human Diseases	Neurodegenerative disease	ko05012	Parkinson disease	2111.66	123885	13331.2	334.63	511	399.51	4033.87	1104.68	97607.9	206335	166538	80713.9	129271	75927.4	354.31	4189.95	59132	5644.71	2018.96
Human Diseases	Endocrine and metabolic disease	ko04932	Non-alcoholic fatty liver disease (NAFLD)	2111.66	123885	13331.2	334.63	511	395.51	4033.87	1104.68	97604.9	206328	166538	80710.9	129247	75894.4	354.31	4189.95	59132	5643.71	2018.96
Metabolism	Metabolism of terpenoids and polyketides	ko00981	Insect hormone biosynthesis	2400.18	110576	13141.8	2381.98	5103.01	736.81	4332.96	1163.51	183661	180725	126455	62970.8	111857	84388.3	363.25	5475.47	59092.4	5785.46	2063.15
Organismal Systems	Endocrine system	ko04920	Adipocytokine signaling pathway	13914.4	97953.8	20630	12563.4	8400.53	4741.39	12575.4	10539.6	152334	174310	124839	69980.2	96296	65596.7	2344.97	12838	56128.2	7395.46	9631.48
Metabolism	Biosynthesis of other secondary metabolites	ko00405	Phenazine biosynthesis	15397.8	60105.4	20022.8	14719.1	68030.5	45281.9	29636.7	21334.2	115893	99333.4	96031	50955.7	86118	49227	60303.8	13028.9	29855.7	66492.4	9365.49
Human Diseases	Immune disease	ko05340	Primary immunodeficiency	27367.4	62505.7	28434.2	24274.5	73714.2	49378.2	38522.8	30925.3	85272.5	85781.6	75423.4	36078.3	67448.4	57466	62305.5	20610.5	36276.5	69513.4	17257.2
Metabolism	Lipid metabolism	ko00121	Secondary bile acid biosynthesis	16030.1	40178.3	19872.7	13598.1	94481.5	65615.9	38138.3	26748	73648	60034.2	63612.9	40018.6	61745.3	64307.3	89266.6	10902.7	18391.5	96511	9321.49
Genetic Information Processing	Translation	ko03008	Ribosome biogenesis in eukaryotes	26334.6	60812.6	26275.7	25368.5	47254.9	29076.5	29271.9	25348.8	101400	86043.5	85891.1	48007.3	72688.1	54047.1	33246.3	21538.2	36143.5	38844.5	16896
Genetic Information Processing	Translation	ko03013	RNA transport	38833.2	39932	34212.6	33644.9	79201.1	53413.2	46474.2	40231.3	51639.4	41849.5	41809.9	22554.7	35090.9	72666.7	64220.5	27377	29837.5	71142.8	24645.7
Human Diseases	Endocrine and metabolic disease	ko04940	Type I diabetes mellitus	15303.2	53888.8	19633.9	12992.7	65853	45339.8	29559.8	21379.3	91693.4	91066.3	66126	36458.8	53837.6	67088.8	60273.1	11014.4	30400.7	66495.4	9404.32
Metabolism	Lipid metabolism	ko00565	Ether lipid metabolism	14152.1	101705	21342.3	11703.3	8459.2	4506.52	12962.9	10701.5	116521	149740	94584.1	56489.5	52489.8	59144.6	2418.11	12861.6	64175.4	7745.75	9868.48
Metabolism	Xenobiotics biodegradation and metabolism	ko00791	Atrazine degradation	9537.82	82379.6	17537.6	14032	11475.4	6494.71	10005.8	9636.69	122031	119610	97999.1	45655.6	83957	70206.2	5582.64	12093.9	46466.2	8078.01	15352.5
Metabolism	Glycan biosynthesis and metabolism	ko00603	Glycosphingolipid biosynthesis - globo and isoglobo series	26492.7	46031.9	25205	23097.3	43207.3	30847.2	29696.2	27042.1	82578.3	69932.3	54651.8	20071.6	68663.8	95063.1	34918.2	21046.3	26473.4	39168.7	21102.3
Human Diseases	Infectious disease: bacterial	ko05150	Staphylococcus aureus infection	5897.58	5096.19	13317.4	3885.65	144388	102266	47287.7	28420.2	13396	16093.9	14781	5628.9	21554.5	54863.1	145296	811.92	247.35	153788	1775.65
Genetic Information Processing	Folding, sorting and degradation	ko04141	Protein processing in endoplasmic reticulum	15409.9	72172.6	18021.5	13446	9170.87	4594.03	12288	11398	128603	118091	84596.8	46302.9	73557.2	82195.9	2269.8	12006.5	42146.4	6194.37	9126.56
Metabolism	Lipid metabolism	ko00590	Arachidonic acid metabolism	27798.7	38226.1	26312.8	27740.6	48243.3	30840.2	30517.6	27690.6	74453.3	59269.2	60014.3	38201.8	58393.9	53797.9	34944.4	23591.5	27052.8	39130	21128.7
Human Diseases	Infectious disease: viral	ko05165	Human papillomavirus infection	26171.8	57004.7	25565.7	23495.2	44897.5	29003	29051.9	25270.4	70348	75935.8	62343.7	30081.8	49814.8	44735	33230.6	19984.5	35825.4	38627.6	16873.2
Human Diseases	Endocrine and metabolic disease	ko04930	Type II diabetes mellitus	26171.8	57003.2	25564.7	23495.2	44897.5	28999	29051.9	25270.4	70344	75764.3	62266.7	30158.8	49692.8	44575.5	33230.6	19983	35825.4	38627.6	16873.2
Human Diseases	Cancer: overview	ko05203	Viral carcinogenesis	26171.8	57003.2	25564.7	23495.2	44897.5	28999	29051.9	25270.4	70344	75772.3	62266.7	30078.3	49692.8	44570.5	33230.6	19983	35825.4	38627.6	16873.2
Metabolism	Lipid metabolism	ko00592	alpha-Linolenic acid metabolism	36738.3	48253.6	30498.3	34111.6	23952	12630.1	27974.9	29073.7	127183	55670.8	56942.6	34390.3	63772.9	33816.2	6142.41	29018.3	31889.9	10350.1	24073.1
Organismal Systems	Circulatory system	ko04260	Cardiac muscle contraction	1667	88776.1	10031.7	233.98	396	256.32	3142.41	859.51	81253.3	138415	119985	61508.7	86713.2	32959.7	279.99	3275.81	46695	4099.11	1601.98
Metabolism	Lipid metabolism	ko00140	Steroid hormone biosynthesis	31727.4	35661.3	24650.9	22072.1	42366.8	26879.4	30557.3	26813.4	131105	60070.7	31385.5	18504.2	37641.2	43712	29852.5	18486.4	22618	36398.8	10400.6
Metabolism	Biosynthesis of other secondary metabolites	ko00524	Neomycin, kanamycin and gentamicin biosynthesis	13708.7	46055.1	14823.2	12156.4	36875.7	24884.2	19336.8	15472.5	90261.9	66371.9	67073.8	27470.4	70603.7	69092.9	31152.4	10804.1	18660.2	34865.5	8652.66
Organismal Systems	Excretory system	ko04964	Proximal tubule bicarbonate reclamation	25520.8	71839	25559.1	22910.7	18354.2	8531.88	20430.5	19798	77147	98589.9	67624.4	40767.1	47217.3	31163.9	4251.45	21235.2	47407.4	8912.92	16919.8
Environmental Information Processing	Signal transduction	ko04013	MAPK signaling pathway - fly	25633.8	39200.8	23148.9	21718.2	42538.5	28879	28183.8	25062.8	67122.8	56176.7	49778.8	29983.9	51878.2	46573.1	33159.7	18662.5	24547	37882.6	16486.5
Metabolism	Xenobiotics biodegradation and metabolism	ko00633	Nitrotoluene degradation	48348.4	32832.3	34870.2	42357.2	29345.2	14849	34732	36977.8	81013.2	37925.7	34580	20880.9	49318.7	52692.5	6296.95	33653.7	22536	11252.3	26809
Human Diseases	Cancer: overview	ko05206	MicroRNAs in cancer	27812	63847.1	25634.7	24444.8	15413.3	10554.7	22083.5	22755.3	71424.8	74825.9	66365.4	39869.5	45229.2	31825.3	5951.62	21136.5	39287.6	9441.71	21209
Metabolism	Glycan biosynthesis and metabolism	ko00572	Arabinogalactan biosynthesis - Mycobacterium	13412.5	15402.7	12999.8	12933.4	36787.5	24876.2	18706.6	15311.1	253350	27279.7	26912.7	16254.3	51882.2	18967	31108.8	10055	9585.01	34138	8398.83
Metabolism	Xenobiotics biodegradation and metabolism	ko00624	Polycyclic aromatic hydrocarbon degradation	34024	63132.2	27341.1	26761.3	17666.7	8590.1	24653.3	24636.7	50843.3	82241.6	59546.7	24533.4	53917.8	44833.7	2673.75	22517	36788.9	8655.47	15090.1
Metabolism	Metabolism of terpenoids and polyketides	ko01055	Biosynthesis of vancomycin group antibiotics	14708.1	36526.8	15056.9	13095	37318.5	24839.7	19659.3	16028.6	89216.3	61591.7	51816.9	26652.8	55554.4	57233.2	31169.2	10627.9	18260.5	34831.2	8628.44
Organismal Systems	Endocrine system	ko04919	Thyroid hormone signaling pathway	2064.58	94324.4	12140.1	363.31	508.83	287.72	3920.38	1087.68	73636.4	143269	82658.9	45515.2	36959.8	55028.6	394.99	3262.27	57806.5	4686.22	2001.65
Metabolism	Xenobiotics biodegradation and metabolism	ko00984	Steroid degradation	866	27662.7	5372.06	1190.33	2409	417.04	1376	372.17	252608	73119.6	38854.6	23464.4	51432.8	63722.2	123	2119.44	18824	2182.87	814
Metabolism	Xenobiotics biodegradation and metabolism	ko00642	Ethylbenzene degradation	24650.3	40035.9	21361.5	22789.9	16012.1	8466.95	18950.4	19468.5	90994.3	50727.8	43480.7	24688.1	50974.2	34343.7	4128.53	19475.5	25538	7473.51	16205.3
Environmental Information Processing	Signal transduction	ko04011	MAPK signaling pathway - yeast	22548	42009.6	18347.4	19384.4	12564.5	6452.8	16684.9	16832.8	73446	63375.6	47368.4	34203.5	50048.3	53573.7	2359.58	16491	21537.6	5845.32	11472.8
Human Diseases	Cancer: overview	ko05205	Proteoglycans in cancer	13681.1	33546.3	14364.5	12127.4	36862.7	24771.6	19278.5	15461.7	52255.6	51341.3	47772.3	24554	42461.2	42448.9	31147.1	10351.3	18170.2	34771.9	8620.66
Metabolism	Metabolism of terpenoids and polyketides	ko00908	Zeatin biosynthesis	13681.6	33386.8	14363.5	12127.4	36863.7	24773.2	19279.3	15462	51404.6	51296.8	45466.7	24477.9	42291.1	43398	31147.1	10350.8	18173.2	34771.9	8620.83
Metabolism	Biosynthesis of other secondary metabolites	ko00311	Penicillin and cephalosporin biosynthesis	1738.29	46689.4	7189.61	1587.49	878	2210.47	3254.7	2432.22	123927	83241.6	67292.3	31260.6	68395.8	48643	1908.65	3691.89	26232.1	3500.09	5458.71
Cellular Processes	Cell growth and death	ko04210	Apoptosis	10882.5	56888.8	11854	7257.43	4702.91	2282.98	8449.17	7442.34	29031.4	97813.8	65064.3	34259.8	56400.3	56042.7	398.94	7905.32	27199.6	3980.89	4007.48
Environmental Information Processing	Signal transduction	ko04151	PI3K-Akt signaling pathway	12935.5	48964.1	14317.8	11463.1	8159.87	4444.29	10666	10045.6	75568.6	73401.7	54929.4	37294.4	43202.8	26473.7	2171.54	11014.2	29900.5	5046.27	8687.32
Metabolism	Metabolism of terpenoids and polyketides	ko00906	Carotenoid biosynthesis	894.25	49648.3	6248.45	147.99	213	330.32	1699.24	470.34	92374	106786	75215.6	35456.9	53294.3	29084.7	145.33	2208.55	24395.3	2251.74	841.66
Metabolism	Glycan biosynthesis and metabolism	ko00513	Various types of N-glycan biosynthesis	12632.6	30119.5	13533.9	11172.2	36395.6	24622	18798.3	14886.5	36486.9	40692.3	31680.7	14527.9	30841.1	46900.9	31129.6	10543.1	17566.4	34605.9	8592.74
Metabolism	Glycan biosynthesis and metabolism	ko00604	Glycosphingolipid biosynthesis - ganglio series	12632.6	30119.5	13533.9	11172.2	36393.6	24622	18798.3	14886.5	36486.9	40664	31656.2	14511.9	30783.7	46894.9	31129.6	10542.1	17566.4	34605.9	8592.74
Genetic Information Processing	Replication and repair	ko03450	Non-homologous end-joining	90	26855.8	1428.2	173.32	57	313.62	292	49.34	87731.6	66393.5	69501.9	23885.3	99433.8	69995.3	24.66	1496.3	1798.68	1059.94	82.32
Human Diseases	Infectious disease: parasitic	ko05146	Amoebiasis	24301.4	16355.6	18325.6	20081.6	41678.9	26816.5	25616.4	22777.6	40023.2	11839.4	21721.9	8755.21	27346.8	29579.4	31315.6	15405.2	9634.53	35321.3	11409.7
Metabolism	Lipid metabolism	ko00120	Primary bile acid biosynthesis	2393.76	5594.2	5666.08	1491	57637.8	40906.7	18924.3	11304.8	46646.7	19033.2	9745.34	8705.34	15379.2	45006.9	58132.9	205.75	1240	61748.5	756.34
Metabolism	Biosynthesis of other secondary metabolites	ko00965	Betalain biosynthesis	12910.8	44383.6	13654	11427.4	8127.87	4261.67	10551	10022.2	62120.4	56380.3	45026.2	28121	27634.3	19162.8	2153.21	10428.1	29411.2	4772.9	8660.49
Human Diseases	Infectious disease: viral	ko05163	Human cytomegalovirus infection	851.66	52139.4	5498.53	134.65	207	180.19	1628.46	451.17	28294.6	91304	61432.4	29433.9	48675.4	43289.7	143.32	1459.64	23864	2396.6	810.98
Human Diseases	Infectious disease: viral	ko05167	Kaposi sarcoma-associated herpesvirus infection	851.66	52137.9	5497.53	134.65	207	180.19	1628.46	451.17	28290.6	91254.5	61382.4	29430.4	48601.4	43283.2	143.32	1459.14	23864	2396.6	810.98
Human Diseases	Cancer: specific types	ko05222	Small cell lung cancer	851.66	52137.9	5497.53	134.65	207	180.19	1628.46	451.17	28290.6	91253.5	61382.4	29428.7	48601.4	43280.2	143.32	1459.14	23864	2396.6	810.98
Human Diseases	Infectious disease: viral	ko05168	Herpes simplex virus 1 infection	851.66	52139.4	5498.53	134.65	207	176.19	1628.46	451.17	28294.6	91237	61408.4	29432.2	48631.4	43130.7	143.32	1458.64	23864	2396.6	810.98
Human Diseases	Infectious disease: viral	ko05164	Influenza A	851.66	52137.9	5497.53	136.65	207	180.19	1629.46	451.17	28290.6	91187.5	61358.4	29428.7	48609.4	43160.2	143.32	1458.14	23864	2396.6	810.98
Human Diseases	Infectious disease: viral	ko05169	Epstein-Barr virus infection	851.66	52147.9	5497.53	134.65	207	176.19	1628.46	451.17	28290.6	91203.5	61359.4	29428.7	48590.4	43125.2	143.32	1458.14	23864	2398.6	810.98
Human Diseases	Infectious disease: viral	ko05160	Hepatitis C	851.66	52137.9	5497.53	134.65	207	176.19	1628.46	451.17	28290.6	91217.5	61361.4	29428.7	48554.4	43124.2	143.32	1458.14	23864	2396.6	810.98
Human Diseases	Infectious disease: parasitic	ko05145	Toxoplasmosis	851.66	52137.9	5498.53	134.65	207	176.19	1628.46	451.17	28290.6	91186.5	61359.4	29434.7	48558.4	43124.2	143.32	1458.14	23864	2396.6	810.98
Human Diseases	Infectious disease: viral	ko05170	Human immunodeficiency virus 1 infection	851.66	52137.9	5497.53	134.65	207	176.19	1628.46	451.17	28290.6	91186.5	61358.4	29430.4	48554.4	43127.2	143.32	1458.14	23864	2396.6	810.98
Human Diseases	Infectious disease: viral	ko05161	Hepatitis B	851.66	52137.9	5497.53	134.65	207	176.19	1628.46	451.17	28290.6	91187.5	61358.4	29428.7	48554.4	43124.2	143.32	1458.14	23864	2396.6	810.98
Human Diseases	Infectious disease: viral	ko05162	Measles	851.66	52137.9	5497.53	134.65	207	176.19	1628.46	451.17	28290.6	91187.5	61358.4	29428.7	48554.4	43124.2	143.32	1458.14	23864	2396.6	810.98
Cellular Processes	Cell growth and death	ko04115	p53 signaling pathway	851.66	52137.9	5497.53	134.65	207	176.19	1628.46	451.17	28290.6	91185.5	61358.4	29428.7	48555.4	43124.2	143.32	1458.14	23864	2396.6	810.98
Cellular Processes	Cell growth and death	ko04215	Apoptosis - multiple species	851.66	52137.9	5497.53	134.65	207	176.19	1628.46	451.17	28290.6	91185.5	61358.4	29428.7	48554.4	43124.2	143.32	1458.14	23864	2396.6	810.98
Human Diseases	Cancer: specific types	ko05210	Colorectal cancer	851.66	52137.9	5497.53	134.65	207	176.19	1628.46	451.17	28290.6	91185.5	61358.4	29428.7	48554.4	43124.2	143.32	1458.14	23864	2396.6	810.98
Human Diseases	Cardiovascular disease	ko05416	Viral myocarditis	851.66	52137.9	5497.53	134.65	207	176.19	1628.46	451.17	28290.6	91185.5	61358.4	29428.7	48554.4	43124.2	143.32	1458.14	23864	2396.6	810.98
Human Diseases	Endocrine and metabolic disease	ko04934	Cushing syndrome	12511.8	33228.3	11703.2	11407.4	8050.87	4290.63	9851.46	9827.19	51203.7	46628.3	44563.6	23452	39845.6	30228.4	2091.21	10314.3	18163.2	4103.4	8271.49
Human Diseases	Cancer: specific types	ko05211	Renal cell carcinoma	12511.8	33228.3	11703.2	11407.4	8050.87	4290.63	9851.46	9827.19	51203.7	46628.3	44563.6	23452	39845.6	30228.4	2091.21	10314.3	18163.2	4103.4	8271.49
Metabolism	Metabolism of terpenoids and polyketides	ko01054	Nonribosomal peptide structures	1725	23461.6	5343.59	2612.12	31175.1	20522.1	10407.6	5867.92	25770.6	37545.6	35043.1	13963.5	29982.5	43238.1	29141.9	2183.61	11814.2	31971	761
Organismal Systems	Digestive system	ko04973	Carbohydrate digestion and absorption	25180.6	11305.3	20380.1	22426.5	42425.7	28718.6	27295.8	24833.5	1682.26	7496.11	2949.24	2148.37	9260.26	7220.85	33078.6	17560.7	12121.7	36690.5	16052.7
Organismal Systems	Digestive system	ko04972	Pancreatic secretion	25180.6	11305.3	20380.1	22428.5	42425.7	28722.6	27296.8	24833.5	1682.26	7496.11	2949.24	2067.87	9290.26	7250.85	33078.6	17560.7	12121.7	36690.5	16052.7
Metabolism	Glycan biosynthesis and metabolism	ko00571	Lipoarabinomannan (LAM) biosynthesis	10189.6	13367.1	7461.08	7097	4531	2428.67	6956.58	7042.08	174932	20809.1	14198.3	9589.28	36609.2	10095.2	263.83	5964.59	6561.42	1940.83	3377.33
Organismal Systems	Immune system	ko04657	IL-17 signaling pathway	12505.5	28781.1	11764.4	11399.4	8059.87	4337.75	9862.95	9828.44	37918.1	39852.2	30742.8	21204.9	26105	20173.7	2099.21	10310.1	18027.2	4106.4	8270.66
Organismal Systems	Endocrine system	ko04915	Estrogen signaling pathway	12505.5	28781.1	11764.4	11399.4	8059.87	4333.75	9862.95	9828.44	37918.1	39785.2	30718.8	21206.7	26058	20020.7	2099.21	10309.1	18027.2	4106.4	8270.66
Organismal Systems	Immune system	ko04612	Antigen processing and presentation	12505.5	28781.1	11764.4	11399.4	8059.87	4333.75	9862.95	9828.44	37918.1	39784.2	30718.8	21204.9	26058	20017.7	2099.21	10309.1	18027.2	4106.4	8270.66
Organismal Systems	Endocrine system	ko04914	Progesterone-mediated oocyte maturation	12505.5	28781.1	11764.4	11399.4	8059.87	4333.75	9862.95	9828.44	37918.1	39784.2	30718.8	21204.9	26058	20017.7	2099.21	10309.1	18027.2	4106.4	8270.66
Human Diseases	Cancer: specific types	ko05215	Prostate cancer	12505.5	28781.1	11764.4	11399.4	8059.87	4333.75	9862.95	9828.44	37918.1	39784.2	30718.8	21204.9	26058	20017.7	2099.21	10309.1	18027.2	4106.4	8270.66
Organismal Systems	Immune system	ko04659	Th17 cell differentiation	12505.5	28781.1	11764.4	11399.4	8059.87	4333.75	9862.95	9828.44	37918.1	39784.2	30718.8	21204.9	26058	20017.7	2099.21	10309.1	18027.2	4106.4	8270.66
Organismal Systems	Endocrine system	ko04917	Prolactin signaling pathway	13259.7	9128.89	11762.3	12060.8	36753.7	24664.3	18447.5	15245.3	23885.8	9318.93	8841.42	3343.47	11096.7	27656.5	31076.8	9385.55	6362.84	33686.5	8217.83
Environmental Information Processing	Signal transduction	ko04072	Phospholipase D signaling pathway	12488.8	28596.4	11367.5	11385.1	8049.87	4278.91	9839.61	9815.77	42066.8	31801.5	35288.5	19054.1	31394.2	15612	2089.21	10089.8	17688.5	4034.9	8253.33
Human Diseases	Cancer: overview	ko05231	Choline metabolism in cancer	12488.8	28589.4	11360.5	11385.1	8049.87	4280.91	9839.61	9815.77	42067.8	31750.5	35311.5	19054.6	31505.7	15509.5	2089.21	10089.8	17688.5	4034.9	8253.33
Organismal Systems	Development and regeneration	ko04361	Axon regeneration	12487.8	28548.4	11360.5	11384.1	8049.87	4271.25	9849.61	9815.77	28032.8	31472.2	34872.3	18527.6	29286.7	15288.7	2089.21	10087.3	17699.5	4028.9	8253.33
Organismal Systems	Immune system	ko04622	RIG-I-like receptor signaling pathway	13381.6	9224.13	11961.6	12989.3	38998.2	24619.7	18488.7	15251.9	20749.4	4993.76	4558.82	5586.33	15476.5	8192.45	31071.5	10131.3	6422.91	33917.6	8220.16
Metabolism	Lipid metabolism	ko00591	Linoleic acid metabolism	12114.4	10247.7	9480.9	12191.4	7954.7	4208.23	9142.81	9623.93	71421	15030.2	27476.8	19793.6	30774.1	23927.3	2035.21	10382.3	6951.68	3091.36	7900.16
Cellular Processes	Cell growth and death	ko04113	Meiosis - yeast	75.67	16746.8	956.79	70.66	24	128.41	118.67	26.84	88486.3	37513.4	43160.2	18934.6	64213.9	15518.6	8	662.87	1417.67	944.07	71.33
Metabolism	Biosynthesis of other secondary metabolites	ko00404	Staurosporine biosynthesis	828	36528.6	4463.33	75	176	82.2	1525.4	413	36992.8	66636	49363.3	26771.6	24161.9	6653.13	124	1657.67	23068	1695	788
Organismal Systems	Endocrine system	ko04614	Renin-angiotensin system	566	20497.8	3074.06	1874	2361.83	187.38	1001.5	234.5	57463.5	50060.8	44331	22685	35890.4	23927.3	87	2707.94	12067.2	1028.87	426
Human Diseases	Neurodegenerative disease	ko05020	Prion diseases	12371.5	24896.3	11193.8	9625.41	5781.87	4239.68	9712.42	9815.69	28484.2	35533.5	29136.7	15424.6	19543.3	11489.4	2085.64	8763.34	18001.2	3872.61	8266.49
Human Diseases	Cancer: specific types	ko05219	Bladder cancer	12506.5	29100.1	11415.6	11380.8	8041.87	4216.06	9777.81	9814.68	29128.2	32606.7	23451.7	11736.6	23227.2	5482.54	2085.54	9680.81	18091.2	4032.69	8272.49
Human Diseases	Infectious disease: parasitic	ko05142	Chagas disease (American trypanosomiasis)	12099.5	14332.8	9383.22	12169.8	7955.87	4192.79	9075.62	9613.52	35346.8	23782	28276.6	9884.71	32700.3	18841.8	2021.55	9704.64	6573.84	3195.7	7871.83
Human Diseases	Infectious disease: parasitic	ko05143	African trypanosomiasis	12104.5	14196	9429.89	12168.8	7955.87	4196.19	9068.42	9612.52	30940.9	21046.8	23635	12311.9	30637.5	17408	2021.55	9645.47	6589.84	3205.7	7873.83
Metabolism	Metabolism of terpenoids and polyketides	ko00909	Sesquiterpenoid and triterpenoid biosynthesis	816	37759.5	4981.8	125.66	196	106.07	1527	428.34	20491.5	59701.8	36369.6	17817.3	13036.5	14501.9	145	1202.7	22917	1846.74	788
Metabolism	Metabolism of other amino acids	ko00472	D-Arginine and D-ornithine metabolism	424.17	25204.5	2746.75	85.32	125.8	171.11	864.57	229.81	34294.9	44413	35233.7	17127.9	32398.6	14735.9	83.53	975.7	11795	1263.54	405.99
Metabolism	Glycan biosynthesis and metabolism	ko00510	N-Glycan biosynthesis	31.67	7858	808.33	32	15	153.84	74.5	12.5	53186	29420.2	30309	10406.2	39282.2	20587.7	2	942.67	451	111	19.17
Organismal Systems	Digestive system	ko04978	Mineral absorption	431	21636.4	2692.3	100.66	100.83	63.64	864.8	230.67	9356.28	31965.3	26421.5	14688.3	18348.2	9443.95	74.33	842.2	11922.5	1255.24	417.66
Genetic Information Processing	Transcription	ko03022	Basal transcription factors	426	19773.2	2328.4	62.33	97	54.37	767	213.17	27959	28355.2	17793.7	8511.95	11734.9	5370.37	71	440.27	11725	932.54	411
Metabolism	Lipid metabolism	ko00100	Steroid biosynthesis	419	18190.7	2512.9	53.33	96	62.2	768	216.17	23464.5	25651.2	16169.9	8377.6	7478.44	5203.53	71	464.6	11698	932.37	409
Organismal Systems	Nervous system	ko04728	Dopaminergic synapse	23.33	4982.7	575.57	26	11	102.77	53.96	10.33	54126.4	16395.8	8879.29	7344.97	15801.9	9844.08	3.33	195.6	519.67	109.03	18.33
Metabolism	Xenobiotics biodegradation and metabolism	ko00363	Bisphenol degradation	409	16705.2	2142.99	35	92	64.4	731.8	206	31191	24778.2	12720	8425.2	6323.8	520.09	69	325.51	11437	862	394
Cellular Processes	Transport and catabolism	ko04138	Autophagy - yeast	24.67	6535	177.58	20	9	135.33	36.25	6.5	28433	11390	12816.8	3232.99	21952.6	19622.2	3.67	185.92	432	188.34	20
Organismal Systems	Nervous system	ko04726	Serotonergic synapse	22.33	4982.7	575.57	25	11	91.77	53.96	10.33	40079.4	16128.8	8653.29	6822.22	14026.9	9964.08	3.33	193.6	519.67	104.03	18.33
Human Diseases	Substance dependence	ko05034	Alcoholism	22.33	4982.7	575.57	25	11	87.77	53.96	10.33	40079.4	16060.8	8629.29	6823.97	13979.9	9811.08	3.33	192.6	519.67	104.03	18.33
Human Diseases	Substance dependence	ko05031	Amphetamine addiction	22.33	4982.7	575.57	25	11	87.77	53.96	10.33	40079.4	16060.8	8629.29	6823.97	13979.9	9811.08	3.33	192.6	519.67	104.03	18.33
Human Diseases	Substance dependence	ko05030	Cocaine addiction	22.33	4982.7	575.57	25	11	87.77	53.96	10.33	40079.4	16059.8	8629.29	6822.22	13979.9	9808.08	3.33	192.6	519.67	104.03	18.33
Environmental Information Processing	Signal transduction	ko04020	Calcium signaling pathway	407	17029	2199	34	92	37	737.5	206	11987	23366.5	14867	10233.2	6066.17	227	69	548	11427	852	394
Organismal Systems	Digestive system	ko04974	Protein digestion and absorption	16.43	2305.17	143.33	11	8	92	45	7.75	25449.7	10694	10271.3	3503.66	13719.8	22827.2	2.67	293	299	39.67	15.51
Metabolism	Metabolism of terpenoids and polyketides	ko01057	Biosynthesis of type II polyketide products	407	16700.4	2140	33	89	28.8	730.6	202	3303	22588	11331	7415.15	2506.1	6245.7	62	313	11427	836	394
Organismal Systems	Endocrine system	ko04916	Melanogenesis	408	16869	2168	33	86	27	731	202	5733.17	22873	11500.2	7528.25	3006.5	523	62	314	11457	837	394
Metabolism	Metabolism of terpenoids and polyketides	ko00253	Tetracycline biosynthesis	407	16700.4	2140	34	89	49.8	736.6	202	3156	22572	11150	7318.4	2293.6	210.2	62	303	11427	836	394
Genetic Information Processing	Folding, sorting and degradation	ko03050	Proteasome	43.67	1084.5	293.33	9	12	119.33	48	15.5	44443.2	6372	7605	2672.91	9764.16	2822.5	6.67	27	803	114.67	45
Environmental Information Processing	Signal transduction	ko04024	cAMP signaling pathway	18	2384.33	114	11	3	69	19	5	35956.7	4588.33	4848.5	1504.5	10025.8	1339.5	2	13.5	295	45	17
Metabolism	Energy metabolism	ko00196	Photosynthesis - antenna proteins	0.014	1896	12	0.014	0.014	0.014	55	0.014	10500	276	27396	2268	3493.09	300	0.014	0.014	0.014	0.014	0.014
Environmental Information Processing	Signal transduction	ko04071	Sphingolipid signaling pathway	12	2046.5	132	1	2	19.67	17	5	19440.5	3868	2719.83	2868.5	3542	7069.67	2	108.5	265	54	15
Human Diseases	Infectious disease: bacterial	ko05100	Bacterial invasion of epithelial cells	389.93	9441.83	971.43	6140.24	6806.93	60.17	369.31	22.64	2129	368.38	442.66	1317.5	1191.19	493.1	19.31	3254.53	5.57	171	0.014
Metabolism	Biosynthesis of other secondary metabolites	ko00944	Flavone and flavonol biosynthesis	1.25	678	227	0.014	1	8	4	1.25	6370.84	6354	3761.67	570.69	2996.16	12296.2	0.014	136	20	3	0.014
Human Diseases	Infectious disease: bacterial	ko05135	Yersinia infection	261.93	9431.5	671.43	5183.24	4549.93	40	258.31	15.64	2022	328.72	451.99	1262.5	1100.18	511.43	14.31	2198.53	4.57	114	0.014
Human Diseases	Cardiovascular disease	ko05410	Hypertrophic cardiomyopathy (HCM)	1	339.5	57.33	5	1	7.67	12	1	5494.5	5033.25	7197	1896	5306.17	2208.83	0.014	65.67	16	1	0.014
Organismal Systems	Endocrine system	ko04924	Renin secretion	1	338	56.33	5	1	3.67	12	1	5490.5	4941.75	7127	1894.25	5204.17	2171.33	0.014	65.17	16	1	0.014
Human Diseases	Infectious disease: bacterial	ko05110	Vibrio cholerae infection	3.33	552	125.67	1	2	7.67	17	1.33	11415.7	1213.34	3992.67	3045.33	5432.67	580.33	1.33	265	84.67	8.33	3.33
Metabolism	Biosynthesis of other secondary metabolites	ko00232	Caffeine metabolism	12	365.5	153	1	3	23.66	21.33	5	14089	1406.5	632	790.75	2493.83	946.99	2	14.5	268	36	15
Organismal Systems	Immune system	ko04640	Hematopoietic cell lineage	12	315.5	90	1	2	18	16	5	14030	910.5	475	716	1969.5	676	2	8.5	265	35	15
Organismal Systems	Endocrine system	ko04928	Parathyroid hormone synthesis, secretion and action	1	48	0.014	1	0.014	15	1.67	0.014	14034	410.67	443.17	561.75	2178.67	830.33	0.014	4.5	0.014	6	0.014
Cellular Processes	Transport and catabolism	ko04144	Endocytosis	1.43	48	0.43	2.57	3.43	19	1.14	0.14	14034	407.71	442.5	560.5	2164.86	344.43	0.14	7.36	2.57	6	0.014
Organismal Systems	Endocrine system	ko04912	GnRH signaling pathway	1	48	0.014	1	0.014	15	0.014	0.014	14034	406	442.5	562.25	2157	275	0.014	4.5	0.014	6	0.014
Environmental Information Processing	Signal transduction	ko04014	Ras signaling pathway	1	48	0.014	1	0.014	15	0.014	0.014	14034	406	442.5	562.25	2157	275	0.014	4.5	0.014	6	0.014
Organismal Systems	Immune system	ko04666	Fc gamma R-mediated phagocytosis	1	48	0.014	1	0.014	15	0.014	0.014	14034	405	442.5	560.5	2157	272	0.014	4.5	0.014	6	0.014
Human Diseases	Cancer: specific types	ko05212	Pancreatic cancer	1	48	0.014	1	0.014	15	0.014	0.014	14034	405	442.5	560.5	2157	272	0.014	4.5	0.014	6	0.014
Metabolism	Metabolism of terpenoids and polyketides	ko01059	Biosynthesis of enediyne antibiotics	1	0.014	0.014	1	0.014	15	0.014	0.014	13941	302	247	521	1786	37	0.014	3	0.014	5	0.014
Metabolism	Xenobiotics biodegradation and metabolism	ko00365	Furfural degradation	13.32	830.97	410.28	20.97	4	28.01	55.32	24.85	595.37	4271.71	1483.3	1447.41	2769.9	2862.54	5.32	107.9	431.68	333.15	13.32
Genetic Information Processing	Replication and repair	ko03460	Fanconi anemia pathway	2	72	14	4	0.014	0.014	0.014	0.014	1338	1922	3678	136	1532	368	0.014	0.014	0.014	4	0.014
Metabolism	Biosynthesis of other secondary metabolites	ko00997	Biosynthesis of various secondary metabolites - part 3	0.014	111	11	0.014	0.014	1	1	0.014	5056	461	335	45	1453	1	0.014	31	6	0.014	0.014
Organismal Systems	Digestive system	ko04976	Bile secretion	0.014	166	8.66	17	0.014	5	7	0.014	256.33	1381.25	310.66	14.5	370.83	4237.99	0.014	29.84	5	2	0.014
Metabolism	Metabolism of terpenoids and polyketides	ko00902	Monoterpenoid biosynthesis	0.014	114	3	0.014	0.014	0.014	0.014	1	426	1612	855	58	309	247	0.014	55	0.014	1	0.014
Human Diseases	Immune disease	ko05322	Systemic lupus erythematosus	0.014	65.2	1	1	0.014	6.07	2.8	0.014	92	406.5	233.5	141.7	280.14	283.6	0.014	2	10	0.014	0.014
Metabolism	Biosynthesis of other secondary metabolites	ko00943	Isoflavonoid biosynthesis	0.014	4	1	0.014	0.014	2.16	7	0.014	0.014	116.67	118.67	42.75	93	758.32	0.014	4	0.014	0.014	0.014
Cellular Processes	Transport and catabolism	ko04140	Autophagy - animal	0.014	58	44	0.014	1	0.014	0.014	0.014	0.014	32	2	0.014	676	0.014	0.014	0.014	0.014	2	0.014
Human Diseases	Cancer: specific types	ko05220	Chronic myeloid leukemia	0.014	1	0.014	0.014	0.014	0.014	0.014	0.014	106	104	28	10	456	40	0.014	1	0.014	0.014	0.014
Environmental Information Processing	Signal transduction	ko04330	Notch signaling pathway	0.014	1	0.014	0.014	0.014	0.014	0.014	0.014	106	104	28	10	456	40	0.014	1	0.014	0.014	0.014
Environmental Information Processing	Signal transduction	ko04310	Wnt signaling pathway	0.014	1	0.014	0.014	0.014	0.014	0.014	0.014	106	104	28	10	456	40	0.014	1	0.014	0.014	0.014
Organismal Systems	Nervous system	ko04723	Retrograde endocannabinoid signaling	0.014	0.014	1	0.014	0.014	5.67	0.014	0.014	49	137.5	124.5	6.5	198	196.17	0.014	2	0.014	0.014	0.014
Metabolism	Lipid metabolism	ko00062	Fatty acid elongation	0.014	0.014	0.014	0.014	0.014	0.014	0.014	0.014	0.014	161	12	1.5	65.67	136.33	0.014	0.014	0.014	0.014	0.014
Organismal Systems	Endocrine system	ko04921	Oxytocin signaling pathway	0.014	0.014	0.014	0.014	0.014	8	0.014	0.014	0.014	71	24	1.75	52	190	0.014	1	0.014	0.014	0.014
Human Diseases	Cardiovascular disease	ko05414	Dilated cardiomyopathy (DCM)	0.014	1.5	1	0.014	0.014	4	0.014	0.014	4	92.5	70	3.5	102	40.5	0.014	0.5	0.014	0.014	0.014
Metabolism	Biosynthesis of other secondary metabolites	ko00941	Flavonoid biosynthesis	0.014	22	0.014	0.014	0.014	10.67	1.5	0.014	0.014	108	6	15	100.67	48.67	0.014	0.014	1	2	0.014
Metabolism	Biosynthesis of other secondary metabolites	ko00945	Stilbenoid, diarylheptanoid and gingerol biosynthesis	0.014	22	0.014	0.014	0.014	10.67	1.5	0.014	0.014	108	6	15	100.67	48.67	0.014	0.014	1	2	0.014
Metabolism	Biosynthesis of other secondary metabolites	ko00901	Indole alkaloid biosynthesis	0.014	7	0.014	0.014	0.014	1.67	0.014	0.014	0.014	130.67	27.33	32	46.5	51	0.014	2	11	0.014	0.014
Organismal Systems	Immune system	ko04625	C-type lectin receptor signaling pathway	0.014	0.014	0.014	0.014	0.014	4	0.014	0.014	0.014	69	24	1.75	47	159	0.014	1	0.014	0.014	0.014
Human Diseases	Infectious disease: parasitic	ko05140	Leishmaniasis	0.014	0.014	0.014	0.014	0.014	4	0.014	0.014	0.014	70	24	0.014	47	156	0.014	1	0.014	0.014	0.014
Organismal Systems	Endocrine system	ko04913	Ovarian steroidogenesis	0.014	0.014	0.014	0.014	0.014	4	0.014	0.014	0.014	69	24	0.014	47	156	0.014	1	0.014	0.014	0.014
Environmental Information Processing	Signal transduction	ko04064	NF-kappa B signaling pathway	0.014	0.014	0.014	0.014	0.014	4	0.014	0.014	0.014	68	24	0.014	47	156	0.014	1	0.014	0.014	0.014
Organismal Systems	Endocrine system	ko04923	Regulation of lipolysis in adipocytes	0.014	0.014	0.014	0.014	0.014	4	0.014	0.014	0.014	68	24	0.014	47	156	0.014	1	0.014	0.014	0.014
Environmental Information Processing	Signal transduction	ko04668	TNF signaling pathway	0.014	0.014	0.014	0.014	0.014	4	0.014	0.014	0.014	68	24	0.014	47	156	0.014	1	0.014	0.014	0.014
Environmental Information Processing	Signal transduction	ko04370	VEGF signaling pathway	0.014	0.014	0.014	0.014	0.014	4	0.014	0.014	0.014	68	24	0.014	47	156	0.014	1	0.014	0.014	0.014
Human Diseases	Cardiovascular disease	ko05412	Arrhythmogenic right ventricular cardiomyopathy (ARVC)	0.014	1.5	1	0.014	0.014	4	0.014	0.014	4	71.5	50	3.5	80	39.5	0.014	0.5	0.014	0.014	0.014
Environmental Information Processing	Signaling molecules and interaction	ko04512	ECM-receptor interaction	0.014	1.5	1	0.014	0.014	0.014	0.014	0.014	4	71.5	50	3.5	75	8.5	0.014	0.5	0.014	0.014	0.014
Cellular Processes	Cellular community - eukaryotes	ko04510	Focal adhesion	0.014	1.5	1	0.014	0.014	0.014	0.014	0.014	4	71.5	50	3.5	75	8.5	0.014	0.5	0.014	0.014	0.014
Organismal Systems	Immune system	ko04611	Platelet activation	0.014	1.5	1	0.014	0.014	0.014	0.014	0.014	4	71.5	50	3.5	75	8.5	0.014	0.5	0.014	0.014	0.014
Cellular Processes	Cell motility	ko04810	Regulation of actin cytoskeleton	0.014	1.5	1	0.014	0.014	0.014	0.014	0.014	4	71.5	50	3.5	75	8.5	0.014	0.5	0.014	0.014	0.014
Organismal Systems	Development and regeneration	ko04380	Osteoclast differentiation	0.014	1.5	1	0.014	0.014	0.014	0.014	0.014	5	60.5	50	3.5	77	6.5	0.014	0.5	1	0.014	0.014
Environmental Information Processing	Signal transduction	ko04015	Rap1 signaling pathway	0.014	1.5	1	0.014	0.014	0.014	0.014	0.014	4	50.5	50	5.25	74	9.5	0.014	0.5	0.014	0.014	0.014
Metabolism	Metabolism of terpenoids and polyketides	ko01052	Type I polyketide structures	0.43	0.014	2.43	1.57	9.43	0.014	1.14	4.14	106	2.71	0.2	0.014	33.86	4.23	7.14	2.86	2.57	16	0.014
Cellular Processes	Transport and catabolism	ko04145	Phagosome	0.014	1.5	1	0.014	0.014	0.014	0.014	0.014	4	51.5	50	3.5	74	6.5	0.014	0.5	0.014	0.014	0.014
Metabolism	Glycan biosynthesis and metabolism	ko00563	Glycosylphosphatidylinositol (GPI)-anchor biosynthesis	0.014	0.014	0.014	0.014	0.014	0.014	0.014	0.014	38	57	42	2	25	21	0.014	4	0.014	0.014	0.014
Organismal Systems	Digestive system	ko04975	Fat digestion and absorption	0.014	7	7	0.014	0.014	0.014	0.014	0.014	0.014	29	2	0.014	11	99	0.014	0.014	0.014	0.014	0.014
Human Diseases	Neurodegenerative disease	ko05017	Spinocerebellar ataxia	0.17	10	0.014	0.014	1	0.014	0.014	0.014	0.014	27	1	3.26	53.17	23.6	0.014	0.014	0.014	2	0.17
Genetic Information Processing	Translation	ko03015	mRNA surveillance pathway	0.014	0.014	0.014	0.014	0.014	4	0.014	0.014	0.014	39	3	6.5	10.5	43.5	0.014	0.5	0.014	0.014	0.014
Organismal Systems	Circulatory system	ko04261	Adrenergic signaling in cardiomyocytes	0.014	0.014	0.014	0.014	0.014	4	0.014	0.014	0.014	31	3	1.75	5	34	0.014	0.014	0.014	0.014	0.014
Metabolism	Metabolism of terpenoids and polyketides	ko01056	Biosynthesis of type II polyketide backbone	0.014	0.014	0.014	0.014	3	0.014	0.014	0.014	0.014	0.014	0.014	32.75	36	0.014	0.014	0.014	0.014	0.014	0.014
Environmental Information Processing	Signal transduction	ko04371	Apelin signaling pathway	0.014	0.014	0.014	0.014	0.014	4	0.014	0.014	0.014	3	0.014	1.75	5	34	0.014	0.014	0.014	0.014	0.014
Organismal Systems	Environmental adaptation	ko04713	Circadian entrainment	0.014	0.014	0.014	0.014	0.014	4	0.014	0.014	0.014	1	0.014	1.75	5	34	0.014	0.014	0.014	0.014	0.014
Organismal Systems	Development and regeneration	ko04320	Dorso-ventral axis formation	0.014	0.014	0.014	0.014	0.014	4	0.014	0.014	0.014	4	0.014	0.014	5	32	0.014	0.014	0.014	0.014	0.014
Organismal Systems	Endocrine system	ko04911	Insulin secretion	0.014	0.014	0.014	0.014	0.014	4	0.014	0.014	0.014	0.014	0.014	0.014	5	31	0.014	0.014	0.014	0.014	0.014
Cellular Processes	Cell growth and death	ko04114	Oocyte meiosis	0.014	0.014	0.014	0.014	0.014	0.014	0.014	0.014	0.014	31	3	1.75	0.014	3	0.014	0.014	0.014	0.014	0.014
Cellular Processes	Cellular community - eukaryotes	ko04530	Tight junction	0.014	0.014	0.014	0.014	0.014	0.014	0.014	0.014	0.014	32	3	0.014	0.014	0.014	0.014	0.014	0.014	0.014	0.014
Cellular Processes	Cell growth and death	ko04111	Cell cycle - yeast	0.014	0.014	0.014	0.014	0.014	0.014	0.014	0.014	0.014	30	3	0.014	0.014	0.014	0.014	0.014	0.014	0.014	0.014
Environmental Information Processing	Signal transduction	ko04390	Hippo signaling pathway	0.014	0.014	0.014	0.014	0.014	0.014	0.014	0.014	0.014	30	3	0.014	0.014	0.014	0.014	0.014	0.014	0.014	0.014
Environmental Information Processing	Signal transduction	ko04391	Hippo signaling pathway - fly	0.014	0.014	0.014	0.014	0.014	0.014	0.014	0.014	0.014	30	3	0.014	0.014	0.014	0.014	0.014	0.014	0.014	0.014
Organismal Systems	Nervous system	ko04730	Long-term depression	0.014	0.014	0.014	0.014	0.014	0.014	0.014	0.014	0.014	30	3	0.014	0.014	0.014	0.014	0.014	0.014	0.014	0.014
Environmental Information Processing	Signal transduction	ko04350	TGF-beta signaling pathway	0.014	0.014	0.014	0.014	0.014	0.014	0.014	0.014	0.014	30	3	0.014	0.014	0.014	0.014	0.014	0.014	0.014	0.014
Environmental Information Processing	Signaling molecules and interaction	ko04080	Neuroactive ligand-receptor interaction	0.014	0.014	0.014	2	0.014	0.014	1	0.014	0.014	0.014	0.014	0.014	25	4	0.014	0.014	0.014	0.014	0.014
Human Diseases	Endocrine and metabolic disease	ko04933	AGE-RAGE signaling pathway in diabetic complications	0.014	0.014	0.014	0.014	0.014	0.014	0.014	0.014	0.014	22	0.014	0.014	1	2	0.014	0.014	0.014	0.014	0.014
Environmental Information Processing	Signaling molecules and interaction	ko04514	Cell adhesion molecules (CAMs)	0.014	0.014	0.014	0.014	0.014	0.014	0.014	0.014	0.014	22	0.014	0.014	1	2	0.014	0.014	0.014	0.014	0.014
Organismal Systems	Endocrine system	ko04926	Relaxin signaling pathway	0.014	0.014	0.014	0.014	0.014	0.014	0.014	0.014	0.014	22	0.014	0.014	1	2	0.014	0.014	0.014	0.014	0.014
Metabolism	Glycan biosynthesis and metabolism	ko00515	Mannose type O-glycan biosynthesis	0.014	0.014	0.014	0.014	0.014	0.014	0.014	0.014	0.014	0.014	0.014	18	2	0.014	0.014	0.014	0.014	0.014	0.014
Metabolism	Glycan biosynthesis and metabolism	ko00514	Other types of O-glycan biosynthesis	0.014	0.014	0.014	0.014	0.014	0.014	0.014	0.014	0.014	0.014	0.014	18	2	0.014	0.014	0.014	0.014	0.014	0.014
Organismal Systems	Digestive system	ko04970	Salivary secretion	0.014	0.014	0.014	0.014	0.014	0.014	0.014	0.014	0.014	15	0.014	1.75	0.014	3	0.014	0.014	0.014	0.014	0.014
Human Diseases	Immune disease	ko05323	Rheumatoid arthritis	0.014	0.014	0.014	0.014	0.014	0.014	0.014	0.014	1	11	0.014	0.014	3	0.014	0.014	0.014	1	0.014	0.014
Metabolism	Biosynthesis of other secondary metabolites	ko00999	Biosynthesis of various secondary metabolites - part 1	0.014	0.014	0.014	0.014	0.014	0.014	0.014	0.014	0.014	11	0.014	1.75	3	0.014	0.014	0.014	0.014	0.014	0.014
Environmental Information Processing	Signal transduction	ko04022	cGMP-PKG signaling pathway	0.014	0.014	0.014	0.014	0.014	0.014	0.014	0.014	0.014	1	0.014	1.75	3	3	0.014	0.014	0.014	0.014	0.014
Cellular Processes	Cellular community - eukaryotes	ko04550	Signaling pathways regulating pluripotency of stem cells	0.014	0.014	0.014	0.014	0.014	0.5	0.014	0.014	0.014	0.014	0.014	0.014	0.014	6.5	0.014	0.014	0.014	0.014	0.014
Organismal Systems	Endocrine system	ko04925	Aldosterone synthesis and secretion	0.014	0.014	0.014	0.014	0.014	0.014	0.014	0.014	0.014	1	0.014	1.75	0.014	3	0.014	0.014	0.014	0.014	0.014
Cellular Processes	Cell growth and death	ko04218	Cellular senescence	0.014	0.014	0.014	0.014	0.014	0.014	0.014	0.014	0.014	1	0.014	1.75	0.014	3	0.014	0.014	0.014	0.014	0.014
Organismal Systems	Digestive system	ko04971	Gastric acid secretion	0.014	0.014	0.014	0.014	0.014	0.014	0.014	0.014	0.014	1	0.014	1.75	0.014	3	0.014	0.014	0.014	0.014	0.014
Human Diseases	Cancer: specific types	ko05214	Glioma	0.014	0.014	0.014	0.014	0.014	0.014	0.014	0.014	0.014	1	0.014	1.75	0.014	3	0.014	0.014	0.014	0.014	0.014
Organismal Systems	Sensory system	ko04750	Inflammatory mediator regulation of TRP channels	0.014	0.014	0.014	0.014	0.014	0.014	0.014	0.014	0.014	1	0.014	1.75	0.014	3	0.014	0.014	0.014	0.014	0.014
Organismal Systems	Nervous system	ko04720	Long-term potentiation	0.014	0.014	0.014	0.014	0.014	0.014	0.014	0.014	0.014	1	0.014	1.75	0.014	3	0.014	0.014	0.014	0.014	0.014
Organismal Systems	Nervous system	ko04722	Neurotrophin signaling pathway	0.014	0.014	0.014	0.014	0.014	0.014	0.014	0.014	0.014	1	0.014	1.75	0.014	3	0.014	0.014	0.014	0.014	0.014
Organismal Systems	Sensory system	ko04740	Olfactory transduction	0.014	0.014	0.014	0.014	0.014	0.014	0.014	0.014	0.014	1	0.014	1.75	0.014	3	0.014	0.014	0.014	0.014	0.014
Organismal Systems	Sensory system	ko04744	Phototransduction	0.014	0.014	0.014	0.014	0.014	0.014	0.014	0.014	0.014	1	0.014	1.75	0.014	3	0.014	0.014	0.014	0.014	0.014
Organismal Systems	Sensory system	ko04745	Phototransduction - fly	0.014	0.014	0.014	0.014	0.014	0.014	0.014	0.014	0.014	1	0.014	1.75	0.014	3	0.014	0.014	0.014	0.014	0.014
Organismal Systems	Circulatory system	ko04270	Vascular smooth muscle contraction	0.014	0.014	0.014	0.014	0.014	0.014	0.014	0.014	0.014	1	0.014	1.75	0.014	3	0.014	0.014	0.014	0.014	0.014
Organismal Systems	Environmental adaptation	ko04712	Circadian rhythm - plant	0.014	0.014	0.014	0.014	0.014	0.014	0.014	0.014	0.014	4	0.014	0.014	0.014	0.014	0.014	0.014	0.014	0.014	0.014
Organismal Systems	Nervous system	ko04725	Cholinergic synapse	0.014	0.014	0.014	0.014	0.014	0.014	0.014	0.014	0.014	0.014	0.014	0.014	4	0.014	0.014	0.014	0.014	0.014	0.014
Cellular Processes	Cell growth and death	ko04110	Cell cycle	0.014	0.014	0.014	0.014	0.014	0.014	0.014	0.014	0.014	2	0.014	0.014	0.014	0.014	0.014	0.014	0.014	0.014	0.014
Human Diseases	Drug resistance: antineoplastic	ko01521	EGFR tyrosine kinase inhibitor resistance	0.014	0.014	0.014	0.014	0.014	0.014	0.014	0.014	0.014	2	0.014	0.014	0.014	0.014	0.014	0.014	0.014	0.014	0.014
Human Diseases	Infectious disease: viral	ko05166	Human T-cell leukemia virus 1 infection	0.014	0.014	0.014	0.014	0.014	0.014	0.014	0.014	0.014	2	0.014	0.014	0.014	0.014	0.014	0.014	0.014	0.014	0.014
Environmental Information Processing	Signal transduction	ko04150	mTOR signaling pathway	0.014	0.014	0.014	0.014	0.014	0.014	0.014	0.014	0.014	2	0.014	0.014	0.014	0.014	0.014	0.014	0.014	0.014	0.014
Environmental Information Processing	Signaling molecules and interaction	ko04060	Cytokine-cytokine receptor interaction	0.014	0.014	0.014	0.014	0.014	0.014	0.014	0.014	0.014	0.014	0.014	1.75	0.014	0.014	0.014	0.014	0.014	0.014	0.014
Organismal Systems	Immune system	ko04664	Fc epsilon RI signaling pathway	0.014	0.014	0.014	0.014	0.014	0.014	0.014	0.014	0.014	1	0.014	0.014	0.014	0.014	0.014	0.014	0.014	0.014	0.014
Organismal Systems	Immune system	ko04624	Toll and Imd signaling pathway	0.014	0.014	0.014	0.014	0.014	0.014	0.014	0.014	0.014	1	0.014	0.014	0.014	0.014	0.014	0.014	0.014	0.014	0.014
Genetic Information Processing	Transcription	ko03040	Spliceosome	0.014	0.014	0.014	0.014	0.014	0.014	0.014	0.014	0.014	0.014	0.014	0.014	0.67	0.014	0.014	0.014	0.014	0.014	0.014
