# Supplementary material for: Gut Bacteria Associated With Monochamus saltuarius (Coleoptera: Cerambycidae) and Their Possible Roles in Host Plant Adaptations
Source: Front Microbiol. 2021 Jun 21;12:687211. doi: 10.3389/fmicb.2021.687211 (PMC8256174; doi:10.3389/fmicb.2021.687211)
Supplement: Supplementary Table 7 — Metabolites identified in wood tissue samples and annotated information. [file Table_7.XLS]

ID	Metabolite	Metab ID	KEGG Compound ID	Library ID	M/Z	Mode	Adducts	Formula	Retention time	CAS ID	KEGG Compound First Category	KEGG Compound Second Category	KEGG Pathway ID	KEGG Pathway Description	KEGG Pathway First Category	KEGG Pathway Second Category	HMDB Superclass	HMDB Class	HMDB Subclass	RSD	Fragmentation Score	Theoretical Fragmentation Score	Mass Error	T_Pk1	T_Pk2	T_Pk3	T_Pk4	T_Pk5	T_Pk6	T_Pk7	T_Pk8	T_Pt1	T_Pt2	T_Pt3	T_Pt4	T_Pt5	T_Pt6	T_Pt7	T_Pt8	T_Ps1	T_Ps2	T_Ps3	T_Ps4	T_Ps5	T_Ps6	T_Ps7	T_Ps8	QC01	QC02
pos_7	P-CHLOROPHENYLALANINE	metab_6	-	-	200.046787362	pos	M+H, M+Na, M+ACN+H, 2M+K, M+H-H2O	C9H10ClNO2	2.2635	-	-	-	-	-	-	-	-	-	-	0.0273462328846	94.8	-	-2.48861995126581	7.7262	7.7703	7.7565	7.6743	7.6768	7.7580	7.7569	7.6975	7.6837	7.7065	7.7176	7.7045	7.7167	7.7184	7.6907	7.7026	7.8433	7.7915	7.8230	7.8013	7.9104	7.8479	7.8288	7.8365	7.7208	7.7312
pos_8	Citric acid	metab_7	C00158	HMDB0000094	210.059999856	pos	M+H-2H2O, M+H-H2O, M+K, M+H, M+NH4	C6H8O7	0.9076333333329999	77-92-9	Organic acids	Carboxylic acids	map01100;map00630;map01110;map01210;map01200;map01230;map00250;map00020	Metabolic pathways;Glyoxylate and dicarboxylate metabolism;Biosynthesis of secondary metabolites;2-Oxocarboxylic acid metabolism;Carbon metabolism;Biosynthesis of amino acids;Alanine, aspartate and glutamate metabolism;Citrate cycle (TCA cycle)	Metabolism;Metabolism;Metabolism;Metabolism;Metabolism;Metabolism;Metabolism;Metabolism	Global and overview maps;Carbohydrate metabolism;Global and overview maps;Global and overview maps;Global and overview maps;Global and overview maps;Amino acid metabolism;Carbohydrate metabolism	Organic acids and derivatives	Carboxylic acids and derivatives	Tricarboxylic acids and derivatives	0.0487600256065	74.3	-	-2.69805689597162	4.6990	4.7988	4.5477	4.4019	4.4132	4.7085	4.7212	4.5128	4.1260	4.1047	4.1336	4.4178	5.3042	4.1805	3.9461	4.1342	3.9976	4.0534	4.3173	4.2051	4.1326	3.9781	4.3373	4.2450	4.4745	4.5008
pos_22	Crispanone	metab_21	-	HMDB0035286	357.201751203	pos	M+Na, M+NH4, M+ACN+Na, M+K, M+2Na-H	C20H30O4	6.29975	11053-21-7	-	-	-	-	-	-	Lipids and lipid-like molecules	Prenol lipids	Sesquiterpenoids	0.0207216137645	-	51.1	-3.96327930212478	6.9190	6.7282	6.6366	7.2922	7.2444	6.7914	7.0574	7.2466	7.3617	7.3850	7.4387	7.2972	7.4600	7.3140	7.2908	7.3211	7.2677	7.1564	7.0825	7.1421	7.5288	7.5484	7.1199	7.3237	7.4512	7.4686
pos_26	6-Angeloylfuranofukinol	metab_25	-	HMDB0036146	687.382890263	pos	M+ACN+Na, 2M+Na, 2M+H, 2M+K, M+K	C20H28O4	6.17261666667	-	-	-	-	-	-	-	Lipids and lipid-like molecules	Prenol lipids	Sesquiterpenoids	0.115429663614	-	89.6	-3.28120113312646	4.3227	4.2020	4.0260	6.1770	6.0764	4.2873	4.9133	6.2243	5.2454	5.1990	5.3515	5.3143	4.9317	5.0940	5.5906	5.5100	5.0279	5.0175	5.0319	4.7777	5.1068	5.0161	4.8379	4.9068	5.6024	5.5432
pos_31	Sucrose	metab_30	C00089	HMDB0000258	365.104021431	pos	M+NH4, M+Na, 2M+NH4, 2M+H, M+H-H2O	C12H22O11	0.584883333333	57-50-1	Carbohydrates	Oligosaccharides	map01100;map00500;map02010;map00052	Metabolic pathways;Starch and sucrose metabolism;ABC transporters;Galactose metabolism	Metabolism;Metabolism;Environmental Information Processing;Metabolism	Global and overview maps;Carbohydrate metabolism;Membrane transport;Carbohydrate metabolism	Organic oxygen compounds	Organooxygen compounds	Carbohydrates and carbohydrate conjugates	0.0497044625651	84.3	-	-4.3735240824275206	5.6387	5.8980	6.4749	6.5214	6.5787	5.7920	5.9345	6.5935	5.6354	5.8256	5.9357	5.5466	5.8003	5.6257	5.5023	5.5807	6.3705	6.5520	6.4309	6.5769	6.3763	6.4692	6.6631	6.5736	6.3402	6.3538
pos_41	4-Hydroxymethyl-3-methoxyphenoxyacetic acid	metab_40	-	-	213.074911475	pos	M+H, M+Na, M+H-H2O, M+H-2H2O	C10H12O5	2.14935	-	-	-	-	-	-	-	-	-	-	0.0540614075785	61.3	-	-3.95362597519094	5.2143	5.1535	5.0537	4.7095	4.8515	5.2231	5.1787	4.9685	4.8024	4.8611	4.8395	4.7903	5.4437	4.7489	4.7065	4.8602	4.5644	4.9606	4.7883	5.0026	4.5693	4.3707	5.0523	4.9981	4.9036	4.9604
pos_42	Taraxinic acid glucosyl ester	metab_41	-	HMDB0035249	447.16079445699995	pos	M+NH4, M+K, 2M+Na, M+Na	C21H28O9	2.57698333333	75911-14-7	-	-	-	-	-	-	Lipids and lipid-like molecules	Prenol lipids	Terpene lactones	0.10407653833200001	-	60.2	-4.14454142689678	6.3526	6.3134	6.1886	4.5966	4.4580	6.3031	6.3256	5.2961	5.2023	5.2323	4.9577	5.0242	5.4119	5.0404	5.1236	5.1179	3.6038	5.6153	4.0875	5.7038	3.8926	3.9749	5.7440	5.6219	5.6742	5.6820
pos_52	Kievitone hydrate	metab_51	C02549	HMDB0038111	375.14230166	pos	M+H, M+Na, M+K, 2M+Na	C20H22O7	4.50318333333	62682-11-5	-	-	-	-	-	-	Phenylpropanoids and polyketides	Isoflavonoids	Isoflavans	0.0233700144391	54.5	-	-4.08357535844128	6.3169	6.4489	6.4194	5.8612	5.3771	6.2796	6.3896	5.4451	5.8044	5.8552	5.6315	5.5077	5.5685	5.6784	5.9483	5.7622	5.5958	5.9948	5.5879	6.0034	5.7243	5.6496	5.9969	5.9891	5.9168	5.8949
pos_61	Cinncassiol D3	metab_60	C17655	HMDB0036854	391.207505895	pos	M+Na, 2M+Na, M+K, M+NH4	C20H32O6	5.60786666667	80178-41-2	-	-	-	-	-	-	Lipids and lipid-like molecules	Prenol lipids	Sesquiterpenoids	0.0171995233097	-	51.5	-4.35481152779697	5.1355	5.1146	5.0874	6.3810	6.5508	5.0942	5.1016	6.4344	5.6174	5.6849	5.8339	5.6363	5.6692	5.6823	5.6488	5.6901	6.2576	5.5267	6.4310	5.4776	6.2252	6.3248	5.3876	5.4530	5.9941	5.9825
pos_64	5(S),14(R)-Lipoxin B4	metab_63	C06315	-	375.212494788	pos	M+ACN+Na, 2M+Na, M+K, M+Na	C20H32O5	5.91075	-	-	-	map00590	Arachidonic acid metabolism	Metabolism	Lipid metabolism	-	-	-	0.0084384623406	87.6	-	-5.57285256512033	5.5503	5.3912	5.6341	6.8624	6.7826	5.4979	5.3272	6.7718	6.0717	6.1367	6.3643	6.1775	6.1462	6.2285	5.8401	6.1190	7.0204	5.9224	7.2087	5.7194	6.8507	6.8825	5.7171	5.7629	6.5859	6.5830
pos_68	(R)-Kawain	metab_67	C09947	HMDB0034212	213.090113238	pos	M+Na, 2M+Na, M+H-H2O, M+H-2H2O	C14H14O3	6.008266666669999	500-64-1	-	-	-	-	-	-	Phenylpropanoids and polyketides	Kavalactones	Not Available	0.025865394275799997	-	65.1	5.517525467203112	5.7434	5.9756	6.3397	5.7516	4.9723	5.8343	5.8912	5.0437	7.9086	7.9303	7.6372	7.7183	7.6216	7.8322	8.0047	7.8717	5.3728	6.8135	5.0369	7.0309	4.9024	4.8352	6.9797	6.8838	7.4014	7.4221
pos_72	PG(18:0/0:0)	metab_71	-	LMGP04050009	557.285550378	pos	M+Na, M+2Na-H, M+H-2H2O, M+H	C24H49O9P	6.35208333333	-	-	-	-	-	-	-	-	-	-	0.0526787067527	73.2	-	2.040224683813	6.3213	6.3835	6.2494	5.6001	5.5585	6.3349	6.2311	5.6667	5.9094	5.8925	5.9282	5.8459	5.7904	5.8842	5.9378	5.8175	5.7429	6.0111	5.6612	5.9480	5.7746	5.8486	5.8709	5.9475	5.7740	5.7391
pos_73	Perindoprilat	metab_72	C21517	HMDB0060574	341.206693159	pos	M+H, 2M+H, M+Na, M+ACN+H	C17H28N2O5	6.382033333330001	-	-	-	-	-	-	-	Organic acids and derivatives	Carboxylic acids and derivatives	Amino acids, peptides, and analogues	0.037329985003400006	58.2	-	-1.19129426173341	6.7649	6.5177	6.4336	7.3353	7.1917	6.6774	6.4746	7.2806	7.2170	7.2029	7.2429	7.2507	6.9623	7.1766	7.1326	7.2171	7.2190	7.0333	7.0709	6.9314	7.2386	7.2933	6.8332	6.9018	7.1393	7.1610
pos_80	Octadecanamide	metab_79	C13846	LMFA08010003;HMDB0034146	284.293572041	pos	M+H, M+ACN+H, M+Na, 2M+H	C18H37NO	6.689166666669999	124-26-5	-	-	-	-	-	-	Organic acids and derivatives	Carboximidic acids and derivatives	Carboximidic acids	0.0397975963936	-	50.4	-4.3037627324767715	7.4611	7.3803	7.3994	7.4482	7.4457	7.4600	7.4165	7.2758	7.3837	7.3631	7.4411	7.3536	7.6246	7.4556	7.2978	7.5248	7.6209	7.5390	7.5308	7.5244	7.6209	7.6359	7.5862	7.5886	7.5164	7.5261
pos_82	13Z-Docosenamide	metab_81	-	-	338.34010476	pos	M+H, 2M+H, 2M+Na, M+Na	C22H43NO	6.89275	-	-	-	-	-	-	-	-	-	-	0.04672421163150001	88.8	-	-4.8517885752297	7.3320	7.5003	7.3555	7.2411	7.2265	7.3832	7.3306	7.2304	7.2589	7.2651	7.2812	7.8333	7.6022	7.3908	7.2690	7.2179	7.4754	7.4058	7.3938	7.4211	7.4748	7.4362	7.4411	7.4729	7.3802	7.3952
pos_93	(1E)-1-(4-methoxyphenyl)pent-1-en-3-ol	metab_92	-	HMDB0132979	385.232780786	pos	M+H-H2O, M+ACN+H, M+H, 2M+H	C12H16O2	6.29975	-	-	-	-	-	-	-	Phenylpropanoids and polyketides	Cinnamyl alcohols	Not Available	0.0124577883265	-	62.5	-3.7153355047095498	5.8455	5.8637	5.8467	5.5787	5.4543	5.8136	5.8202	5.5398	6.3751	6.3667	6.3686	6.4566	6.2674	6.3592	6.3121	6.3837	6.1740	6.2946	6.0919	6.2530	6.3167	6.3427	6.2259	6.1844	6.2186	6.2306
pos_100	2,5-Dimethylbenzaldehyde	metab_99	-	-	135.07993051100001	pos	M+H, M+ACN+H, M+H-H2O, M+CH3OH+H	C9H10O	6.120283333330001	-	-	-	-	-	-	-	-	-	-	0.025228384997400002	84.9	-	-3.8103152038193295	6.1378	6.0918	6.1119	6.6043	6.7371	6.1560	6.1746	6.6717	6.2270	6.2332	6.2364	6.2066	6.2579	6.1891	6.2187	6.2613	6.3467	6.2565	6.4266	6.2007	6.3483	6.3369	6.2548	6.2380	6.3357	6.3472
pos_122	AMINOHYDROXYBUTYRIC ACID	metab_121	-	-	84.044569388	pos	M+H-2H2O, M+H, M+H-H2O	C4H9NO3	0.577333333333	-	-	-	-	-	-	-	-	-	-	0.0163814512466	58.6	-	1.5049434130606698	5.2338	5.3399	5.1897	5.2427	5.4279	5.2798	5.1683	5.6377	4.8032	5.0394	5.1162	4.8681	4.8850	4.7510	5.0002	4.9284	5.8431	5.2761	5.9559	5.2980	5.8587	5.9180	5.3050	5.3987	5.5255	5.5421
pos_124	S-Adenosylhomocysteine	metab_123	C00021	HMDB0000939	367.121288576	pos	M+H-H2O, M+Na, M+NH4	C14H20N6O5S	0.592433333333	979-92-0	-	-	map01100;map00270;map01230	Metabolic pathways;Cysteine and methionine metabolism;Biosynthesis of amino acids	Metabolism;Metabolism;Metabolism	Global and overview maps;Amino acid metabolism;Global and overview maps	Nucleosides, nucleotides, and analogues	5'-deoxyribonucleosides	5'-deoxy-5'-thionucleosides	0.024204942407900002	-	68.7	7.7789383630454	5.4705	5.8323	6.3375	5.1917	4.6842	5.4147	6.7062	5.4139	3.7131	3.8484	3.9226	3.4446	4.5587	3.7024	3.5978	3.7799	4.2037	4.0950	4.5121	4.1750	4.7993	4.2928	4.3302	4.3977	5.5200	5.5356
pos_131	MODAFINIL	metab_130	-	HMDB0014883	569.166791344	pos	M+H, 2M+NH4, 2M+Na	C15H15NO2S	0.9076333333329999	68693-11-8	-	-	-	-	-	-	Benzenoids	Benzene and substituted derivatives	Diphenylmethanes	0.0765205123718	52.3	-	4.96103092255603	4.8918	4.9020	4.7190	4.5446	4.6650	4.8079	4.9825	4.0539	3.8907	3.9949	4.6260	4.2375	4.1004	3.9055	3.3833	4.2135	3.9948	5.1570	4.0864	5.2076	3.7008	3.6247	5.4007	5.3531	4.7431	4.7147
pos_167	5,7-dihydroxy-2-(3,4,5-trimethoxyphenyl)-3,4-dihydro-2H-1-benzopyran-4-one	metab_166	-	HMDB0124860	329.100550808	pos	M+H-2H2O, M+H-H2O, M+H	C18H18O7	3.4345	-	-	-	-	-	-	-	Phenylpropanoids and polyketides	Flavonoids	O-methylated flavonoids	0.0500448981397	-	60.1	-3.78752663095635	5.3363	5.3394	5.3345	4.5258	4.4533	5.3436	5.3308	4.5576	5.3768	5.4245	5.2092	5.1075	5.4485	5.2199	5.4819	5.3967	5.0486	5.5195	5.0503	5.4609	5.1505	5.0810	5.5216	5.5004	5.1534	5.1981
pos_171	Sanshodiol	metab_170	-	HMDB0030573	341.137020534	pos	M+H-H2O, M+H, M+H-2H2O	C20H22O6	3.60288333333	54854-91-0	-	-	-	-	-	-	Lignans, neolignans and related compounds	Furanoid lignans	Tetrahydrofuran lignans	0.0318724061428	56.6	-	-3.712605681437549	5.2817	5.3162	5.4903	4.3920	4.1039	5.2689	5.2668	4.2779	6.0950	6.1306	5.0869	5.2914	5.0244	5.6252	6.5294	6.0801	3.6003	5.4446	3.6818	5.5011	3.8051	3.2304	5.5020	5.4107	5.5657	5.5967
pos_184	N-[(5-Hydroxy-2-pyridinyl)methyl]adenosine	metab_183	-	HMDB0040912	357.131647731	pos	M+H-H2O, M+Na, M+H-2H2O	C16H18N6O5	4.15191666667	123369-41-5	-	-	-	-	-	-	Nucleosides, nucleotides, and analogues	Purine nucleosides	Not Available	0.0197690297315	-	72.2	2.85533315332297	7.0830	7.0698	7.0766	5.8715	5.1635	7.0713	7.1080	5.9749	6.8937	6.9334	6.7177	6.7823	6.7618	6.8353	6.9065	6.8473	5.5675	6.9858	5.7621	6.8783	5.5259	5.5517	6.9798	6.9579	6.7680	6.7554
pos_187	Dihydronepetalactone	metab_186	-	HMDB0035829	169.12173932299999	pos	M+H, M+Na, M+H-H2O	C10H16O2	4.28946666667	17672-81-0	-	-	-	-	-	-	Lipids and lipid-like molecules	Prenol lipids	Terpene lactones	0.0226062832466	75.6	-	-3.3718655831656803	5.4750	5.3883	5.5824	6.6960	6.7467	5.4144	5.3926	6.8383	5.5476	5.6504	5.7200	5.6456	6.0412	5.6209	5.4771	5.6705	6.9903	6.0240	7.0033	5.6533	6.9079	7.0350	5.7444	5.8222	6.4009	6.4151
pos_194	Tetranor-PGJM	metab_193	-	-	311.14704575900004	pos	M+H, M+NH4, M+Na	C16H22O6	4.44973333333	-	-	-	-	-	-	-	-	-	-	0.064343376821	64.1	-	-6.02658804585211	2.6202	1.9156	1.9152	5.2038	5.4382	1.8423	1.9416	5.3813	1.5693	1.8156	2.6442	2.5161	3.0136	2.5637	2.0812	1.6073	1.1090	3.0403	3.5307	3.0759	2.8296	3.3311	1.5050	0.9423	4.5574	4.5037
pos_205	Diplosporin	metab_204	-	HMDB0030680	189.09031197099998	pos	M+H-2H2O, M+H-H2O, M+Na	C12H16O4	4.8541	69199-05-9	-	-	-	-	-	-	Organoheterocyclic compounds	Pyrans	Pyranones and derivatives	0.00583200901233	-	69.7	-3.0971226767342	5.5020	5.5792	5.6104	5.3038	5.4000	5.4907	5.5143	5.3080	5.3666	5.4054	5.0742	5.0706	5.0661	5.1841	5.5649	5.3263	4.8330	5.2326	4.9550	5.2990	4.9044	4.8656	5.2972	5.2355	5.2762	5.2714
pos_212	Gibberellin A19	metab_211	C02034	LMPR0104170039;HMDB0036896	363.17853732099996	pos	M+Na, M+ACN+H, M+H	C20H26O6	5.00613333333	6980-44-5	-	-	map00904	Diterpenoid biosynthesis	Metabolism	Metabolism of terpenoids and polyketides	Lipids and lipid-like molecules	Prenol lipids	Diterpenoids	0.016348352862700002	72.5	-	-4.7064004814582905	4.1255	4.3368	5.2551	6.3034	6.4426	4.1718	4.8572	6.4444	5.1484	5.1245	4.9767	5.0553	4.9904	5.1388	5.1736	5.0835	4.9311	4.8078	5.2306	4.6694	4.9464	5.0581	4.7577	4.8004	5.7070	5.7227
pos_223	Acetyldeoxynivalenol	metab_222	-	HMDB0036137	356.16851954699996	pos	M+NH4, M+Na, M+H	C17H22O7	5.4024	50722-38-8	-	-	-	-	-	-	Lipids and lipid-like molecules	Prenol lipids	Sesquiterpenoids	0.080496460812	-	79.4	-5.49785405055915	3.8233	3.7588	4.1922	5.3839	5.5213	3.8838	3.9494	5.2380	4.0343	4.1585	4.4072	3.8647	4.9882	4.0393	4.2291	4.3244	4.5309	3.8511	4.5181	3.6194	4.6986	4.6489	3.6533	3.7584	4.7613	4.6758
pos_225	Parthenolide	metab_224	C07609	LMPR0103090002	249.147479573	pos	M+H-H2O, M+H, M+H-2H2O	C15H20O3	5.493766666669999	-	-	-	-	-	-	-	-	-	-	0.0249051767524	77.8	-	-3.57055519262324	4.9476	4.9345	4.8886	6.2173	6.3848	5.0671	4.9741	6.3688	5.0873	5.1217	5.2005	5.0552	5.2184	5.0477	5.0520	5.1283	5.4762	5.0746	5.6023	4.9217	5.4523	5.5093	4.9844	4.9897	5.6668	5.6916
pos_242	3-Acetoxyscirpene-4,15-diol	metab_241	-	HMDB0034576	325.162662314	pos	M+H, M+K, M+Na	C17H24O6	5.85805	70402-13-0	-	-	-	-	-	-	Lipids and lipid-like molecules	Prenol lipids	Sesquiterpenoids	0.0583940972864	-	87.8	-5.86938804997489	4.2702	4.1920	5.1427	5.5355	5.6465	4.3399	4.2182	5.6510	4.4516	4.4595	4.7342	4.4210	4.8411	4.5051	4.5101	4.4721	4.7416	4.4214	5.0912	4.3949	4.6146	4.7676	4.3377	4.4831	5.0523	5.0933
pos_264	Zedoarondiol	metab_263	-	HMDB0036448	235.16826144400002	pos	M+H-H2O, M+H, M+NH4	C15H24O3	6.04571666667	98644-24-7	-	-	-	-	-	-	Lipids and lipid-like molecules	Prenol lipids	Sesquiterpenoids	0.016330745050299997	-	76.2	-3.94544960872366	5.5738	5.5447	5.5103	6.5871	6.6904	5.6046	5.6425	6.7428	5.5605	5.5896	5.6236	5.5606	5.6940	5.5451	5.4788	5.6668	5.8268	5.5920	5.9515	5.5479	5.8680	5.8381	5.5954	5.6034	6.0945	6.1046
pos_274	4-[5]-ladderane-butanoic acid	metab_273	-	LMFA01140011	211.14727003099998	pos	M+H-2H2O, M+H, 2M+K	C16H22O2	6.142716666669999	-	-	-	-	-	-	-	-	-	-	0.0350676598892	64.5	-	-3.48134107168228	5.6284	5.5939	5.4360	6.1285	6.1567	5.6400	5.4242	6.2744	5.8787	5.9080	5.9993	5.9299	5.9875	5.8936	5.8413	5.9045	6.0686	5.8385	6.2160	5.8232	5.9052	5.9718	5.7647	5.8295	5.9759	5.9975
pos_287	Pubescenol	metab_286	-	HMDB0030085;LMPR0104300001	497.285828433	pos	M+H, M+Na, M+H-2H2O	C28H42O6	6.2549	90685-93-1	-	-	-	-	-	-	Lipids and lipid-like molecules	Steroids and steroid derivatives	Steroid lactones	0.024324945629599998	-	75.9	-8.48118782910271	6.0126	6.0078	5.9560	6.2881	6.3824	5.9386	5.9979	6.3978	6.0439	6.0519	5.9839	6.2017	5.9389	6.0451	6.0377	6.1349	6.2766	5.8553	6.4052	5.7210	6.2020	6.2798	5.8055	5.7892	6.2452	6.2445
pos_301	(S)-(-)-Perillyl alcohol	metab_300	C02452	-	170.153197725	pos	M+H-H2O, M+H, M+NH4	C10H16O	6.426966666669999	-	-	-	map01110;map00903;map00902	Biosynthesis of secondary metabolites;Limonene and pinene degradation;Monoterpenoid biosynthesis	Metabolism;Metabolism;Metabolism	Global and overview maps;Metabolism of terpenoids and polyketides;Metabolism of terpenoids and polyketides	-	-	-	0.027943508898099996	84.3	-	-3.59408581072413	5.5278	5.3854	5.5164	5.4781	5.5307	5.4782	5.7453	5.5423	5.5265	5.5153	5.5740	5.5879	5.5068	5.4900	5.4412	5.6901	5.6615	5.6385	5.6062	5.5357	5.7051	5.6660	5.6136	5.6102	5.5223	5.5315
pos_302	Farnesyl acetone	metab_301	-	-	280.262276578	pos	M+H, M+NH4, M+H-H2O	C18H30O	6.441933333330001	-	-	-	-	-	-	-	-	-	-	0.0181466612739	70.7	-	-5.03704406476559	7.6983	7.5212	7.6687	7.4796	7.5152	7.6130	7.8939	7.5444	7.4913	7.5190	7.5458	7.5602	7.5713	7.4635	7.3791	7.6897	7.7946	7.7613	7.6837	7.6682	7.8490	7.7930	7.7601	7.7394	7.5985	7.6150
pos_316	Hydratopyrrhoxanthinol	metab_315	-	HMDB0036842	611.331393269	pos	M+H, M+Na, M+NH4	C37H48O6	6.60645	120416-68-4	-	-	-	-	-	-	Lipids and lipid-like molecules	Prenol lipids	Terpene lactones	0.0380982188054	-	60.7	-4.9069751753833	2.9764	3.5660	3.0237	3.7149	3.3615	3.0255	2.9823	3.8014	6.1475	6.2020	6.3816	5.9789	6.1807	6.2989	5.8827	6.0900	3.8348	3.0046	3.8111	3.1783	3.1288	2.9868	3.5481	3.0170	5.6186	5.6203
pos_332	Triphenylphosphine oxide	metab_331	-	-	279.092134964	pos	M+Na, M+ACN+Na, M+H	C18H15OP	6.900266666669999	-	-	-	-	-	-	-	-	-	-	0.0296895379541	75.2	-	-4.62223168995674	6.7532	6.8265	6.8320	6.7436	6.7285	6.8026	6.7682	6.6778	6.7003	6.6979	6.7021	6.6781	6.6954	6.6990	6.6724	6.6681	6.8318	6.7809	6.8172	6.8159	6.8937	6.8427	6.8177	6.7945	6.7247	6.7211
pos_349	1-Palmitoyl-2-linoleoyl PE	metab_348	-	-	738.501261228	pos	M+Na, M+2Na-H, M+H	C39H74NO8P	7.40755	-	-	-	-	-	-	-	-	-	-	0.0955731227834	91.3	-	-4.42256996809149	4.8776	4.8897	4.4833	6.1556	6.3167	5.0700	4.6085	6.2799	4.8400	3.9160	4.0360	3.8692	3.0177	3.7854	3.0044	3.0378	5.6199	4.6975	5.6463	4.4489	5.8059	5.8497	4.6437	4.9147	5.6099	5.5358
pos_393	9,12,15-Octadecatrien-1-ol	metab_392	-	LMFA05000216	282.277913553	pos	M+H, M+NH4, M+H-H2O	C18H32O	6.546733333330001	-	-	-	-	-	-	-	-	-	-	0.020621488135099997	61.6	-	-4.68890559254546	8.3511	8.2408	8.3234	8.1770	8.1659	8.3147	8.4697	8.1939	8.1969	8.2220	8.2371	8.2622	8.2904	8.2338	8.1650	8.3315	8.4541	8.4110	8.3360	8.3847	8.5210	8.4909	8.4365	8.4123	8.3055	8.3179
pos_410	Rosifoliol	metab_409	-	HMDB0035868	240.231121461	pos	M+H-H2O, M+NH4, M+H	C15H26O	6.546733333330001	63891-61-2	-	-	-	-	-	-	Lipids and lipid-like molecules	Prenol lipids	Sesquiterpenoids	0.0319318785962	70.5	-	-3.331910940624029	5.8426	5.7443	5.8192	5.6932	5.6876	5.8313	5.9568	5.7181	5.7865	5.7893	5.7722	5.8191	5.7964	5.7885	5.7440	5.8864	5.9424	5.9075	5.8455	5.8846	6.0258	5.9801	5.9159	5.9248	5.8120	5.8437
pos_412	6,10-Dimethyl-5(E),9-undecadien-2-one	metab_411	-	LMFA11000696	212.20002432400003	pos	M+H-H2O, M+NH4, M+H	C13H22O	6.546733333330001	-	-	-	-	-	-	-	-	-	-	0.0115347157107	69.3	-	-3.34909606733643	5.9137	5.8176	5.8914	5.7501	5.7673	5.8727	6.0386	5.7817	5.7839	5.7756	5.8040	5.8435	5.8647	5.8292	5.7389	5.8857	6.0141	5.9802	5.9117	5.9479	6.1054	6.0507	5.9886	5.9788	5.8716	5.8750
pos_413	8E,10E-Dodecadienal	metab_412	-	LMFA06000155	198.18444358099998	pos	M+H-H2O, M+NH4, M+H	C12H20O	6.546733333330001	-	-	-	-	-	-	-	-	-	-	0.0357043876739	56.2	-	-3.80477287907728	5.8812	5.7903	5.8579	5.7224	5.7312	5.8573	6.0006	5.7678	5.7580	5.7584	5.8027	5.8349	5.8428	5.7898	5.7188	5.8705	5.9838	5.9414	5.8780	5.9028	6.0588	6.0123	5.9685	5.9591	5.8325	5.8694
pos_414	2,6,6-Trimethyl-1-cyclohexen-1-acetaldehyde	metab_413	-	HMDB0032540	184.168893214	pos	M+H-H2O, M+NH4, M+H	C11H18O	6.546733333330001	472-66-2	-	-	-	-	-	-	Organic oxygen compounds	Organooxygen compounds	Carbonyl compounds	0.00986722681037	58.4	-	-3.38021569174633	5.8327	5.7295	5.8056	5.7091	5.7076	5.7986	5.9613	5.7248	5.7697	5.7687	5.7756	5.8302	5.7858	5.7805	5.7360	5.8755	5.9491	5.8990	5.8369	5.8633	6.0314	5.9970	5.9109	5.9180	5.8202	5.8214
pos_417	(1R,4R)-Dihydrocarvone	metab_416	C11398	LMPR0102090033	135.116306639	pos	M+H-H2O, M+H, M+NH4	C10H16O	6.546733333330001	-	-	-	map00903	Limonene and pinene degradation	Metabolism	Metabolism of terpenoids and polyketides	-	-	-	0.024620867198700002	75.5	-	-3.4199527955704503	5.8393	5.7262	5.8142	5.7983	5.7813	5.7994	5.9488	5.8432	5.8302	5.8010	5.8374	5.8892	5.8294	5.8403	5.7708	5.8965	5.9389	5.8924	5.8426	5.8593	6.0135	5.9803	5.8997	5.8917	5.8388	5.8637
pos_432	Leontogenin	metab_431	-	HMDB0033583	447.306145652	pos	M+H, M+K, M+H-2H2O	C27H42O5	6.471883333330001	-	-	-	-	-	-	-	Organic oxygen compounds	Organooxygen compounds	Ethers	0.0276601435831	-	70.8	-9.7584440099663	4.9003	4.7260	4.6911	6.0591	6.0970	4.8502	4.6827	6.1779	5.3067	5.2253	5.2497	5.3921	5.1689	5.1842	5.3037	5.3287	5.3351	5.1591	5.3883	5.0438	5.5201	5.7372	4.9549	5.0064	5.8643	5.8718
pos_435	3-Methyl-4-(2,6,6-trimethyl-2-cyclohexen-1-yl)-3-buten-2-one	metab_434	-	HMDB0031738	224.19999745799998	pos	M+H-H2O, M+H, M+NH4	C14H22O	6.441933333330001	127-51-5	-	-	-	-	-	-	Lipids and lipid-like molecules	Prenol lipids	Sesquiterpenoids	0.0384188033884	-	52.8	-3.87979468503127	5.5345	5.3767	5.5253	5.5577	5.5474	5.4758	5.7185	5.6127	5.3651	5.3583	5.3986	5.4022	5.4144	5.3520	5.2604	5.5541	5.6274	5.5867	5.5269	5.4880	5.6650	5.6118	5.5941	5.5744	5.4673	5.4904
pos_437	(E)-5,8-Megastigmadien-4-one	metab_436	-	HMDB0034671	175.147424787	pos	M+H-H2O, M+NH4, M+H	C13H20O	6.441933333330001	67401-26-7	-	-	-	-	-	-	Organic oxygen compounds	Organooxygen compounds	Carbonyl compounds	0.028279456661799998	-	56.0	-3.65453240190274	5.5470	5.3598	5.5149	5.4593	5.4782	5.4815	5.7252	5.5118	5.3481	5.3683	5.4109	5.4712	5.4426	5.3445	5.2770	5.5539	5.6460	5.6292	5.5407	5.5313	5.6730	5.6418	5.6217	5.6023	5.4668	5.4720
pos_480	12R-hydroxy-9Z,15Z-octadecadienoic acid	metab_479	-	LMFA02000189	319.223873819	pos	M+Na, 2M+Na, M+H	C18H32O3	6.322166666669999	-	-	-	-	-	-	-	-	-	-	0.00641960577212	55.3	-	-1.65998467604209	6.6983	6.5131	6.4265	7.2166	7.4348	6.6525	6.4742	7.2534	6.6943	6.6620	6.7243	6.7159	6.8668	6.7268	6.5212	6.6707	6.7451	6.7049	6.8236	6.6970	6.7037	6.7215	6.6618	6.6905	6.9792	6.9795
pos_483	Dihomolinoleic acid	metab_482	-	LMFA01031043;HMDB0061864	303.230315288	pos	M+H, M+Na, M+NH4	C18H32O2	6.3147	7307-45-1	-	-	-	-	-	-	Lipids and lipid-like molecules	Fatty Acyls	Lineolic acids and derivatives	0.019572058534	-	74.6	-5.10103261417793	6.2665	6.2174	6.1868	6.4684	6.4704	6.2105	6.2987	6.4716	6.1885	6.1976	6.1405	6.2218	6.0796	6.1153	6.1783	6.2734	6.2501	6.1297	6.1859	6.0458	6.2536	6.1889	6.1050	6.0808	6.1905	6.1726
pos_487	3a,21-Dihydroxy-5b-pregnane-11,20-dione	metab_486	C05478	LMST02030199;HMDB0006755	719.444881884	pos	M+ACN+Na, 2M+NH4, 2M+Na	C21H32O4	6.2773	566-03-0	-	-	-	-	-	-	Lipids and lipid-like molecules	Steroids and steroid derivatives	Hydroxysteroids	0.063763230482	-	62.6	-6.02705256106672	5.5628	5.6408	5.7313	5.9693	6.1457	5.3720	5.6614	6.0561	7.1390	7.0861	6.8535	7.0879	6.3194	6.9787	7.2039	7.0838	6.5254	6.1536	6.2649	6.1147	6.8202	6.8665	6.0037	6.0313	6.6240	6.5863
pos_496	Pinolenic Acid	metab_495	-	LMFA01030344	279.23052645	pos	M+H, 2M+Na, 2M+H	C18H30O2	6.26983333333	-	-	-	-	-	-	-	-	-	-	0.02036973295	54.6	-	-4.780968634321591	5.9120	5.8357	5.8326	6.3128	6.5127	5.8878	5.8679	6.2886	6.2627	6.2624	6.3063	6.3360	6.3779	6.2467	5.9646	6.3315	6.1082	6.0744	6.2354	6.0214	5.9347	5.9112	5.9957	6.0213	6.1507	6.1505
pos_510	Erinacine A	metab_509	-	HMDB0040291	415.24373658800005	pos	M+H-H2O, M+2Na-H, M+H-2H2O	C25H36O6	6.2474166666699995	-	-	-	-	-	-	-	Lipids and lipid-like molecules	Prenol lipids	Diterpenoids	0.00948697296758	-	58.6	-9.633366289502382	5.7952	5.7015	5.5695	5.7019	5.5575	5.7539	5.6317	5.6499	6.6388	6.5700	6.4501	6.6783	6.1601	6.5376	6.5905	6.6024	6.0800	5.9836	6.0138	5.8761	6.1804	6.2865	5.8545	5.8445	6.1952	6.1853
pos_514	5S,15S-DiHETE	metab_513	-	LMFA03060010	359.217504115	pos	M+Na, 2M+Na, M+ACN+Na	C20H32O4	6.239933333330001	-	-	-	-	-	-	-	-	-	-	0.0114288413658	60.4	-	-5.28230374611701	6.9593	6.8529	6.8700	7.4477	7.3038	6.9040	6.7959	7.3864	7.2925	7.2749	7.2111	7.1926	7.2379	7.2214	7.2963	7.2426	7.1424	6.9789	7.0534	6.9657	7.1641	7.2312	6.8883	6.9391	7.3158	7.3143
pos_518	Ginsenoside M7cd	metab_517	-	HMDB0039646	677.421661567	pos	M+Na, M+2Na-H, M+CH3OH+H	C36H62O10	6.19505	69987-14-0	-	-	-	-	-	-	Lipids and lipid-like molecules	Prenol lipids	Triterpenoids	0.029084874147600002	-	63.6	-2.8380196040243595	5.9806	5.8055	5.4904	6.6980	6.7982	5.8524	5.7473	6.7165	5.3956	5.7115	5.5232	5.7679	6.0576	5.4439	5.7723	5.4366	6.4321	5.9909	6.7582	5.8204	6.1046	6.2313	5.8388	5.8701	6.5022	6.4840
pos_525	Cytochalasin Npho	metab_524	-	HMDB0035367	557.286187722	pos	M+ACN+H, M+ACN+Na, M+K	C30H39NO5	6.165133333330001	108050-28-8	-	-	-	-	-	-	Alkaloids and derivatives	Cytochalasans	Not Available	0.043685165746599995	-	87.9	9.58789506721197	6.3835	6.3590	6.2401	6.2434	6.3293	6.4591	6.2318	6.3620	6.1901	6.2512	6.3358	6.0825	6.3760	6.2986	5.9726	6.1477	5.8525	6.1489	6.3507	6.3116	5.3470	5.6913	6.2778	6.3353	6.2518	6.2060
pos_536	ANETHOLE	metab_535	C10428	HMDB0030837	131.085058125	pos	M+H-H2O, M+H, M+CH3OH+H	C10H12O	6.11281666667	4180-23-8	-	-	map00940	Phenylpropanoid biosynthesis	Metabolism	Biosynthesis of other secondary metabolites	Benzenoids	Phenol ethers	Anisoles	0.028792029418000003	51.6	-	-3.1645149053706403	6.0045	5.9360	5.9137	6.5561	6.6839	5.9881	5.9501	6.6205	6.0594	6.0969	6.1335	6.0893	6.1781	6.0783	6.0308	6.1055	6.3393	6.1670	6.4363	6.1088	6.3025	6.3337	6.1375	6.1328	6.2598	6.2677
pos_543	Latanoprost Lactol	metab_542	-	-	307.18859737900004	pos	M+H, 2M+K, M+Na	C18H26O4	6.0904166666699995	-	-	-	-	-	-	-	-	-	-	0.00411033478572	62.6	-	-5.84083580950441	6.4630	6.4157	6.3478	7.0630	7.1900	6.4709	6.3696	7.1460	6.4961	6.5184	6.6403	6.5487	6.5927	6.5229	6.4645	6.5401	6.5621	6.5821	6.7110	6.5610	6.5187	6.5500	6.5372	6.5398	6.7492	6.7508
pos_558	()13-HpODE	metab_557	-	-	295.22540615599996	pos	M+H-H2O, M+NH4, M+H-2H2O	C18H32O4	6.038233333330001	-	-	-	-	-	-	-	-	-	-	0.027140068030300002	53.8	-	-4.37209181881502	6.8618	6.7590	6.7302	6.8973	7.1221	6.8622	6.7711	6.8660	6.5665	6.6179	6.6908	6.6420	6.8764	6.6159	6.3964	6.6625	6.4915	6.8642	6.7511	6.8032	6.4211	6.3789	6.8818	6.8541	6.7471	6.7472
pos_567	20-carboxy-LTB4	metab_566	C05950	LMFA03020016	389.19159352400004	pos	M+NH4, M+Na, M+CH3OH+H	C20H30O6	6.0158	-	-	-	map00590	Arachidonic acid metabolism	Metabolism	Lipid metabolism	-	-	-	0.0219835265697	57.2	-	-6.569988365555751	5.9882	5.9620	5.9494	6.8864	6.9103	5.9596	5.9727	6.9128	6.5270	6.6030	6.7254	6.5569	6.7609	6.6201	6.4340	6.5848	6.5136	6.1471	6.7481	6.1226	6.3863	6.4431	6.0575	6.1061	6.6879	6.6827
pos_579	Carvone	metab_578	C11383	HMDB0035824	151.11112657700002	pos	M+H, 2M+K, M+ACN+H	C10H14O	5.92575	22327-39-5	-	-	map01110;map00903;map00902	Biosynthesis of secondary metabolites;Limonene and pinene degradation;Monoterpenoid biosynthesis	Metabolism;Metabolism;Metabolism	Global and overview maps;Metabolism of terpenoids and polyketides;Metabolism of terpenoids and polyketides	Lipids and lipid-like molecules	Prenol lipids	Monoterpenoids	0.00841385436617	68.9	-	-4.0966403814486805	6.0521	5.9429	5.9976	6.8802	6.9326	5.8913	5.7786	6.8899	6.0893	6.1502	6.2018	6.1169	6.1483	6.0867	6.0373	6.1304	6.7024	5.9912	6.7573	5.9695	6.7281	6.7501	5.9934	5.9771	6.5296	6.5339
pos_590	()-Dulciol E	metab_589	-	HMDB0031385	313.105724774	pos	M+H-H2O, M+H, M+H-2H2O	C18H16O5	5.30345	175617-27-3	-	-	-	-	-	-	Organoheterocyclic compounds	Benzopyrans	1-benzopyrans	0.0497994693069	-	52.2	-3.30084373891875	5.1501	5.2711	5.2652	4.4360	3.9480	5.0623	5.2943	4.2842	4.9843	5.0226	4.9569	4.9514	4.9100	4.9619	4.9689	4.9797	4.7611	4.8677	4.7417	4.9171	4.8236	4.7677	4.8860	4.9053	4.8474	4.8789
pos_608	Xanthotoxol arabinoside	metab_607	-	HMDB0031971	317.06436298299997	pos	M+H-H2O, M+Na, M+H-2H2O	C16H14O8	3.8242	160845-06-7	-	-	-	-	-	-	Phenylpropanoids and polyketides	Coumarins and derivatives	Coumarin glycosides	0.0667306138253	-	72.8	-3.64048479158601	2.9446	2.4824	4.1868	3.3906	3.2545	2.7724	2.1470	2.8787	4.0186	4.5163	5.4365	4.9302	4.5294	4.6374	2.5023	4.2969	2.7684	3.7819	2.5953	3.2060	2.7949	2.6204	3.7355	4.2143	4.0064	4.0508
pos_611	Vanillic acid	metab_610	C06672	HMDB0000484	151.038405096	pos	M+H-H2O, M+H, M+H-2H2O	C8H8O4	3.8242	121-34-6	-	-	-	-	-	-	Benzenoids	Benzene and substituted derivatives	Benzoic acids and derivatives	0.033077836019599995	63.9	-	-3.36456099627178	4.5879	4.5634	4.9130	4.5282	4.4906	4.5798	4.6212	4.5544	4.7847	4.9192	5.2239	5.0343	4.9685	4.9452	4.2871	4.8344	3.7954	4.8674	3.8746	4.8104	3.8805	3.8681	4.8797	4.9702	4.7943	4.8279
pos_638	Urocanic acid	metab_637	C00785	HMDB0000301	139.049672948	pos	M+H, M+NH4, M+H-H2O	C6H6N2O2	0.6453	104-98-3	-	-	map01100;map00340	Metabolic pathways;Histidine metabolism	Metabolism;Metabolism	Global and overview maps;Amino acid metabolism	Organoheterocyclic compounds	Azoles	Imidazoles	0.0332225475323	79.3	-	-3.8460879607121896	5.3900	5.2500	5.5202	4.9897	5.3965	5.7606	5.1649	4.9772	5.1299	5.4723	5.5402	5.3459	5.1257	5.1046	5.4684	5.4233	5.1621	5.3008	5.2703	5.2300	4.8354	5.2363	5.3788	5.5182	5.2865	5.2915
pos_687	Furocoumarinic acid glucoside	metab_686	-	HMDB0029601	405.04898051099997	pos	2M+3H2O+2H, M+K	C17H18O9	0.562166666667	-	-	-	-	-	-	-	Organic oxygen compounds	Organooxygen compounds	Carbohydrates and carbohydrate conjugates	0.190400389264	-	62.4	-2.1826681571569497	5.3011	5.3857	4.8252	4.8442	4.7361	5.2996	5.2774	4.4209	1.2627	1.2899	1.2471	1.2377	3.9340	1.2554	3.8993	1.2869	1.3173	3.2810	3.4322	4.0440	1.3153	3.1630	3.9419	3.6643	4.4464	4.4793
pos_691	4-Methylene-L-glutamine	metab_690	C01109	-	159.075891901	pos	M+H, M+NH4	C6H10N2O3	0.5697666666669999	-	-	-	map00660	C5-Branched dibasic acid metabolism	Metabolism	Carbohydrate metabolism	-	-	-	0.030988574773599998	53.9	-	-3.33220985115986	4.6806	4.8068	4.6993	4.5324	5.1043	5.2041	4.7279	4.6360	4.2989	4.8915	4.9636	4.3348	4.2386	4.2390	4.4993	4.5057	5.1472	4.5627	4.9457	4.6514	5.1544	5.1167	4.6581	4.7978	4.9303	4.9470
pos_703	2,3,4,5,6,7-Hexahydroxyheptanoic acid	metab_702	-	HMDB0240292	249.05707161799998	pos	M+NH4, M+Na	C7H14O8	0.584883333333	-	-	-	-	-	-	-	Organic oxygen compounds	Organooxygen compounds	Carbohydrates and carbohydrate conjugates	0.127449039977	-	62.3	-1.13010346401441	4.3689	4.9581	5.7861	5.4660	5.1274	4.7088	5.6965	4.8727	3.9866	4.0681	3.8883	4.0556	4.5443	4.1603	4.1502	4.1544	4.1479	4.3113	4.0612	4.4689	4.1789	4.1285	4.5051	4.4184	5.1050	5.1164
pos_715	2-keto-D-Gluconic acid	metab_714	C06473	-	217.031078378	pos	M+Na, M+K	C6H10O7	0.5999666666669999	-	Carbohydrates	Monosaccharides	map01100;map00030	Metabolic pathways;Pentose phosphate pathway	Metabolism;Metabolism	Global and overview maps;Carbohydrate metabolism	-	-	-	0.13268588027	67.6	-	-4.09682755265661	4.0695	3.5564	4.1661	4.4952	4.3595	4.1380	3.7781	4.1119	4.4666	4.3877	4.1423	4.3114	4.7948	4.3804	4.5828	4.4871	3.1572	4.9874	3.5006	4.9639	3.3574	3.1937	5.1339	4.9591	4.4337	4.4400
pos_720	N-Formyl-4-amino-5-aminomethyl-2-methylpyrimidine	metab_719	C19872	-	208.11729192	pos	M+H, M+ACN+H	C7H10N4O	0.60755	-	-	-	map00730;map01100;map02010	Thiamine metabolism;Metabolic pathways;ABC transporters	Metabolism;Metabolism;Environmental Information Processing	Metabolism of cofactors and vitamins;Global and overview maps;Membrane transport	-	-	-	0.07009114779219999	64.6	-	-3.50395855013981	3.9238	4.2531	4.0104	3.9826	4.1973	2.9775	4.1718	4.2763	4.5670	4.5786	4.3598	4.3224	4.0976	4.3978	4.3411	4.4350	3.8417	4.0248	4.0123	4.2497	3.9522	3.8432	4.4833	4.4525	4.2244	4.2233
pos_727	Mollicellin C	metab_726	C20046	HMDB0033341	395.114437357	pos	M+H-H2O, M+H	C22H20O8	0.5999666666669999	68436-82-8	-	-	-	-	-	-	Phenylpropanoids and polyketides	Depsides and depsidones	Not Available	0.11242075212500001	-	70.8	4.6297887911239	5.6478	5.6360	5.8286	5.5043	5.0470	5.6594	5.6522	4.9996	4.4113	4.4564	4.5367	4.4175	4.8643	4.4395	4.1546	4.5521	3.4235	4.6771	3.6883	4.7256	4.1463	3.2157	4.7940	4.8386	5.3299	5.3510
pos_754	2-Hydroxycinnamic acid	metab_753	C01772	HMDB0002641	182.080558785	pos	M+H, M+NH4	C9H8O3	0.953866666667	583-17-5	-	-	map00940;map01110;map00360	Phenylpropanoid biosynthesis;Biosynthesis of secondary metabolites;Phenylalanine metabolism	Metabolism;Metabolism;Metabolism	Biosynthesis of other secondary metabolites;Global and overview maps;Amino acid metabolism	Phenylpropanoids and polyketides	Cinnamic acids and derivatives	Hydroxycinnamic acids and derivatives	0.043691834021699995	76.4	-	-3.5841859609975497	5.0090	4.9912	4.9259	4.5981	4.8573	5.1206	4.9564	4.7311	4.6125	4.8093	4.8406	4.6292	4.5147	4.5003	4.8591	4.7964	5.2129	4.7760	5.2043	4.7013	5.1769	5.1439	4.8008	4.9055	4.8446	4.8800
pos_775	Acetylcarnitine	metab_774	C02571	LMFA07070060	186.111867243	pos	M+H-H2O, M+H	C9H17NO4	1.65666666667	-	-	-	-	-	-	-	-	-	-	0.051976577308000003	53.9	-	-2.9664623054582995	3.4621	3.4802	3.5243	3.5362	3.5179	3.4894	3.4122	3.4878	4.2334	4.3053	4.3578	4.2390	4.5750	4.2422	4.1672	4.2832	3.7663	3.6745	3.8599	3.7178	3.8027	3.7014	3.8013	3.7642	3.9496	3.9960
pos_789	3-(3,4-Dihydroxyphenyl)pyruvate	metab_788	C04045	-	179.033263774	pos	M+H-H2O, M+H	C9H8O5	1.67978333333	-	-	-	map00350	Tyrosine metabolism	Metabolism	Amino acid metabolism	-	-	-	0.09296099993139999	67.9	-	-3.16945075295239	3.7651	3.7960	4.8953	4.2635	4.3531	3.7455	3.9225	4.2009	3.2880	3.3731	3.3487	3.2933	3.2462	3.2560	3.2940	3.3290	3.4892	3.3671	3.5824	3.4866	3.4698	3.3667	3.4445	3.5224	3.6906	3.7846
pos_790	(Z)-3-(1-Formyl-1-propenyl)pentanedioic acid	metab_789	-	HMDB0033091	201.07495904700002	pos	M+H, M+NH4	C9H12O5	2.01873333333	-	-	-	-	-	-	-	Lipids and lipid-like molecules	Fatty Acyls	Fatty acids and conjugates	0.0728261586665	-	78.6	-3.95298482087567	2.4514	2.7628	2.8042	4.3541	4.7698	2.7457	2.9999	4.5242	2.1059	2.3503	2.0895	2.6424	2.2554	2.4004	2.0981	2.5335	3.1747	2.1815	3.3982	2.1885	2.8845	2.7739	2.2034	2.3206	3.8109	3.8165
pos_791	Hydroxytyrosol 1-O-glucoside	metab_790	-	HMDB0041024	317.121685971	pos	M+H, M+Na	C14H20O8	2.01098333333	76873-99-9	-	-	-	-	-	-	Organic oxygen compounds	Organooxygen compounds	Carbohydrates and carbohydrate conjugates	0.0379746031886	-	53.1	-4.45425028611432	4.1810	4.2191	4.0322	4.9352	5.1597	4.1466	4.1351	5.0858	3.5188	3.6112	3.6334	3.4327	3.9841	3.5445	3.2284	3.6661	2.9304	3.9575	3.6928	4.0221	2.6367	2.6396	4.0042	4.0398	4.4123	4.4132
pos_808	Hexaethylene glycol	metab_807	-	HMDB0061822	283.17456327	pos	M+H, M+Na	C12H26O7	2.316	2615-15-8	-	-	-	-	-	-	Organic oxygen compounds	Organooxygen compounds	Ethers	0.14188411294000003	-	61.0	-2.0070789220283203	4.3453	4.2213	4.3191	3.9047	4.3578	4.8802	4.0161	3.9251	4.0820	4.6064	4.7936	4.3288	4.4031	4.1132	4.4048	4.3681	4.4008	4.4225	4.3134	4.2946	4.2694	4.2400	4.4409	4.3270	4.4423	4.4596
pos_818	Gibberellin A43	metab_817	-	HMDB0035046	359.147432946	pos	M+H-2H2O, M+Na	C20H26O8	2.50026666667	54605-43-5	-	-	-	-	-	-	Lipids and lipid-like molecules	Prenol lipids	Diterpenoids	0.0612245588233	-	71.1	-3.75962573643014	4.9490	4.9261	4.7506	1.4450	1.4811	4.9109	4.9598	3.5769	3.8484	3.7861	3.0920	3.4897	3.7146	3.5619	3.9969	3.6601	1.4195	4.4867	1.4427	4.4882	1.4175	1.4203	4.6075	4.5074	4.2365	4.2649
pos_856	3-Butylidene-7-hydroxyphthalide	metab_855	C09921	-	237.111224645	pos	M+H, M+CH3OH+H	C12H12O3	3.00635	-	-	-	-	-	-	-	-	-	-	0.0133705679939	61.4	-	-3.5370617828277404	5.2520	5.2982	5.2953	5.3646	5.5862	5.2846	5.3989	5.4509	4.9114	4.8986	4.8575	4.8661	4.8891	4.8999	4.9301	4.8489	5.0858	5.7268	5.1190	5.4092	5.1379	5.1150	5.6156	5.6310	5.2553	5.2645
pos_869	3,4-Dihydroxybenzaldehyde	metab_868	C16700	HMDB0059965	139.038462505	pos	M+H, M+ACN+H	C7H6O3	3.15911666667	139-85-5	-	-	map00950	Isoquinoline alkaloid biosynthesis	Metabolism	Biosynthesis of other secondary metabolites	Organic oxygen compounds	Organooxygen compounds	Carbonyl compounds	0.08364362507249999	59.7	-	-3.6801561594603114	4.4613	4.5055	4.5085	4.4270	4.4333	4.4890	4.5316	4.4538	5.2424	5.3675	5.6458	5.5527	5.8459	5.5312	4.6136	5.3566	4.6587	4.8515	4.6441	5.0356	4.6926	4.6714	5.0361	4.9909	5.0960	5.1354
pos_879	Dolichodial	metab_878	C09777	LMPR0102070037	149.095573919	pos	M+H-H2O, M+H	C10H14O2	3.30448333333	-	-	-	-	-	-	-	-	-	-	0.027980264281799998	57.8	-	-3.11572106444566	4.8896	4.9127	4.9011	5.8229	6.0030	4.8930	4.8616	5.9499	4.9930	5.0762	5.0939	5.0274	5.1622	5.0196	4.9632	5.0589	6.3869	5.4876	6.4354	5.0816	6.4342	6.4397	5.1158	5.2679	5.7728	5.7900
pos_894	(R)-3-Hydroxy-5-phenylpentanoic acid	metab_893	-	HMDB0031517	177.090374832	pos	M+H-H2O, M+H	C11H14O3	3.57998333333	21080-41-1	-	-	-	-	-	-	Organic acids and derivatives	Hydroxy acids and derivatives	Medium-chain hydroxy acids and derivatives	0.020699925637499998	57.9	-	-3.2521618226433904	4.4581	4.4202	4.4296	5.2658	5.7004	4.4764	4.4560	5.3758	4.4595	4.4904	4.3624	4.3340	4.4555	4.3766	4.4670	4.4102	4.6380	4.4198	4.7994	4.4262	4.7244	4.6914	4.4516	4.4514	4.8664	4.8780
pos_897	2-[2,4,6-trihydroxy-3-(3-methylbut-2-en-1-yl)phenyl]acetic acid	metab_896	-	HMDB0125460	235.095539321	pos	M+H-H2O, M+CH3OH+H	C13H16O5	3.6105	-	-	-	-	-	-	-	Benzenoids	Benzene and substituted derivatives	Phenylacetic acids	0.06835556602319999	-	56.8	-3.7526405535420495	3.7825	3.7811	3.8767	4.6225	4.9591	3.7945	4.1443	4.8038	4.5593	4.6017	3.6427	3.7872	3.7670	4.0724	4.9788	4.6409	3.3091	3.9509	3.6527	3.9886	3.8292	3.4927	4.0348	3.9341	4.2708	4.2249
pos_898	4'-Methylliquiritigenin 7-rhamnoside	metab_897	-	HMDB0040545	399.139914518	pos	M+H-H2O, M+2Na-H	C22H24O8	3.6105	83697-43-2	-	-	-	-	-	-	Phenylpropanoids and polyketides	Flavonoids	Flavonoid glycosides	0.114946973497	-	66.4	-9.40763090944867	4.4393	4.4245	4.5883	2.2118	2.6342	4.3383	4.4012	3.0175	5.2968	5.3349	3.9113	4.3483	4.0388	4.8113	5.8711	5.3319	2.1855	4.5233	2.8128	4.5550	2.1835	2.1864	4.5896	4.5060	4.6534	4.6605
pos_917	Kanzonol O	metab_916	-	HMDB0041102	365.136971142	pos	M+H-H2O, M+H	C22H22O6	3.86996666667	156250-69-0	-	-	-	-	-	-	Phenylpropanoids and polyketides	Isoflavonoids	Pyranoisoflavonoids	0.100532611709	-	64.3	-3.60868942143668	4.1162	4.2200	4.5684	1.4661	1.4559	4.0496	4.1620	1.2745	5.0421	5.0931	4.1499	4.3946	4.0707	4.6007	5.3583	5.0022	0.0950	4.3145	0.0999	4.3573	0.0946	0.0952	4.4126	4.2769	4.4349	4.4263
pos_918	Genipic acid	metab_917	-	HMDB0036072	391.13725139999997	pos	M+H-H2O, 2M+Na	C9H12O4	3.87756666667	6902-76-7	-	-	-	-	-	-	Organoheterocyclic compounds	Dihydrofurans	Not Available	0.0516163742344	-	51.7	-3.23999569195875	5.2711	5.2542	5.2841	4.8429	4.8121	5.2618	5.2371	4.8265	5.1796	5.2010	5.3215	5.1755	5.3140	5.2053	5.1350	5.1795	4.7752	5.2289	4.9299	5.2557	4.8532	4.7824	5.2846	5.2230	5.0962	5.0846
pos_919	Phenol	metab_918	C15584;C00146;C01108	HMDB0000228	95.04917600030001	pos	M+H-H2O, M+H	C6H6O	3.86236666667	108-95-2	-	-	map00350	Tyrosine metabolism	Metabolism	Amino acid metabolism	Benzenoids	Phenols	1-hydroxy-4-unsubstituted benzenoids	0.0165093356805	59.5	-	2.34438974932787	4.5570	4.5277	4.6170	5.2903	5.3506	4.5560	4.5570	5.3292	4.4642	4.4811	4.5201	4.4768	4.5792	4.4732	4.4554	4.5103	5.2037	4.6935	5.2704	4.6340	5.2693	5.2485	4.6592	4.6737	4.9000	4.9121
pos_920	Trans-Piceid	metab_919	C10275	HMDB0030564	413.118992529	pos	M+H-H2O, M+Na	C20H22O8	3.88518333333	27208-80-6	-	-	-	-	-	-	Phenylpropanoids and polyketides	Stilbenes	Stilbene glycosides	0.0609790891705	-	77.5	-3.90938412667108	5.1967	5.1755	5.2142	4.4294	4.1717	5.1870	5.1652	4.2852	4.9687	5.0726	5.1224	5.0314	5.0775	4.9873	4.7897	4.9759	4.3790	5.2964	4.4706	5.1726	4.4389	4.3122	5.2070	5.2499	5.0143	4.9775
pos_935	Artemin	metab_934	-	HMDB0034696	311.126544658	pos	M+ACN+H, M+2Na-H	C15H22O4	4.0682	22149-38-8	-	-	-	-	-	-	Lipids and lipid-like molecules	Prenol lipids	Terpene lactones	0.0260067658194	-	59.1	-3.117241411192	5.3113	5.3003	5.3835	4.5218	3.9121	5.2870	5.3030	4.3510	5.7978	5.8272	5.3348	5.3578	5.4080	5.5520	6.0420	5.7481	4.8131	5.3730	4.4733	5.3514	4.9412	4.9094	5.3774	5.3472	5.3740	5.3773
pos_944	Coumarin	metab_943	C05851	HMDB0001218	179.06959739200002	pos	M+H, M+CH3OH+H	C9H6O2	4.15191666667	91-64-5	-	-	map00940;map01110	Phenylpropanoid biosynthesis;Biosynthesis of secondary metabolites	Metabolism;Metabolism	Biosynthesis of other secondary metabolites;Global and overview maps	Phenylpropanoids and polyketides	Coumarins and derivatives	Not Available	0.0303116238485	65.2	-	-3.9124815539143514	6.5536	6.5415	6.5413	5.9291	5.9504	6.5573	6.5876	6.0345	6.3574	6.3951	6.2622	6.2759	6.3144	6.3177	6.3284	6.3213	5.8632	6.5158	5.9102	6.4613	5.8688	5.8266	6.5260	6.5048	6.2694	6.2991
pos_966	6-Hydroxy-2-bornanone glucoside	metab_965	-	HMDB0034558	375.14224489199995	pos	M+K, M+2Na-H	C16H26O7	4.3352	155551-16-9	-	-	-	-	-	-	Lipids and lipid-like molecules	Prenol lipids	Terpene glycosides	0.0174163078887	-	86.9	2.05991620621588	5.6280	5.6792	5.7310	5.1202	5.0585	5.6241	5.7040	5.0936	5.8182	5.8677	5.6402	5.5843	5.7690	5.6616	5.9280	5.7686	4.9763	5.8262	5.1022	5.8338	5.1305	5.0488	5.8987	5.8459	5.5597	5.5694
pos_968	Carinol	metab_967	-	HMDB0030657	379.172994131	pos	M+H, M+Na	C20H26O7	4.35041666667	58139-12-1	-	-	-	-	-	-	Lignans, neolignans and related compounds	Dibenzylbutane lignans	Dibenzylbutanediol lignans	0.0198310217458	74.7	-	-5.6468888566871	4.2938	4.3632	4.2983	6.0301	6.2493	4.4951	4.4439	6.1998	4.7349	4.7873	4.4523	4.3286	4.4694	4.5028	4.7991	4.6641	4.1345	4.7485	4.6445	4.6541	4.1519	4.3362	4.7712	4.7416	5.3863	5.3974
pos_974	5-tert-Butyl-4-hydroxymethylfuran-2-carboxylic acid	metab_973	-	-	438.210557783	pos	M+H, 2M+ACN+H	C10H14O4	4.38098333333	-	-	-	-	-	-	-	-	-	-	0.036597229304699996	53.5	-	-3.26326115907734	4.9353	4.9421	4.8565	4.6848	4.4894	4.9121	4.8991	4.3735	4.5031	4.5509	4.5631	4.4472	4.5698	4.4917	4.3187	4.4780	4.6205	4.3358	4.4239	4.4328	4.7542	4.7619	4.4109	4.3451	4.5741	4.6057
pos_975	3-Hydroxytetradecanedioic acid	metab_974	-	HMDB0000394	319.152642242	pos	M+NH4, M+2Na-H	C14H26O5	4.4038833333300005	73179-89-2	-	-	-	-	-	-	Lipids and lipid-like molecules	Fatty Acyls	Fatty acids and conjugates	0.0265766743205	-	64.8	-4.64047239190869	3.8145	3.7529	3.7121	5.6499	5.8252	4.0212	3.8519	5.7876	3.7515	3.8494	4.0129	3.8959	3.9814	3.8463	3.7775	3.7698	4.1974	3.9764	4.4334	3.7425	4.1554	4.1044	4.0749	3.9507	5.0413	5.0665
pos_982	Biotin sulfone	metab_981	C20387	HMDB0004818	309.110885782	pos	M+H, M+CH3OH+H	C10H16N2O5S	4.47265	40720-05-6	-	-	map00780	Biotin metabolism	Metabolism	Metabolism of cofactors and vitamins	Organoheterocyclic compounds	Thienoimidazolidines	Not Available	0.0165339693132	-	64.6	-1.12470870334806	5.2278	5.2912	5.3247	4.6881	4.1294	5.2518	5.2981	4.5135	5.6202	5.6746	5.1234	5.1139	5.0630	5.3640	5.8940	5.5873	4.8222	5.2915	4.8797	5.3251	4.7201	4.8324	5.3352	5.3400	5.2260	5.2411
pos_983	(Z)-Resveratrol 4'-glucoside	metab_982	-	HMDB0030565	373.126721369	pos	M+H-H2O, M+H	C20H22O8	4.4803	38963-95-0	-	-	-	-	-	-	Phenylpropanoids and polyketides	Stilbenes	Stilbene glycosides	0.021366775246900005	-	59.1	-3.73731194923066	4.9052	4.9392	4.9047	4.5273	4.6063	4.8866	4.9775	4.7241	4.7283	4.7936	4.6711	4.5129	5.1955	4.6607	4.8999	4.7801	4.2778	4.7151	4.4039	4.6492	4.3396	4.3706	4.6905	4.7153	4.6596	4.6433
pos_985	Gibberellin A38	metab_984	-	HMDB0036902	363.178521604	pos	M+H, M+Na	C20H26O6	4.51081666667	36434-14-7	-	-	-	-	-	-	Lipids and lipid-like molecules	Prenol lipids	Diterpenoids	0.024984863774500002	63.0	-	-4.67561032455315	4.3799	4.4276	4.3810	6.2638	6.4326	4.3932	4.4123	6.4081	4.3006	4.3353	4.6531	4.2150	4.3341	4.1432	4.4066	4.3555	5.1651	4.5099	5.4350	4.2935	5.1344	5.2573	4.3644	4.2475	5.6485	5.6505
pos_1000	6'-O-Formylmarmin	metab_999	-	HMDB0040796	361.16285018199994	pos	M+H-H2O, M+H	C20H24O6	4.70933333333	144398-51-6	-	-	-	-	-	-	Phenylpropanoids and polyketides	Coumarins and derivatives	Not Available	0.054826119454	58.9	-	-4.30741040595611	4.4745	4.6010	4.5083	5.7877	5.9239	4.5268	4.4632	5.9418	4.4857	4.4641	3.7183	3.7421	3.5622	4.0800	4.6757	4.3609	4.1287	4.5539	4.4710	4.5726	4.0141	4.1522	4.6322	4.5203	5.1325	5.1662
pos_1011	2,4',5,7-Tetrahydroxyflavanone	metab_1010	-	HMDB0040314	289.06949377	pos	M+H-H2O, M+H	C15H12O6	4.77028333333	58124-18-8	-	-	-	-	-	-	Phenylpropanoids and polyketides	Flavonoids	Hydroxyflavonoids	0.057236149161	52.7	-	-3.77605733766992	5.2558	5.2228	5.1261	4.6903	4.4173	5.3173	5.2219	4.2761	4.9326	4.9207	4.7977	4.8334	4.8084	4.9200	4.9001	4.9369	2.5108	3.2842	2.5348	3.3395	2.5087	2.5116	3.2727	2.9672	4.7225	4.7716
pos_1033	Mytilin A	metab_1032	-	HMDB0039002	315.12137427	pos	M+H-H2O, M+Na	C13H20N2O8	4.93766666667	73112-73-9	-	-	-	-	-	-	Organic acids and derivatives	Carboxylic acids and derivatives	Amino acids, peptides, and analogues	0.0165060446446	-	82.7	8.120245953431821	5.6150	5.6152	5.6429	4.8926	4.6921	5.6005	5.6405	4.8624	5.7404	5.7910	5.6569	5.6574	5.9168	5.7049	5.6338	5.6605	5.0110	5.6030	5.0504	5.5854	4.9717	5.0508	5.6621	5.6199	5.4599	5.4679
pos_1104	Prednisolone	metab_1103	C07369	LMST02030179;HMDB0014998	361.199270273	pos	M+H-H2O, M+H	C21H28O5	5.60026666667	50-24-8	-	-	-	-	-	-	Lipids and lipid-like molecules	Steroids and steroid derivatives	Hydroxysteroids	0.0438473848574	51.2	-	-3.71075056194584	4.6653	4.6075	4.5792	4.6572	4.7636	4.5980	4.6670	4.7615	5.1145	5.1527	5.0992	5.0831	5.1495	5.0969	5.1131	5.0602	4.3950	4.1036	4.5507	4.4263	4.1441	4.3271	4.2196	4.3192	4.7722	4.7806
pos_1135	Niveusin C	metab_1134	C09517	HMDB0034474	343.15157521	pos	M+H-2H2O, M+Na	C20H26O7	5.797566666669999	75680-27-2	-	-	-	-	-	-	Lipids and lipid-like molecules	Prenol lipids	Terpene lactones	0.0310596948678	-	71.8	-6.41255166893582	5.1199	5.2346	5.8016	6.2728	6.3204	5.1062	5.2286	6.3474	4.9401	4.9735	5.0041	4.8621	4.8895	4.9192	5.1498	4.9192	5.0385	5.1719	5.1441	5.2016	4.9840	5.0640	5.1908	5.1796	5.7063	5.7034
pos_1151	Nb-trans-Feruloylserotonin glucoside	metab_1150	-	HMDB0032761	515.204592554	pos	M+H-H2O, M+H	C26H30N2O9	5.87313333333	-	-	-	-	-	-	-	Organic oxygen compounds	Organooxygen compounds	Carbohydrates and carbohydrate conjugates	0.0252319708497	-	68.6	4.50581710825159	5.4129	5.6474	5.6208	2.9017	0.2055	5.4829	5.5980	3.5072	6.4842	6.4986	6.1011	6.1198	6.0375	6.2808	6.6806	6.4135	0.6771	5.8152	0.7332	6.0799	0.1818	0.1828	6.0619	6.0584	5.9576	5.9478
pos_1159	Semilepidinoside A	metab_1158	-	HMDB0033107	369.165751162	pos	M+CH3OH+H, M+2Na-H	C16H20N2O6	5.895733333330001	-	-	-	-	-	-	-	Organic oxygen compounds	Organooxygen compounds	Carbohydrates and carbohydrate conjugates	0.024104304517900004	-	79.6	0.3677528440776789	5.5686	5.5892	5.5147	5.7338	5.6269	5.5891	5.5454	5.7006	4.4303	4.4725	4.7171	4.5364	4.5040	4.5993	4.5063	4.4918	4.6960	4.3913	5.0766	4.2597	4.4917	4.5893	4.2282	4.3313	5.3022	5.3160
pos_1187	Sorbitan laurate	metab_1186	-	HMDB0029885;LMFA07011017	369.223472645	pos	M+H-H2O, M+Na	C18H34O6	5.9858333333300004	1338-39-2	-	-	-	-	-	-	Lipids and lipid-like molecules	Fatty Acyls	Fatty acid esters	0.0254906791977	-	63.0	-5.03290945012196	6.0736	6.0368	5.9860	6.5225	6.7349	6.0674	5.9673	6.4667	6.0964	6.1329	6.0753	6.0360	6.5101	6.0935	5.8904	6.0783	6.4508	6.1498	6.6801	6.1584	6.2548	6.3688	6.2158	6.1560	6.4842	6.4704
pos_1196	Herierin III	metab_1195	-	HMDB0038760	135.043536977	pos	M+H-2H2O, 2M+H	C8H10O4	6.0158	131123-56-3	-	-	-	-	-	-	Organoheterocyclic compounds	Pyrans	Pyranones and derivatives	0.037643737392	-	61.6	-3.05120701821108	4.0897	4.2646	4.5975	4.2137	4.3381	4.2242	4.3092	4.3118	5.7954	5.8202	5.5431	5.6255	5.5325	5.7315	5.8892	5.7503	2.9422	4.8242	3.1393	5.0376	3.0719	2.9915	5.0134	4.9034	5.3445	5.3400
pos_1211	Virol A	metab_1210	C19993	-	293.209714493	pos	M+H, M+CH3OH+H	C17H24O2	6.0756	-	-	-	-	-	-	-	-	-	-	0.01459664085	59.6	-	-4.3428789224943	6.6806	6.5875	6.5280	7.0211	7.2324	6.6718	6.5958	7.0749	6.4886	6.5258	6.5358	6.5011	6.7207	6.5083	6.3698	6.5327	6.7102	6.7275	6.9240	6.6641	6.6502	6.6744	6.7308	6.7082	6.7640	6.7691
pos_1215	Oblongolide	metab_1214	C09519	-	185.13174066099998	pos	M+H-2H2O, M+H	C14H20O2	6.09788333333	-	-	-	-	-	-	-	-	-	-	0.0300386683996	64.3	-	-3.34450039725426	5.7071	5.5995	5.5739	6.2434	6.3199	5.6891	5.5997	6.3090	5.6234	5.6493	5.7375	5.6727	5.7535	5.6449	5.5777	5.6745	5.8440	5.8037	6.0155	5.7381	5.7796	5.8035	5.7469	5.7604	5.8825	5.8758
pos_1246	Hydroxysintaxanthin 5,6-epoxide	metab_1245	-	HMDB0039086	501.281492536	pos	M+Na, M+K	C31H42O3	6.187583333330001	-	-	-	-	-	-	-	Lipids and lipid-like molecules	Prenol lipids	Triterpenoids	0.15964600203600002	-	50.7	4.4134057553039	5.5085	5.6011	5.5669	5.4751	5.5382	5.5583	5.4538	5.5926	5.1290	5.0864	5.0052	4.6505	5.0580	4.9024	5.1191	4.9381	5.0763	4.8281	5.4157	5.0864	4.5020	4.9160	5.0109	4.9574	5.2993	5.1567
pos_1371	PC(16:0/20:5(5Z,8Z,11Z,14Z,17Z))	metab_1370	C00157	HMDB0007984;LMGP01010633	802.532022843	pos	M+H, M+Na	C44H78NO8P	6.930966666669999	-	Lipids	Phospholipids	map01100;map00564;map01110;map00590;map00591;map00592	Metabolic pathways;Glycerophospholipid metabolism;Biosynthesis of secondary metabolites;Arachidonic acid metabolism;Linoleic acid metabolism;alpha-Linolenic acid metabolism	Metabolism;Metabolism;Metabolism;Metabolism;Metabolism;Metabolism	Global and overview maps;Lipid metabolism;Global and overview maps;Lipid metabolism;Lipid metabolism;Lipid metabolism	Lipids and lipid-like molecules	Glycerophospholipids	Glycerophosphocholines	0.0519759580841	-	87.6	-6.21964962146341	3.9945	3.9228	3.2470	5.5701	5.5796	3.2338	3.2437	5.5440	3.1898	3.2185	3.1733	3.1633	3.1953	3.1821	3.1820	3.2154	6.0428	4.0131	6.0370	3.9408	6.2017	6.2522	3.8705	4.3356	5.2263	5.2026
pos_1389	PC(18:1(11Z)/18:3(9Z,12Z,15Z))	metab_1388	-	HMDB0008074;LMGP01012151	804.5476430860001	pos	M+H, M+Na	C44H80NO8P	7.059366666669999	-	-	-	-	-	-	-	Lipids and lipid-like molecules	Glycerophospholipids	Glycerophosphocholines	0.0722503214661	-	92.7	-4.84685341967167	5.4048	5.3867	4.7857	6.7351	6.8883	5.1273	4.3488	7.0511	5.0413	4.0056	3.9770	2.8940	3.9899	3.0325	2.7845	2.8179	6.4591	5.0797	6.3947	4.7647	6.6719	6.7114	5.1662	5.3051	6.2276	6.1687
pos_1399	PA(20:5(5Z,8Z,11Z,14Z,17Z)/14:0)	metab_1398	-	HMDB0115198;LMGP10010649	667.42790893	pos	M+H, M+Na	C37H63O8P	7.180333333330001	-	-	-	-	-	-	-	Lipids and lipid-like molecules	Glycerophospholipids	Glycerophosphates	0.0451863285569	-	66.0	-8.13760053296288	4.3221	4.1564	4.0062	4.6144	4.5671	4.2050	4.0850	4.5992	4.9277	4.6815	4.7458	5.1591	5.0449	5.2104	4.8885	4.7428	5.6422	5.3885	5.5285	5.2705	5.8553	5.8837	5.1268	5.2844	5.1285	5.1262
pos_1409	2-Octaprenyl-3-methyl-6-methoxy-1,4-benzoquinol	metab_1408	-	HMDB0011661	587.4414537580001	pos	M+H, M+Na	C38H60O3	7.346933333330001	-	-	-	-	-	-	-	Lipids and lipid-like molecules	Prenol lipids	Sesterterpenoids	0.0860116502155	-	61.6	-4.4426068033815005	5.6563	5.4918	5.3340	5.2362	5.4628	5.7004	5.5171	5.2151	3.6275	3.5013	4.6460	4.3521	5.4131	4.9817	4.2171	2.9550	4.9424	5.5057	5.1629	5.4236	4.8526	4.8192	5.3442	5.4432	5.4438	5.3882
pos_1543	PC(14:1(9Z)/22:2(13Z,16Z))	metab_1542	-	LMGP01011406;HMDB0007921	806.5632181489999	pos	M+H, M+Na	C44H82NO8P	7.286333333330001	-	-	-	-	-	-	-	Lipids and lipid-like molecules	Glycerophospholipids	Glycerophosphocholines	0.10569175533099999	-	88.6	-4.92186900620951	4.5377	4.0778	3.9217	5.9917	6.0424	3.2682	3.1708	6.0225	3.2447	2.8367	2.7916	2.7816	3.0116	2.8004	2.8002	2.8336	6.1865	4.2720	6.1529	4.0348	6.3465	6.4193	4.2641	4.7897	5.5926	5.5175
pos_1544	PC(16:0/18:2(9Z,12Z))	metab_1543	-	HMDB0007973;LMGP01010594	780.548217307	pos	M+H, M+Na	C42H80NO8P	7.286333333330001	-	-	-	-	-	-	-	Lipids and lipid-like molecules	Glycerophospholipids	Glycerophosphocholines	0.09055061134230001	-	86.8	-4.41088272558962	3.9869	4.2571	3.8214	6.0994	6.3009	3.9554	3.9239	6.4154	3.9437	2.9515	2.4996	3.0697	2.5214	2.5083	2.5082	2.5415	5.7630	3.9387	5.7373	4.0524	5.9178	5.9942	4.2720	4.3158	5.5121	5.4897
pos_1556	Ganoderiol B	metab_1555	-	HMDB0035327	493.32679259699995	pos	M+H, M+Na	C30H46O4	6.900266666669999	106518-62-1	-	-	-	-	-	-	Lipids and lipid-like molecules	Prenol lipids	Triterpenoids	0.0612701799383	-	72.1	-9.7084651105038	5.0028	4.8366	4.6085	4.9534	4.6512	4.8457	4.9234	5.0031	5.9786	5.5357	5.6262	5.7748	5.7525	5.9000	5.6813	5.7305	5.4246	5.3931	5.4732	5.1979	5.4037	5.5150	5.0835	5.2093	5.5954	5.5829
pos_1563	(Z)-9-Cycloheptadecen-1-one	metab_1562	-	HMDB0031336	268.26226878	pos	M+H, M+NH4	C17H30O	6.88525	542-46-1	-	-	-	-	-	-	Organic oxygen compounds	Organooxygen compounds	Carbonyl compounds	0.0886560192801	-	50.2	-3.11020373493729	4.6544	4.9010	4.6808	4.5407	4.6046	4.7551	4.7012	4.5654	4.5647	4.5631	4.5720	5.2995	5.0635	4.7462	4.5773	4.5044	4.8176	4.7648	4.7265	4.7574	4.7849	4.7492	4.7897	4.8401	4.7574	4.8112
pos_1617	Pregnanetriolone	metab_1616	C15368	HMDB0041997	315.230536937	pos	M+H-2H2O, 2M+NH4	C21H34O4	6.6817	603-99-6	-	-	-	-	-	-	Lipids and lipid-like molecules	Steroids and steroid derivatives	Pregnane steroids	0.04840685945309999	-	55.9	-3.76790130786021	5.6499	5.7238	5.5616	5.3419	4.9369	5.4698	5.6226	4.8067	6.2499	6.1476	6.0370	6.2681	5.7566	6.2880	6.2812	6.1588	5.5779	5.8070	5.2577	5.7310	5.6898	5.7312	5.6567	5.6306	5.8776	5.8533
pos_1636	Lubiminol	metab_1635	-	HMDB0029604	219.173378627	pos	M+H-2H2O, M+H	C15H26O3	6.61395	55784-92-4	-	-	-	-	-	-	Lipids and lipid-like molecules	Prenol lipids	Sesquiterpenoids	0.0655378823204	-	72.4	-3.78902380011442	4.4313	4.5831	4.5961	4.6914	4.6640	4.5957	4.6626	4.6837	4.4053	4.2260	4.3415	4.1589	4.6752	4.3229	4.4338	4.2338	4.6582	4.8051	4.5390	4.8483	4.9274	4.7381	4.9797	4.9362	4.6734	4.6446
pos_1645	(3beta,5alpha,9alpha,22E,24R)-3,5,9-Trihydroxy-23-methylergosta-7,22-dien-6-one	metab_1644	-	HMDB0032669	481.326525054	pos	M+H-H2O, M+Na	C29H46O4	6.59895	211486-12-3	-	-	-	-	-	-	Lipids and lipid-like molecules	Steroids and steroid derivatives	Ergostane steroids	0.06467592568109999	-	96.7	-8.652867105040169	5.2153	5.1866	5.0157	5.5072	5.4595	5.1680	5.0890	5.7944	5.6424	5.5345	5.6641	5.5854	5.5818	5.6952	5.3814	5.5417	5.5593	5.2979	5.5629	5.1667	5.5493	5.5006	5.1969	5.2014	5.4422	5.4801
pos_1724	()9-HEPE	metab_1723	-	-	301.21488626	pos	M+H-H2O, M+NH4	C20H30O3	6.569	-	-	-	-	-	-	-	-	-	-	0.04447361088819999	60.1	-	-4.14905783468717	6.2663	6.1027	5.9839	6.5495	6.4673	6.1821	6.1012	6.5990	6.8413	6.7588	6.8666	6.9415	6.6970	6.8954	6.8806	6.8195	6.7288	6.6471	6.5944	6.5054	6.7853	6.8774	6.4188	6.5251	6.6962	6.6984
pos_1735	2,4-heptadienal	metab_1734	-	LMFA06000024	128.106575226	pos	M+H, M+NH4	C7H10O	6.546733333330001	-	-	-	-	-	-	-	-	-	-	0.0169741816911	67.2	-	-1.83264608684482	5.3766	5.2448	5.3360	5.2333	5.2292	5.3320	5.4780	5.2571	5.2423	5.2318	5.2715	5.3089	5.3233	5.2588	5.1701	5.3533	5.4819	5.4089	5.3533	5.4108	5.5500	5.5152	5.4252	5.4443	5.3264	5.3384
pos_1737	PA(16:0/0:0)[cyclic]	metab_1736	-	-	393.238430944	pos	M+H, M+ACN+H	C19H37O6P	6.52433333333	-	-	-	-	-	-	-	-	-	-	0.073922986533	56.7	-	-4.132804710722819	0.4503	0.4604	0.4564	1.8183	1.3256	0.4478	0.4542	1.0340	5.4606	5.4680	5.6236	5.5296	5.4086	5.5522	5.4114	5.3344	0.4565	0.4688	0.4724	0.4734	0.4552	1.6758	0.4834	0.4770	4.9604	4.8934
pos_1782	Ganodermic acid TQ	metab_1781	-	HMDB0037893	493.326875034	pos	M+H-H2O, M+Na	C32H46O5	6.479366666669999	112430-66-7	-	-	-	-	-	-	Phenylpropanoids and polyketides	Phenylpropanoic acids	Not Available	0.0152841863784	-	67.5	-8.545941660915611	5.7672	5.6878	5.4508	5.4041	5.1056	5.6590	5.6171	5.2826	6.6076	6.5175	6.5643	6.7018	6.1435	6.4944	6.5356	6.5651	6.2319	6.5811	6.1309	6.3946	6.2817	6.3623	6.2818	6.3615	6.2003	6.2135
pos_1803	(24E)-15alpha-Acetoxy-3alpha-hydroxy-23-oxo-7,9(11),24-lanostatrien-26-oic acid	metab_1802	-	HMDB0035387	491.311489755	pos	M+H-2H2O, M+Na	C32H46O6	6.471883333330001	117383-35-4	-	-	-	-	-	-	Lipids and lipid-like molecules	Fatty Acyls	Fatty alcohols	0.0153830070227	-	54.0	-7.78314435321384	6.0042	5.9446	5.8035	6.0532	6.0471	5.9422	5.9489	6.2045	6.8110	6.7832	6.9218	6.9097	6.5408	6.8067	6.8163	6.8440	6.2558	6.5563	6.2955	6.3462	6.2155	6.2691	6.2715	6.3214	6.5202	6.5263
pos_1808	1alpha,25-dihydroxy-26,27-ethanovitamin D3	metab_1807	-	LMST03020408	465.331958241	pos	M+H, M+Na	C29H46O3	6.471883333330001	-	-	-	-	-	-	-	-	-	-	0.0140080199338	65.6	-	-5.96563109541412	5.6972	5.6790	5.5343	6.0459	5.9891	5.6506	5.7533	6.1485	5.8534	5.7850	5.9111	5.9269	5.4910	5.8706	5.4738	5.7512	5.1622	5.7439	5.7539	5.6288	5.0024	5.0053	5.7042	5.6750	5.9535	5.9418
pos_1824	Linoleamide	metab_1823	-	LMFA08010008;HMDB0062656	302.2440575	pos	M+Na, 2M+Na	C18H33NO	6.426966666669999	3072-13-7	-	-	-	-	-	-	Lipids and lipid-like molecules	Fatty Acyls	Fatty amides	0.12961758055400002	-	61.7	-4.9340442401674105	5.9584	5.7126	5.8653	4.8647	4.7605	5.7499	6.1082	4.8461	6.0805	6.0611	6.0353	6.1605	5.7513	5.9593	5.8508	6.2864	6.0438	6.2190	5.8761	6.0414	6.1737	6.2077	6.1199	6.0676	5.8598	5.8668
pos_1853	Taurohyocholic Acid	metab_1852	C15516	LMST05040010	579.305721664	pos	M+NH4, M+ACN+Na	C26H45NO7S	6.4194833333300005	-	-	-	-	-	-	-	-	-	-	0.105210182411	72.6	-	-3.177226657144569	5.2525	4.8637	4.9674	5.2887	5.4355	5.2707	5.0997	5.5121	6.1642	6.0646	5.9010	6.1207	5.4097	6.0196	6.3860	6.0817	4.6829	5.4345	5.0409	5.4532	4.5530	4.5306	5.2947	5.3097	5.7185	5.7062
pos_1860	Fusidic Acid	metab_1859	C07017;C06694	HMDB0015570	499.33666518900003	pos	M+H-H2O, M+Na	C31H48O6	6.4194833333300005	6990-06-3	-;Antibiotics	-;Others	-	-	-	-	Lipids and lipid-like molecules	Steroids and steroid derivatives	Steroid esters	0.0138982334261	-	60.9	-9.946483670913473	5.7400	5.6771	5.4793	6.0106	5.8992	5.6610	5.5184	5.8962	5.9959	5.9835	6.0567	5.9767	5.9228	5.9738	5.9265	5.9202	5.9935	5.9492	6.1126	5.9582	5.7245	5.8330	5.8678	5.8691	5.9086	5.9153
pos_1875	3-(5,6,6-Trimethylbicyclo[2.2.1]hept-1-yl)cyclohexanol	metab_1874	-	HMDB0031851	254.24655306	pos	M+H-H2O, M+NH4	C16H28O	6.4194833333300005	3407-42-9	-	-	-	-	-	-	Lipids and lipid-like molecules	Prenol lipids	Monoterpenoids	0.037553696546400006	-	57.1	-3.9085965381703502	6.5533	6.3648	6.5301	6.3242	6.3999	6.4615	6.7738	6.4386	6.4013	6.4416	6.4372	6.4794	6.4476	6.3493	6.2694	6.6457	6.6578	6.6145	6.5618	6.4898	6.7098	6.6715	6.6033	6.5709	6.4697	6.5076
pos_1887	Desglucocoroloside	metab_1886	-	HMDB0033709	527.313774066	pos	M+H-2H2O, M+Na	C29H44O7	6.412000000000001	57361-72-5	-	-	-	-	-	-	Lipids and lipid-like molecules	Steroids and steroid derivatives	Steroid lactones	0.032780553113	-	52.5	-6.64245357901766	6.2769	6.1944	6.1222	5.9963	5.8726	6.3621	6.1348	5.9872	6.7613	6.7328	6.6956	6.5803	6.4679	6.6866	6.8910	6.6472	6.0785	5.8540	6.1577	6.0001	5.9284	6.0509	5.8941	5.9261	6.3738	6.3514
pos_1964	2-[4-(2-methylprop-2-en-1-yl)phenyl]propanoic acid	metab_1963	-	HMDB0140969	187.110965759	pos	M+H-H2O, 2M+NH4	C13H16O2	6.322166666669999	-	-	-	-	-	-	-	Phenylpropanoids and polyketides	Phenylpropanoic acids	Not Available	0.037325538401300005	-	56.6	-3.80052154274669	4.9048	4.9067	4.8855	5.1293	5.0932	4.8734	4.9002	5.2544	5.4361	5.3747	5.5068	5.4884	5.2290	5.3939	5.4109	5.4548	4.6708	4.8961	4.8576	4.8934	4.6832	4.7033	4.8644	4.8944	5.1942	5.1882
pos_1989	3-hydroxytridecanoic acid	metab_1988	-	HMDB0061655	275.162761966	pos	M+H-2H2O, M+2Na-H	C13H26O3	6.29975	-	-	-	-	-	-	-	Lipids and lipid-like molecules	Fatty Acyls	Fatty acids and conjugates	0.027953817845400002	-	61.8	-3.51463497242755	5.2418	5.1716	5.1312	5.4858	5.3984	5.1807	5.1749	5.4959	5.7844	5.7724	5.9037	5.7154	5.8445	5.7410	5.7307	5.7467	5.6937	5.5578	5.6159	5.5543	5.8367	5.8728	5.5353	5.7481	5.8121	5.8086
pos_2015	6-[5]-ladderane-1-hexanol	metab_2014	-	LMFA05000063	278.246540512	pos	M+H, M+NH4	C18H28O	6.2773	-	-	-	-	-	-	-	-	-	-	0.021053420027099996	64.0	-	-4.56833456996864	5.7302	5.5734	5.7457	5.5574	5.6738	5.6172	5.9683	5.6447	5.5269	5.5931	5.5509	5.6128	5.5820	5.4636	5.3753	5.8261	5.8505	5.7614	5.7483	5.6294	5.9154	5.8288	5.7826	5.7558	5.6298	5.6130
pos_2024	Lucidone A	metab_2023	-	HMDB0035844	403.24408454900004	pos	M+H, M+K	C24H34O5	6.26983333333	97653-92-4	-	-	-	-	-	-	Lipids and lipid-like molecules	Prenol lipids	Sesquiterpenoids	0.014145196340399999	-	70.6	-9.48703527538272	5.7472	5.6223	5.6466	5.9644	5.9356	5.6661	5.5761	5.9760	6.0581	6.0832	6.1645	6.1756	6.1206	6.0767	5.9822	6.1119	6.2748	5.9239	6.2536	5.8790	6.5308	6.5058	5.8487	5.9236	6.1360	6.1252
pos_2049	12-OPDA	metab_2048	C01226	-	293.209647993	pos	M+H-H2O, M+H	C18H28O3	6.2549	-	-	-	map01100;map00592;map01110	Metabolic pathways;alpha-Linolenic acid metabolism;Biosynthesis of secondary metabolites	Metabolism;Metabolism;Metabolism	Global and overview maps;Lipid metabolism;Global and overview maps	-	-	-	0.017409430469299998	59.6	-	-4.19036058457964	6.6688	6.5802	6.4637	6.6757	6.8141	6.6792	6.4817	6.6676	6.2522	6.2190	6.3296	6.2918	6.6074	6.2957	6.0590	6.2810	6.3614	6.7555	6.5733	6.7103	5.9860	6.1337	6.7141	6.6855	6.5195	6.5037
pos_2065	Glyuranolide	metab_2064	-	HMDB0038745	495.305589923	pos	M+H-H2O, M+Na	C31H44O6	6.23245	123914-44-3	-	-	-	-	-	-	Lipids and lipid-like molecules	Prenol lipids	Triterpenoids	0.0594879148081	-	86.7	-9.585835822782881	4.9968	4.9077	4.6389	4.7084	5.0823	5.0990	4.7344	5.1568	5.6022	5.6378	5.6297	5.5508	5.6219	5.6352	5.2763	5.5901	4.5481	5.8778	4.5305	5.7456	4.7976	4.9369	5.8092	5.7958	5.1251	5.1560
pos_2066	Lucidenic acid A	metab_2065	-	HMDB0037611	491.295975725	pos	M+H-H2O, M+CH3OH+H	C27H38O6	6.23245	95311-94-7	-	-	-	-	-	-	Lipids and lipid-like molecules	Prenol lipids	Sesquiterpenoids	0.020354120497700003	-	56.8	-6.68177464766454	5.5906	5.5521	5.4494	6.1787	6.3140	5.6208	5.5649	6.3849	5.6638	5.6583	5.7272	5.7659	5.6834	5.6754	5.5430	5.6402	5.6303	5.5552	5.9923	5.4076	5.3710	5.5304	5.4230	5.3465	6.0794	6.0784
pos_2097	3-(3,5-Dihydroxyphenyl)-2-propenoic acid	metab_2096	-	HMDB0032131	181.04878199900003	pos	M+H, M+ACN+H	C9H8O4	6.202516666669999	28374-93-8	-	-	-	-	-	-	Phenylpropanoids and polyketides	Cinnamic acids and derivatives	Hydroxycinnamic acids and derivatives	0.0282276375888	53.3	-	-4.18328093778428	3.9430	3.5749	3.4796	3.8112	3.1179	4.0013	3.3614	2.8153	6.0643	6.0602	6.0140	5.9724	5.9366	6.0126	6.0523	6.0321	2.7830	4.4362	2.8071	4.6256	2.7810	2.7839	4.6002	4.5657	5.5125	5.5201
pos_2139	4-(1-Methylethenyl)benzaldehyde	metab_2138	-	HMDB0035925	147.079831475	pos	M+H, 2M+Na	C10H10O	6.165133333330001	10133-50-3	-	-	-	-	-	-	Benzenoids	Benzene and substituted derivatives	Phenylpropenes	0.026079284386400003	52.5	-	-4.17528554752542	5.0457	5.0106	4.9903	5.2699	5.3398	5.0235	5.0429	5.3617	5.7146	5.7050	5.5857	5.5547	5.4353	5.5718	5.8665	5.7128	5.0742	5.1911	5.1827	5.1982	5.1149	5.1440	5.1968	5.2186	5.3591	5.3735
pos_2144	(E,E)-11,13-Octadecadien-9-ynoic acid	metab_2143	-	HMDB0034382	299.199182371	pos	M+H-H2O, M+Na	C18H28O2	6.15765	-	-	-	-	-	-	-	Lipids and lipid-like molecules	Fatty Acyls	Fatty acids and conjugates	0.018491367930000002	-	80.2	-4.39713329470441	6.1702	6.0890	6.0811	6.7136	6.7233	6.0998	6.0780	6.7973	6.7287	6.7527	6.8800	6.7969	6.7136	6.7478	6.6602	6.7496	6.9982	6.6844	7.0521	6.5921	6.8722	6.9633	6.5695	6.5990	6.6890	6.6821
pos_2164	8,11,14-Nonadecatriynoic acid	metab_2163	-	LMFA01030502	287.199256912	pos	M+H, M+CH3OH+H	C19H26O2	6.142716666669999	-	-	-	-	-	-	-	-	-	-	0.0145497472347	51.1	-	-4.54096393055244	6.6011	6.5449	6.4980	7.2537	7.3095	6.5860	6.5563	7.3595	6.7437	6.7636	6.8340	6.7649	6.7779	6.7356	6.7401	6.7601	6.8317	6.6264	6.9552	6.6035	6.7562	6.7938	6.5636	6.5895	6.8941	6.9043
pos_2166	Calamusenone	metab_2165	-	HMDB0038200	201.162892363	pos	M+H-H2O, M+CH3OH+H	C15H22O	6.142716666669999	71305-96-9	-	-	-	-	-	-	Lipids and lipid-like molecules	Prenol lipids	Sesquiterpenoids	0.023765983078099996	-	62.9	-4.0552066484318	5.6168	5.5057	5.4698	6.2849	6.3245	5.5478	5.5593	6.3518	5.9410	5.9568	6.0555	6.0146	6.0373	5.9453	5.8699	5.9846	6.0563	5.8176	6.0910	5.7613	6.0834	6.1022	5.7568	5.8262	6.0474	6.0438
pos_2196	Lipoxin A5	metab_2195	-	-	333.20302483	pos	M+H-H2O, M+Na	C20H30O5	6.11281666667	-	-	-	-	-	-	-	-	-	-	0.0053968215067	58.4	-	-8.59765717032603	7.3072	7.2378	7.2500	7.5938	7.5626	7.3190	7.1762	7.6393	7.3489	7.3604	7.4631	7.4128	7.5470	7.3846	7.2955	7.3915	7.3758	7.3931	7.5346	7.3974	7.2330	7.3241	7.3573	7.3668	7.4727	7.4773
pos_2227	Cinncassiol D4	metab_2226	C17656	HMDB0035064	727.434669198	pos	M+ACN+Na, 2M+Na	C20H32O5	6.0756	84807-46-5	-	-	-	-	-	-	Lipids and lipid-like molecules	Prenol lipids	Sesquiterpenoids	0.14827330615599998	-	52.4	-5.94806599898394	2.7748	2.9732	1.8145	5.4905	5.0937	4.0419	3.1051	5.1605	4.0687	4.4538	4.5151	4.3357	4.0322	4.2652	3.9795	3.8498	6.1471	3.1201	6.3673	3.9372	5.8012	6.0404	3.7502	3.6962	5.2614	5.2137
pos_2232	Gibberellin A37	metab_2231	C14161;C11859	LMPR0104170016;HMDB0035047	347.182539755	pos	M+H, 2M+Na	C20H26O5	6.0681333333300005	38231-54-8	-	-	map00904;map01110	Diterpenoid biosynthesis;Biosynthesis of secondary metabolites	Metabolism;Metabolism	Metabolism of terpenoids and polyketides;Global and overview maps	Lipids and lipid-like molecules	Prenol lipids	Diterpenoids	0.00659391277431	64.6	-	-7.97453320299752	6.9215	6.8828	6.7975	7.2346	7.3311	6.9186	6.7978	7.3566	6.5037	6.5346	6.5898	6.4893	6.7510	6.5109	6.5125	6.5530	6.6102	6.5152	6.8545	6.5269	6.4928	6.5856	6.5023	6.4739	6.8798	6.8812
pos_2241	2-Indanone	metab_2240	C07727	-	133.064329709	pos	M+H, M+CH3OH+H	C9H8O	6.0681333333300005	-	-	-	-	-	-	-	-	-	-	0.0218791948949	69.7	-	-3.49544282395836	5.5935	5.6306	5.6562	5.9696	6.1253	5.6126	5.6585	6.0433	5.6908	5.7085	5.6459	5.6484	5.6595	5.6442	5.7733	5.6900	5.7627	5.8526	5.8599	5.8745	5.7417	5.7611	5.8540	5.8639	5.7772	5.7880
pos_2242	P-Tolualdehyde	metab_2241	C06758	-	121.06443831	pos	M+H, M+ACN+H	C8H8O	6.0681333333300005	-	-	-	map01100	Metabolic pathways	Metabolism	Global and overview maps	-	-	-	0.0349706006921	79.9	-	-2.94024065919938	5.7901	5.7990	5.9057	5.9608	6.0568	5.8394	5.9085	5.9871	5.9883	5.9627	5.8878	5.8666	5.8903	5.8972	5.9892	5.9513	5.9355	5.9035	5.9052	5.9208	5.9527	5.9119	5.9709	5.9309	5.8889	5.9161
pos_2251	12,20-Dioxo-leukotriene B4	metab_2250	-	HMDB0060094	331.187928991	pos	M+H-H2O, M+CH3OH+H	C20H28O5	6.0606666666699995	-	-	-	-	-	-	-	Lipids and lipid-like molecules	Fatty Acyls	Eicosanoids	0.0131314659228	-	63.2	-7.055713852845451	6.7237	6.6746	6.6333	7.4485	7.4849	6.7256	6.5960	7.6077	6.8926	6.9265	7.0044	6.9158	7.0720	6.9156	6.9269	6.9401	6.8672	6.8949	7.0652	7.0183	6.7764	6.8341	6.9076	6.9252	7.1325	7.1455
pos_2305	Cinnzeylanol	metab_2304	-	HMDB0036010	423.178007569	pos	M+K, 2M+H	C20H32O7	6.0158	62394-04-1	-	-	-	-	-	-	Lipids and lipid-like molecules	Prenol lipids	Diterpenoids	0.144508109945	-	57.6	0.120053038515924	5.3126	5.4644	5.6372	3.9178	3.4785	5.3519	5.4656	3.3155	5.5241	5.5930	5.3859	5.4142	5.2524	5.2822	5.7134	5.4006	4.8359	5.5167	4.8686	5.6153	4.8079	4.7559	5.4934	5.5358	5.0260	5.0844
pos_2333	Xi-7-Hydroxyhexadecanedioic acid	metab_2332	-	HMDB0037830	325.198562224	pos	M+H, M+Na	C16H30O5	6.008266666669999	-	-	-	-	-	-	-	Lipids and lipid-like molecules	Fatty Acyls	Fatty acids and conjugates	0.013358451273100001	-	51.7	-1.75830880535044	6.3418	6.2799	6.2677	6.9463	7.1685	6.3354	6.2626	6.9889	6.2010	6.2658	6.5259	6.3636	6.3650	6.3011	5.9700	6.2942	6.5245	6.3751	6.6399	6.3974	6.5046	6.5482	6.4506	6.3970	6.6766	6.6763
pos_2335	4-Androsten-3,17-dione 19-aldehyde	metab_2334	-	-	301.178487361	pos	M+H, M+K	C19H24O3	6.008266666669999	-	-	-	-	-	-	-	-	-	-	0.0172591261867	56.1	-	-4.44310880070002	5.5411	5.4563	5.3999	6.5760	6.6390	5.5386	5.4644	6.7051	5.8597	5.8764	6.0748	5.8925	5.9555	5.8871	5.9120	5.9351	5.9513	5.7533	6.1088	5.7324	5.8470	5.8936	5.6739	5.7563	6.1363	6.1490
pos_2350	2,3-Dihydro-2,3-dihydroxy-4-(4-hydroxyphenyl)-1H-phenalen-1-one	metab_2349	-	HMDB0032848	339.121189667	pos	M+H, M+CH3OH+H	C19H14O4	5.978333333330001	-	-	-	-	-	-	-	Benzenoids	Naphthalenes	Phenylnaphthalenes	0.029073416302099996	-	60.2	-4.505648372113031	5.5312	5.6857	5.7350	4.0599	2.0015	5.6001	5.6602	3.7737	5.5307	5.5612	5.3790	5.3997	5.3826	5.4079	5.5703	5.4774	2.5765	5.0566	1.9621	5.2783	3.6090	3.3730	5.2727	5.2889	5.2827	5.2658
pos_2365	7C-aglycone	metab_2364	-	HMDB0004808	281.11595289900004	pos	M+H-H2O, M+Na	C18H18O4	5.96335	51732-61-7	-	-	-	-	-	-	Lipids and lipid-like molecules	Prenol lipids	Quinone and hydroquinone lipids	0.0175246727168	-	68.4	-4.2529989511178385	5.9402	5.9829	5.9569	4.5772	3.1605	6.0295	5.9333	4.4541	5.5839	5.6052	5.3835	5.3362	5.4314	5.4845	5.7406	5.5321	3.7030	5.5447	3.9140	5.7951	3.6660	2.7425	5.7687	5.7635	5.4684	5.4776
pos_2369	Trans-3-Hydroxycotinine glucuronide	metab_2368	-	HMDB0001204	369.131494446	pos	M+H-H2O, M+H	C16H20N2O8	5.948333333330001	132929-88-5	-	-	-	-	-	-	Organic oxygen compounds	Organooxygen compounds	Carbohydrates and carbohydrate conjugates	0.079801282429	-	64.8	7.083629408748631	5.4676	5.5334	5.5907	3.9712	0.8199	5.5570	5.4751	3.6885	4.8209	4.8059	4.5156	4.4738	4.4708	4.5521	5.1037	4.8255	0.8195	3.9953	0.7863	4.0879	0.7646	0.7670	4.1066	4.1195	4.7955	4.8140
pos_2382	Deoxyguanosine	metab_2381	C00330	HMDB0000085	535.192677054	pos	M+H-H2O, 2M+H	C10H13N5O4	5.93335	961-07-9	Nucleic acids	Nucleosides	map01100;map00230	Metabolic pathways;Purine metabolism	Metabolism;Metabolism	Global and overview maps;Nucleotide metabolism	Nucleosides, nucleotides, and analogues	Purine nucleosides	Purine 2'-deoxyribonucleosides	0.0998589532357	-	66.1	-1.08829370016159	5.3999	5.5891	5.6540	3.0155	3.1031	5.4618	5.5967	3.4050	5.3925	5.3924	5.1216	5.1290	5.0711	5.1351	5.8332	5.3490	4.4716	4.9280	4.1849	4.9126	4.4909	4.4353	4.9780	5.0053	5.0808	5.0510
pos_2388	2-[4,6-dihydroxy-2-methoxy-3-(3-methylbut-2-en-1-yl)phenyl]-2-hydroxyacetic acid	metab_2387	-	HMDB0125463	327.084898665	pos	M+K, M+2Na-H	C14H18O6	5.92575	-	-	-	-	-	-	-	Benzenoids	Phenols	Methoxyphenols	0.0806822692311	-	69.3	-5.01940249786473	5.6209	5.6569	5.7974	4.3494	4.2162	5.6374	5.6529	4.1847	4.9924	4.9021	4.7692	4.7215	4.7711	4.7831	4.9752	4.8788	4.1523	4.3378	4.1764	4.4880	4.1503	4.1532	4.4324	4.4082	4.9591	4.9167
pos_2415	4,5-Dihydroniveusin A	metab_2414	-	HMDB0032844	379.17238202	pos	M+H-H2O, M+Na	C20H28O8	5.888216666669999	98204-96-7	-	-	-	-	-	-	Lipids and lipid-like molecules	Prenol lipids	Terpene lactones	0.014844452006899999	-	58.7	-6.93521930637348	5.2132	5.1209	5.1934	6.7030	6.8309	5.1636	5.0814	6.8006	4.9653	5.0063	5.1726	4.9279	5.6196	4.9985	4.8810	4.9566	5.7234	4.8541	5.7521	4.4541	5.9428	5.9263	4.6497	4.6858	6.2301	6.2265
pos_2428	Cyclomammeisin	metab_2427	-	HMDB0030710	445.16145691400004	pos	M+H, M+Na	C25H26O6	5.8354	30563-62-3	-	-	-	-	-	-	Phenylpropanoids and polyketides	Neoflavonoids	Prenylated neoflavonoids	0.055886181125999995	-	94.0	-2.95181338832944	5.0432	5.1401	5.3641	4.4684	4.3958	5.0926	5.1214	4.1970	5.2160	5.2431	4.8711	4.8400	4.8161	5.0071	5.4640	5.1938	3.4603	5.0314	2.7295	5.1878	3.9639	3.5703	5.1066	5.1497	4.8590	4.9135
pos_2444	5,7-dihydroxy-8-(3-methylbut-2-en-1-yl)-4-phenyl-2H-chromen-2-one	metab_2443	-	HMDB0131486	340.152548496	pos	M+H, M+NH4	C20H18O4	5.7673	-	-	-	-	-	-	-	Phenylpropanoids and polyketides	Neoflavonoids	Prenylated neoflavonoids	0.04440006135869999	-	50.8	-4.48678095887508	4.1791	4.2727	4.6742	4.5989	4.7226	4.1341	4.3293	4.4422	4.7413	4.7546	4.2513	4.2491	4.0818	4.4397	5.1154	4.6724	4.0813	4.2704	4.0872	4.2553	3.9850	4.1001	4.2254	4.2679	4.3427	4.3349
pos_2463	(E)-2-(2,4-Hexadiynylidene)-1,6-dioxaspiro[4.5]dec-3-ene	metab_2462	-	HMDB0029553	237.09017291400002	pos	M+Na, 2M+K	C14H14O2	5.661066666669999	3306-40-9	-	-	-	-	-	-	Organic oxygen compounds	Organooxygen compounds	Ethers	0.081708827493	-	51.2	7.3449355044401585	4.8000	4.7746	4.7785	3.6680	3.5086	4.8787	4.8086	3.7708	4.6618	4.7012	4.5027	4.5486	4.8493	4.5791	4.7834	4.6664	4.3238	4.6768	4.1513	4.7193	4.2398	4.2503	4.7120	4.6886	4.4474	4.5190
pos_2467	Tetraphyllin B	metab_2466	-	HMDB0029914	329.136856253	pos	M+ACN+H, 2M+Na	C12H17NO7	5.58505	34323-07-4	-	-	-	-	-	-	Organic oxygen compounds	Organooxygen compounds	Carbohydrates and carbohydrate conjugates	0.056615504452	-	57.1	8.8081901568874	4.9622	5.0332	5.0593	4.8535	4.8534	4.9506	5.0803	4.9542	4.7183	4.7165	4.6145	4.8229	4.6820	4.7033	4.6922	4.6199	4.9909	5.2268	5.0144	5.2016	4.9054	5.0138	5.2406	5.2134	4.9073	4.8769
pos_2471	Abscisic acid	metab_2470	C06082	HMDB0036093	247.131889892	pos	M+H-H2O, M+Na	C15H20O4	5.516566666669999	7773-56-0	-	-	map01100;map00906;map01110;map04075	Metabolic pathways;Carotenoid biosynthesis;Biosynthesis of secondary metabolites;Plant hormone signal transduction	Metabolism;Metabolism;Metabolism;Environmental Information Processing	Global and overview maps;Metabolism of terpenoids and polyketides;Global and overview maps;Signal transduction	Lipids and lipid-like molecules	Prenol lipids	Sesquiterpenoids	0.028282155326299997	51.0	-	-3.71390945211285	5.1789	5.1456	5.0869	5.4189	5.5616	5.1962	5.1242	5.5272	4.9310	4.9919	4.8697	4.7757	4.8649	4.8677	5.0057	4.9356	4.8209	5.1242	5.0255	5.2224	4.8490	4.8369	5.2077	5.1365	5.0952	5.1222
pos_2497	3b-Hydroxy-6b-(2,3-epoxy-2-methylbutanoyloxy)-7(11)-eremophilen-12,8b-olide	metab_2496	-	HMDB0041279	382.220580195	pos	M+NH4, M+K	C20H28O6	5.2731	171422-91-6	-	-	-	-	-	-	Lipids and lipid-like molecules	Prenol lipids	Terpene lactones	0.0296585289147	-	60.1	-5.03571605799321	2.9347	3.5807	3.8605	5.4751	5.5037	2.6419	3.6444	5.7645	3.5068	3.6118	3.4578	2.9916	3.8075	3.5349	3.5749	3.7199	2.7552	3.3439	3.5719	3.5447	2.6533	2.8556	3.2113	3.3896	5.0180	5.0244
pos_2501	Indican	metab_2500	C08481	HMDB0061755	313.142046161	pos	M+NH4, M+ACN+H	C14H17NO6	5.25023333333	487-60-5	-	-	-	-	-	-	Organic oxygen compounds	Organooxygen compounds	Carbohydrates and carbohydrate conjugates	0.0488001720253	-	59.0	8.92346140413655	4.3203	4.3779	4.4625	4.3272	4.4226	4.3676	4.4172	4.4530	4.6303	4.6342	4.6188	4.4760	4.4145	4.5379	4.5056	4.5352	3.8947	4.7574	4.0261	4.8204	4.1812	3.9610	4.8191	4.7922	4.4113	4.4103
pos_2516	Cinncassiol E	metab_2515	C17659	HMDB0036857	421.181509768	pos	M+NH4, M+Na	C20H30O8	5.1435	98751-76-9	-	-	-	-	-	-	Lipids and lipid-like molecules	Prenol lipids	Sesquiterpenoids	0.0657389109216	-	86.9	-4.2776026013294	3.8083	3.8553	3.9890	5.4415	5.6104	3.6989	3.9035	5.6436	3.5834	3.6188	3.3427	3.3642	3.6141	3.4641	3.5884	3.3622	3.5357	3.8985	3.8895	3.9158	3.4069	3.6510	3.9030	3.9401	4.8038	4.8420
pos_2533	3,7,8,15-Scirpenetetrol	metab_2532	-	HMDB0037560	281.137165682	pos	M+H-H2O, M+H	C15H22O6	4.92253333333	128534-67-8	-	-	-	-	-	-	Lipids and lipid-like molecules	Prenol lipids	Sesquiterpenoids	0.026659623978	-	51.2	-3.9729129623476296	3.5831	3.5496	3.5476	5.3209	5.5400	3.6852	3.6721	5.3749	3.7050	3.6926	3.9260	3.4197	3.8453	3.5074	3.5194	3.7192	4.2025	2.9981	4.4514	2.6811	4.3329	4.3157	2.6961	2.7851	4.6768	4.6805
pos_2538	CAY10616	metab_2537	-	-	287.126519058	pos	M+H-H2O, M+H	C17H18O4	4.86168333333	-	-	-	-	-	-	-	-	-	-	0.0263829978945	74.6	-	-4.11089108901323	6.0065	6.1290	6.1755	5.4073	4.6825	5.9857	6.0385	4.9680	5.8892	5.9355	5.6021	5.5562	5.5732	5.7242	6.0161	5.8465	4.1430	5.3524	4.2101	5.5239	4.2345	4.2775	5.4713	5.3757	5.6387	5.6286
pos_2543	Osthenol	metab_2542	C18080	HMDB0034130	253.084859717	pos	M+H-2H2O, M+Na	C14H14O3	4.8541	484-14-0	-	-	-	-	-	-	Phenylpropanoids and polyketides	Coumarins and derivatives	Hydroxycoumarins	0.026309707952299997	-	69.5	-2.9572792041018	5.0122	5.0988	5.1435	4.4548	3.8601	5.0103	5.0658	4.2283	4.9033	4.9663	4.6381	4.6467	4.6508	4.7693	5.0263	4.8520	4.1669	4.6760	4.2154	4.7352	4.1044	4.1605	4.6938	4.7048	4.6811	4.6763
pos_2558	Galactosylhydroxylysine	metab_2557	C05547	HMDB0000600	307.152516612	pos	M+H-H2O, M+H	C12H24N2O8	4.6483	32448-36-5	-	-	-	-	-	-	Organic acids and derivatives	Carboxylic acids and derivatives	Amino acids, peptides, and analogues	0.0120187994332	-	61.2	7.833104783436741	3.5358	3.2440	2.4586	5.9978	6.1513	3.3849	3.2399	6.1204	4.2458	4.3559	4.5068	4.1330	4.4403	4.1260	4.1473	4.2586	4.8583	3.9642	5.1009	3.4618	4.7985	4.9457	3.3529	3.7368	5.3415	5.3533
pos_2562	2-(4-Allyl-2,6-dimethoxyphenoxy)-1-(4-hydroxy-3,5-dimethoxyphenyl)-1-propanol	metab_2561	-	HMDB0039350	422.215593331	pos	M+NH4, M+2Na-H	C22H28O7	4.63305	108907-53-5	-	-	-	-	-	-	Lignans, neolignans and related compounds	Not Available	Not Available	0.037322464285900005	-	50.5	-4.29367817054159	6.0615	6.0785	6.0471	5.2038	4.7392	6.0811	6.0393	4.9163	4.3296	4.3713	4.1484	4.1645	4.2050	4.1873	4.4725	4.2975	5.3404	5.8820	5.2543	5.9140	5.5430	5.3734	5.9260	5.9274	5.5164	5.5416
pos_2581	Coriandrone B	metab_2580	-	HMDB0037775	315.121351112	pos	M+Na, 2M+NH4	C16H20O5	4.22836666667	139906-04-0	-	-	-	-	-	-	Organoheterocyclic compounds	Benzopyrans	1-benzopyrans	0.0343939758396	-	60.7	3.6171886342601	5.0907	5.1400	5.3060	4.7926	4.5280	5.0871	5.1428	4.6213	5.4328	5.4609	5.0158	5.0859	5.0371	5.1848	5.6482	5.3584	4.7056	5.2808	4.7441	5.2769	4.5537	4.7009	5.3186	5.2640	5.0717	5.1081
pos_2599	Leridol	metab_2598	-	LMPK12140199	315.121285236	pos	M+H, 2M+H	C18H18O5	4.03768333333	-	-	-	-	-	-	-	-	-	-	0.035967468644900004	63.9	-	-4.50430453798713	6.1340	6.0433	6.0307	5.0296	4.7792	6.1056	6.0592	5.1531	5.8323	5.8790	5.5965	5.6116	5.6749	5.6751	5.9129	5.7737	5.2966	6.0806	5.3295	6.0685	5.1345	5.3027	6.1125	6.0852	5.7904	5.7730
pos_2603	Nicotine glucuronide	metab_2602	-	HMDB0001272	339.153690754	pos	M+H, M+Na	C16H22N2O6	3.98428333333	152306-59-7	-	-	-	-	-	-	Organic oxygen compounds	Organooxygen compounds	Carbohydrates and carbohydrate conjugates	0.0474386825564	-	53.6	-4.05772319816577	3.4061	3.2688	3.3633	3.3461	3.4577	3.2819	3.3403	3.6002	3.2132	3.5866	2.2147	2.7229	2.8830	2.9142	3.4113	3.1870	5.1439	3.5256	2.3123	3.3475	6.3676	5.6235	3.3226	3.3295	4.9193	4.9181
pos_2604	5-(3',5')-Dihydroxyphenyl-gamma-valerolactone	metab_2603	-	HMDB0029187	438.21061822300004	pos	M+Na, 2M+NH4	C11H14O4	3.99191666667	-	-	-	-	-	-	-	Benzenoids	Phenols	Benzenediols	0.10752211038	-	54.5	6.9278918940792416	4.1008	4.0991	4.0013	3.9916	4.0021	4.1512	4.1334	4.0043	5.6898	5.7629	5.3889	5.4648	5.4219	5.5650	5.7327	5.6695	3.1325	4.0755	3.5132	4.0181	2.9421	3.5509	3.9474	4.0995	4.9152	4.9773
pos_2612	Methionyl-Aspartate	metab_2611	-	HMDB0028969	297.110952081	pos	M+H, M+CH3OH+H	C9H16N2O5S	3.94615	-	-	-	-	-	-	-	Organic acids and derivatives	Carboxylic acids and derivatives	Amino acids, peptides, and analogues	0.0292620273163	-	51.7	-1.3917750514439198	6.0567	5.9895	5.9775	4.8835	4.4100	6.0666	6.0124	4.9702	5.6305	5.6913	5.2931	5.3169	5.3691	5.4390	5.7874	5.5882	4.9477	5.9782	4.9880	5.9426	4.9102	4.9886	6.0122	6.0044	5.6470	5.6459
pos_2652	ORSELLINIC ACID, ETHYL ESTER	metab_2651	-	-	197.080105955	pos	M+H, M+Na	C10H12O4	2.91436666667	-	-	-	-	-	-	-	-	-	-	0.021573592203	72.7	-	-3.71972850276584	6.0285	5.9996	5.9561	5.4537	5.6513	6.0413	6.0387	5.6844	5.9041	5.9651	6.0226	5.9036	6.1430	5.9330	5.6957	5.9364	5.5757	6.0753	5.8311	6.0957	5.5776	5.4587	6.1235	6.0646	5.8671	5.8857
pos_2700	O-Succinyl-L-homoserine	metab_2699	C01118	-	220.080705639	pos	M+H, 2M+ACN+Na	C8H13NO6	0.630016666667	-	-	-	map01100;map00270;map01110;map00920;map01230	Metabolic pathways;Cysteine and methionine metabolism;Biosynthesis of secondary metabolites;Sulfur metabolism;Biosynthesis of amino acids	Metabolism;Metabolism;Metabolism;Metabolism;Metabolism	Global and overview maps;Amino acid metabolism;Global and overview maps;Energy metabolism;Global and overview maps	-	-	-	0.0826671847495	61.5	-	-3.91616947676932	5.3631	5.4136	5.0419	4.7292	4.3296	5.0352	4.7161	4.5775	3.7483	3.7111	3.6765	3.4359	3.7956	3.5007	3.7839	3.9847	3.8073	3.9721	4.2986	3.7033	3.8660	4.0408	3.9728	4.1938	4.5366	4.4673
pos_2734	5-Hydroxypentanoic acid	metab_2733	C02804	HMDB0061927	83.0493209595	pos	M+H-2H2O, M+ACN+H	C5H10O3	0.592433333333	13392-69-3	-	-	-	-	-	-	Lipids and lipid-like molecules	Fatty Acyls	Fatty acids and conjugates	0.164198847246	-	53.1	1.5222395890616998	4.9870	4.9995	4.8425	4.7776	4.7493	4.9488	4.9977	4.7965	4.4916	4.5844	4.6540	4.5233	4.7490	4.4573	4.4428	4.4900	4.7538	4.8549	4.8015	4.8932	4.8576	4.8031	5.0245	4.9019	4.7719	4.8948
pos_2786	D-Pipecolic acid	metab_2785	-	HMDB0005960	130.085860872	pos	M+H, M+NH4	C6H11NO2	0.49305	1723-00-8	-	-	-	-	-	-	Organic acids and derivatives	Carboxylic acids and derivatives	Amino acids, peptides, and analogues	0.049207451074099996	75.6	-	-3.0536069914063195	4.5593	4.5676	4.6543	4.5194	4.7680	4.7468	4.6913	4.6573	4.5784	4.7938	4.8434	4.6503	4.5109	4.6124	4.5449	4.6594	5.4180	4.7371	5.6929	4.7082	5.3764	5.3631	4.8027	4.9547	4.8674	4.9036
pos_2871	TROMETHAMINE	metab_2870	C07182	HMDB0240288	122.080856633	pos	M+H	C4H11NO3	0.5239833333330001	-	-	-	-	-	-	-	Organic nitrogen compounds	Organonitrogen compounds	Amines	0.036875902338699994	67.6	-	-2.5853208856903	4.3905	4.5922	4.3242	4.2626	4.4678	4.5995	4.2924	4.3746	4.7706	4.6833	5.0390	4.4762	5.0881	4.8267	5.5470	4.4260	4.9887	4.9435	4.6781	4.8557	4.6402	4.6736	4.5828	4.9315	4.8024	4.8351
pos_2876	Choline	metab_2875	C00114	HMDB0000097	104.106960714	pos	M+H	C5H13NO	0.531633333333	62-49-7	-	-	map01100;map00564;map02010;map00260	Metabolic pathways;Glycerophospholipid metabolism;ABC transporters;Glycine, serine and threonine metabolism	Metabolism;Metabolism;Environmental Information Processing;Metabolism	Global and overview maps;Lipid metabolism;Membrane transport;Amino acid metabolism	Organic nitrogen compounds	Organonitrogen compounds	Quaternary ammonium salts	0.0322812080835	83.4	-	-0.288641030991466	5.5877	5.9111	5.3797	6.1728	6.2444	5.4425	5.4469	6.1638	5.2063	5.4719	5.5847	5.1307	5.0308	5.1674	5.3688	5.2296	6.4002	5.9688	6.4400	5.8543	6.4052	6.3323	5.9419	6.1263	5.9667	5.9885
pos_2878	6-Deoxyfagomine	metab_2877	-	HMDB0036382	164.12752678	pos	M+CH3OH+H	C6H13NO2	0.531633333333	197449-09-5	-	-	-	-	-	-	Organoheterocyclic compounds	Piperidines	Not Available	0.160052955597	-	85.8	-4.52391259173364	3.6514	3.4782	3.3401	2.9422	3.3652	3.8207	3.3002	2.8081	3.3022	3.4633	3.5064	3.4044	3.6919	3.3478	4.7542	3.4606	3.3201	3.4071	3.0947	3.3935	3.2296	3.4365	3.4784	3.3233	3.2900	3.4253
pos_2881	Prolyl-Gamma-glutamate	metab_2880	-	HMDB0029031	208.10728147	pos	M+H-2H2O	C10H17N3O4	0.539283333333	-	-	-	-	-	-	-	Organic acids and derivatives	Carboxylic acids and derivatives	Amino acids, peptides, and analogues	0.284412013739	-	64.5	-3.17383282477253	1.9129	2.0516	1.9130	1.8702	1.9271	2.2021	2.1401	1.6246	3.9214	3.7837	1.7805	2.5146	1.8961	3.1769	4.4352	3.9582	1.2057	1.6236	1.2283	2.0684	2.0687	1.4398	2.1062	2.0090	2.8742	3.1639
pos_2885	2-Pyrrolidinone	metab_2884	C11118	HMDB0002039	86.0601697325	pos	M+H	C4H7NO	0.54695	616-45-5	-	-	-	-	-	-	Organoheterocyclic compounds	Pyrrolidines	Pyrrolidones	0.022058735904200003	55.2	-	1.52201539211885	4.4238	4.5808	4.4958	4.6799	4.9633	4.4570	4.6457	5.0133	4.3596	4.3976	4.5196	4.3054	4.3194	4.3163	4.3303	4.3113	4.7873	4.4535	4.7254	4.4877	4.8058	4.7466	4.5026	4.5935	4.5931	4.6121
pos_2889	N-Methyl-1-deoxynojirimycin	metab_2888	-	HMDB0035360	210.13271921	pos	M+CH3OH+H	C7H15NO4	0.54695	69567-10-8	-	-	-	-	-	-	Organoheterocyclic compounds	Piperidines	Not Available	0.018882699385	-	82.9	-4.96856739874592	5.6105	5.7283	4.8650	5.0330	5.2521	5.5886	4.9456	4.9983	5.7471	5.9112	5.8313	5.2568	5.2250	5.4774	5.0591	5.2338	5.8479	5.9623	5.4480	5.6440	5.5978	5.4494	5.4698	5.9638	5.5359	5.5531
pos_2894	L-Serine	metab_2893	C00065	HMDB0000187	106.049763544	pos	M+H	C3H7NO3	0.554583333333	56-45-1	Peptides	Amino acids	map01100;map00630;map01110;map00920;map01502;map00460;map00270;map01200;map01230;map00600;map02010;map00260;map00261;map00970	Metabolic pathways;Glyoxylate and dicarboxylate metabolism;Biosynthesis of secondary metabolites;Sulfur metabolism;Vancomycin resistance;Cyanoamino acid metabolism;Cysteine and methionine metabolism;Carbon metabolism;Biosynthesis of amino acids;Sphingolipid metabolism;ABC transporters;Glycine, serine and threonine metabolism;Monobactam biosynthesis;Aminoacyl-tRNA biosynthesis	Metabolism;Metabolism;Metabolism;Metabolism;Human Diseases;Metabolism;Metabolism;Metabolism;Metabolism;Metabolism;Environmental Information Processing;Metabolism;Metabolism;Genetic Information Processing	Global and overview maps;Carbohydrate metabolism;Global and overview maps;Energy metabolism;Drug resistance: Antimicrobial;Metabolism of other amino acids;Amino acid metabolism;Global and overview maps;Global and overview maps;Lipid metabolism;Membrane transport;Amino acid metabolism;Biosynthesis of other secondary metabolites;Translation	Organic acids and derivatives	Carboxylic acids and derivatives	Amino acids, peptides, and analogues	0.0512597996624	72.4	-	-1.00888639632728	4.6943	4.6204	4.7759	4.3068	4.7793	5.0524	4.4689	4.4923	4.4590	4.8427	4.9566	4.6828	4.5013	4.3855	4.7969	4.7747	4.8567	4.6471	4.8503	4.5830	4.7653	4.8848	4.6986	4.8235	4.6688	4.7166
pos_3049	Adenine	metab_3048	C00147	HMDB0000034	136.061319714	pos	M+H	C5H5N5	0.622583333333	73-24-5	Nucleic acids	Bases	map01100;map00230;map00908	Metabolic pathways;Purine metabolism;Zeatin biosynthesis	Metabolism;Metabolism;Metabolism	Global and overview maps;Nucleotide metabolism;Metabolism of terpenoids and polyketides	Organoheterocyclic compounds	Imidazopyrimidines	Purines and purine derivatives	0.035536264713400004	57.8	-	-3.34607691286647	4.4216	4.5715	4.4112	4.6789	4.6513	4.3865	4.3796	4.7485	4.3942	4.3743	4.3318	4.2217	4.1638	4.1928	4.5097	4.3492	5.4107	4.8666	5.5588	4.7496	5.4429	5.4033	4.9364	5.1467	4.9369	4.9313
pos_3054	N6-Galacturonyl-L-lysine	metab_3053	-	HMDB0033106	287.122553296	pos	M+H-2H2O	C12H22N2O8	0.622583333333	220718-57-0	-	-	-	-	-	-	Organic oxygen compounds	Organooxygen compounds	Carbohydrates and carbohydrate conjugates	0.118140530077	-	61.7	-3.7544063951679	4.9422	4.9983	4.7529	3.3665	3.2681	4.8240	5.0763	3.9290	3.4556	2.6542	3.2715	2.6747	4.1607	2.8963	2.6178	3.4790	2.7974	3.6742	3.5549	4.0717	2.7462	2.7035	4.3081	4.0218	4.2273	4.2158
pos_3064	METHACHOLINE	metab_3063	C07471	HMDB0015654	160.132669608	pos	M+H	C8H17NO2	0.630016666667	55-92-5	-	-	-	-	-	-	Organic nitrogen compounds	Organonitrogen compounds	Quaternary ammonium salts	0.036174864116300005	54.2	-	-3.36597231410067	3.2633	3.4499	3.6033	5.0901	5.2422	3.2450	3.5166	4.9206	3.2796	3.4549	3.5886	3.2768	3.4974	3.2246	3.2194	3.1758	5.0029	3.9383	5.1451	3.6089	5.2474	5.1813	3.7552	4.1075	4.6075	4.6193
pos_3077	N-Acetylisoputreanine	metab_3076	-	HMDB0094713	203.13832045200002	pos	M+H	C9H18N2O3	0.637583333333	-	-	-	-	-	-	-	Organic acids and derivatives	Carboxylic acids and derivatives	Amino acids, peptides, and analogues	0.038534145516699994	-	52.6	-3.4552972931278	3.0436	3.1029	2.5722	4.1261	3.9819	3.4161	3.0728	4.3325	3.4369	3.4180	3.9602	3.3405	4.2368	3.5932	2.7277	3.5238	4.3640	3.5916	4.1783	3.5846	4.5393	4.5454	3.7361	4.0721	3.8830	3.8798
pos_3127	L-2-Aminoadipate adenylate	metab_3126	C05560	HMDB0006941	473.115846608	pos	M+H-H2O	C16H23N6O10P	0.6915	-	-	-	map00300	Lysine biosynthesis	Metabolism	Amino acid metabolism	Nucleosides, nucleotides, and analogues	Purine nucleotides	Purine ribonucleotides	0.162296055677	-	58.5	-4.47385974691655	5.2941	5.2257	4.5522	2.9238	3.0194	5.3255	4.9679	3.7402	2.6864	2.4895	2.4444	3.1627	2.4663	2.4532	2.4530	2.6086	2.5182	2.5368	2.5423	2.8711	2.5162	2.5191	2.5588	2.5493	4.6271	4.5546
pos_3157	5-(methylthio)-2,3-Dioxopentyl phosphate	metab_3156	C15650	HMDB0059620	275.036193372	pos	M+CH3OH+H	C6H11O6PS	0.760883333333	115974-73-7	-	-	map01100;map00270	Metabolic pathways;Cysteine and methionine metabolism	Metabolism;Metabolism	Global and overview maps;Amino acid metabolism	Organic acids and derivatives	Organic phosphoric acids and derivatives	Phosphate esters	0.13882358111600002	-	90.0	5.39869686009051	2.7153	3.1082	4.7839	4.6136	3.7965	3.3034	4.4499	3.6713	2.6674	2.6960	2.6509	2.6410	2.6728	2.6597	2.6596	2.6929	2.7908	2.7435	3.2282	2.7504	3.4708	2.7257	2.7654	2.7559	3.6602	3.7244
pos_3204	Kynurenine	metab_3203	C00328;C01718	-	209.091354408	pos	M+H	C10H12N2O3	1.0387	-	-	-	map01100;map00380	Metabolic pathways;Tryptophan metabolism	Metabolism;Metabolism	Global and overview maps;Amino acid metabolism	-	-	-	0.274578563794	60.4	-	-3.432626933823629	2.9321	2.9300	2.8513	3.0616	2.4914	2.7199	2.8590	2.8167	3.0785	3.3488	3.1854	3.3579	4.4769	3.6559	3.5152	3.7207	3.7896	3.5731	3.4511	3.4568	3.3003	3.3323	3.3407	3.4058	3.2513	3.3642
pos_3205	Hypoglycin B	metab_3204	C08280	HMDB0029428	235.106653788	pos	M+H-2H2O	C12H18N2O5	1.0387	502-37-4	-	-	-	-	-	-	Organic acids and derivatives	Carboxylic acids and derivatives	Amino acids, peptides, and analogues	0.0538083957836	-	68.2	-3.9425102380512	1.8917	1.9071	1.9009	1.9274	2.2904	1.8879	1.8977	2.4292	3.5445	4.0674	4.7554	4.4658	3.5874	4.1378	2.8966	4.4004	3.0032	1.9196	3.0681	1.9266	1.8992	3.4786	1.9414	1.9704	3.8627	3.8245
pos_3226	Kynuramine	metab_3225	-	HMDB0012246	165.101631201	pos	M+H	C9H12N2O	1.1701	363-36-0	-	-	-	-	-	-	Organic oxygen compounds	Organooxygen compounds	Carbonyl compounds	0.0492215763014	62.2	-	-3.70666512395756	2.0015	2.0170	2.0108	3.3100	3.6818	1.9977	2.0075	3.3421	3.7464	3.6068	1.9378	2.7356	3.9432	3.2675	4.1785	3.8553	2.0110	2.0295	2.6702	2.1749	2.0090	2.0119	2.0513	2.0419	3.3134	3.3124
pos_3262	(2-{[3-(3,4-dihydroxy-5-methoxyphenyl)prop-2-enoyl]oxy}ethyl)trimethylazanium	metab_3261	-	HMDB0136315	341.119229716	pos	M+2Na-H	C15H22NO5+	1.51776666667	-	-	-	-	-	-	-	Phenylpropanoids and polyketides	Cinnamic acids and derivatives	Hydroxycinnamic acids and derivatives	0.0449258465676	-	76.4	-5.851841537750549	4.6421	4.7026	4.5216	4.2162	4.5149	4.5457	4.7777	4.2498	3.7800	3.7793	3.8280	3.6975	4.2233	3.7945	3.6679	3.8314	2.5809	4.1053	3.4568	4.1602	2.6987	2.9473	4.1166	4.1020	4.1616	4.1370
pos_3273	Vanillylmandelic acid	metab_3272	C05584	HMDB0000291	181.048828839	pos	M+H-H2O	C9H10O5	1.6027	55-10-7	-	-	map01100;map00350	Metabolic pathways;Tyrosine metabolism	Metabolism;Metabolism	Global and overview maps;Amino acid metabolism	Benzenoids	Phenols	Methoxyphenols	0.0876647804318	75.7	-	-3.5663702811986697	4.0718	4.1389	4.0913	3.6289	3.8068	4.1044	4.2610	3.7765	3.5064	3.5578	3.4362	3.4497	3.5017	3.5248	3.7346	3.5559	3.7138	3.6670	3.6793	3.7015	3.6760	3.6176	3.7064	3.6797	3.6854	3.7630
pos_3276	5-Methyl-2-furaldehyde	metab_3275	C11115	-	111.04385279899999	pos	M+H	C6H6O2	1.63355	-	-	-	-	-	-	-	-	-	-	0.026166763805900002	69.5	-	-1.84542393448481	4.5968	4.6648	4.5902	4.4426	4.5767	4.5298	4.7252	4.6059	3.9769	3.9997	4.0791	4.0373	4.1659	3.9926	3.9248	4.0262	4.2551	4.1302	4.2586	4.0583	4.3213	4.2292	4.1493	4.1539	4.2873	4.3147
pos_3282	(3R)-3,4-Dihydroxy-3-(hydroxymethyl)butanenitrile 4-glucoside	metab_3281	-	HMDB0034085	276.10666600400003	pos	M+H-H2O	C11H19NO8	1.64896666667	148965-97-3	-	-	-	-	-	-	Lipids and lipid-like molecules	Glycerolipids	Glycosylglycerols	0.208826519867	-	78.5	-3.79486557356702	4.9485	5.0111	4.7592	3.9232	3.9376	4.8671	5.1304	4.1944	4.0534	4.0623	3.8581	3.9475	3.7791	3.3825	3.6959	3.5141	3.6214	3.6536	3.5949	3.7789	3.5131	3.4153	3.9512	3.8615	4.3269	4.3832
pos_3296	Arginyl-Proline	metab_3295	-	HMDB0028717	254.15885089900002	pos	M+H-H2O	C11H21N5O3	1.8184833333300001	-	-	-	-	-	-	-	Organic acids and derivatives	Carboxylic acids and derivatives	Amino acids, peptides, and analogues	0.20228097395199998	-	86.8	-8.483437861257599	3.2301	3.2617	2.8640	2.5896	3.3379	3.3265	2.8173	2.5955	2.8426	3.5180	3.5687	3.0891	3.1939	2.8199	4.8260	3.1802	3.2665	3.1088	2.9800	3.2081	3.0182	3.2061	3.5327	3.3524	3.2742	3.3806
pos_3300	Dexpanthenol	metab_3299	C05944	-	206.13791621400003	pos	M+H	C9H19NO4	1.84166666667	-	-	-	map00770	Pantothenate and CoA biosynthesis	Metabolism	Metabolism of cofactors and vitamins	-	-	-	0.07631248591249999	82.9	-	-3.74545674655048	4.7552	4.7601	4.5667	4.0097	4.2313	5.0088	4.3321	3.9911	3.9510	4.3214	4.1539	4.0625	3.9600	3.6153	4.5301	4.1234	3.6201	3.9651	3.9378	4.0287	3.8323	4.1542	4.1775	4.3590	4.2379	4.2650
pos_3315	Dide-O-methylsimmondsin	metab_3314	-	HMDB0041207	312.110595813	pos	M+H-2H2O	C14H21NO9	1.9494833333300001	135074-86-1	-	-	-	-	-	-	Organic oxygen compounds	Organooxygen compounds	Carbohydrates and carbohydrate conjugates	0.271697635055	-	84.8	8.11674653498585	1.5945	1.6097	1.6036	3.1589	3.5309	1.5907	1.6003	3.4298	1.5478	1.5758	1.5318	1.5221	3.3788	1.5404	1.5402	2.3827	4.6227	3.2302	4.5528	2.9007	4.8080	4.6101	3.0624	2.8111	3.6677	3.7751
pos_3341	Verimol G	metab_3340	-	HMDB0036474	388.210303007	pos	M+ACN+H	C20H26O5	2.04176666667	212516-40-0	-	-	-	-	-	-	Benzenoids	Benzene and substituted derivatives	Phenylpropanes	0.100681254529	-	84.6	-4.46722339419198	3.8064	3.8219	3.8157	3.8424	3.8798	3.8025	3.8123	3.8483	4.6877	4.6993	3.9152	4.1185	4.0701	4.3310	4.8722	4.6762	3.8159	3.8346	3.8400	3.8416	3.8139	3.8168	3.8566	3.8471	3.8743	3.9560
pos_3345	4-[1-hydroxy-3-(5-methoxy-2,2-dimethyl-2H-chromen-6-yl)propyl]phenol	metab_3344	-	HMDB0125851	358.199838435	pos	M+NH4	C21H24O4	2.04945	-	-	-	-	-	-	-	Organoheterocyclic compounds	Benzopyrans	1-benzopyrans	0.09346386621639999	-	89.6	-4.25185523457427	3.8777	3.8933	3.8871	3.9138	3.9512	3.8739	3.8837	3.9197	4.7059	4.7000	4.1119	4.2756	4.3963	4.4710	4.8528	4.6815	3.8873	3.9060	3.9114	3.9130	3.8853	3.8882	3.9280	3.9185	4.0174	3.9349
pos_3348	3,4,5-trihydroxy-6-[(3-methylbut-2-enoyl)oxy]oxane-2-carboxylic acid	metab_3347	-	HMDB0128920	241.069699265	pos	M+H-2H2O	C11H16O8	2.0725	-	-	-	-	-	-	-	Organic oxygen compounds	Organooxygen compounds	Carbohydrates and carbohydrate conjugates	0.0744807992645	-	68.1	-3.49626548584215	4.1343	4.0948	3.9880	3.4472	3.7150	4.0177	4.2549	3.7490	3.1769	3.2056	3.1604	3.1504	3.1824	3.1692	3.1691	3.2025	3.2344	3.2531	3.2585	3.2601	3.2324	3.2353	3.2751	3.2655	3.3609	3.3608
pos_3357	3-Epinobilin	metab_3356	-	HMDB0036690	388.21026175699996	pos	M+ACN+H	C20H26O5	2.10325	-	-	-	-	-	-	-	Lipids and lipid-like molecules	Prenol lipids	Terpene lactones	0.0534147755002	-	70.1	-4.5863805543874	1.4954	1.5105	1.5044	1.5304	1.5667	1.4916	1.5012	1.5361	4.7418	4.7528	4.0009	4.1992	4.1048	4.4464	4.9650	4.7375	1.6936	1.5228	1.5281	1.5296	1.5027	1.5055	1.5442	1.5349	4.0339	3.9906
pos_3374	5-Deoxykievitol	metab_3373	-	HMDB0038774;LMPK12050460	357.131751464	pos	M+H	C20H20O6	2.17236666667	104380-54-3	-	-	-	-	-	-	Phenylpropanoids and polyketides	Isoflavonoids	Isoflavans	0.04735383784680001	57.6	-	-4.24941482758528	5.0428	5.0563	4.9240	2.5473	2.5846	4.9875	5.0955	3.7707	4.2719	4.2776	3.5679	3.8011	3.9607	3.9134	4.3641	4.1580	2.5209	4.4139	2.5449	4.5187	2.5188	2.5217	4.5799	4.4466	4.3750	4.3829
pos_3378	3-[(1E)-3-methylbut-1-en-1-yl]benzene-1,2,4-triol	metab_3377	-	HMDB0126463	258.11158119099997	pos	M+ACN+Na	C11H14O3	2.19546666667	-	-	-	-	-	-	-	Lipids and lipid-like molecules	Prenol lipids	Quinone and hydroquinone lipids	0.032796915868700004	-	61.3	7.816319305311049	2.4970	2.5125	2.5063	3.5426	3.8798	2.4931	2.5030	3.6104	4.1132	4.2096	4.2125	4.0616	4.1821	4.0918	4.1266	4.1109	2.5066	2.5252	2.5513	2.5322	2.5045	2.5074	2.5471	2.5376	3.6668	3.6771
pos_3388	2'-Deoxymugineic acid	metab_3387	C15485	HMDB0033909	337.16057547599996	pos	M+CH3OH+H	C12H20N2O7	2.24883333333	-	-	-	-	-	-	-	Organic acids and derivatives	Carboxylic acids and derivatives	Amino acids, peptides, and analogues	0.12943979692399998	-	77.9	0.109519777170575	2.4222	2.4377	2.4315	3.6685	2.9049	2.4184	2.4282	2.4641	4.5284	4.6060	3.5641	4.1285	4.5181	4.5236	4.5038	4.5264	3.6597	2.4504	4.1634	3.0820	3.8835	3.5699	2.8251	3.1384	3.9173	3.9689
pos_3389	Trichocarposide	metab_3388	-	HMDB0031723	433.145328885	pos	M+H	C22H24O9	2.24883333333	17063-94-4	-	-	-	-	-	-	Organic oxygen compounds	Organooxygen compounds	Carbohydrates and carbohydrate conjugates	0.0914106824488	72.3	-	-9.209686192080259	5.7503	5.6881	5.6087	2.6204	2.6577	5.7453	5.7721	4.3640	4.3929	4.5767	3.5681	4.0878	4.9804	4.1889	4.4787	4.4788	2.5940	5.1155	2.6180	5.2384	2.5919	2.5949	5.2724	5.1519	5.0137	5.0265
pos_3394	5-hydroxy-2-oxo-4-ureido-2,5-dihydro-1H-imidazole-5-carboxylate	metab_3393	C12248	HMDB0059663	203.041113754	pos	M+H	C5H6N4O5	2.2635	-	-	-	map01100;map00230	Metabolic pathways;Purine metabolism	Metabolism;Metabolism	Global and overview maps;Nucleotide metabolism	Organic acids and derivatives	Carboxylic acids and derivatives	Amino acids, peptides, and analogues	0.09056242273949999	-	55.1	0.0891575893704907	2.7622	3.9696	3.9248	3.2619	3.5239	4.0938	4.1368	4.2924	3.2627	3.7536	4.0923	3.9643	4.2926	3.9654	3.9879	3.9880	3.7403	4.2065	4.0989	3.7557	4.0051	4.1542	4.1544	4.0292	4.1865	4.0964
pos_3414	Scaberin	metab_3413	-	LMPK12140694	359.110931843	pos	M+H	C19H18O7	2.33905	-	-	-	-	-	-	-	-	-	-	0.043466176677	57.3	-	-4.46098921764055	4.6339	4.6367	4.4532	2.9945	3.0318	4.5403	4.6624	3.3818	3.5981	3.6072	2.8941	3.0508	3.1155	3.3462	3.7443	3.4187	2.9680	3.8390	2.9921	4.0256	2.9660	2.9689	4.1184	3.9586	3.9145	3.9125
pos_3432	5,7,3'-Trihydroxy-4',5'-dimethoxy-6,8-dimethylflavone	metab_3431	-	LMPK12110878	359.110984873	pos	M+H	C19H18O7	2.4618666666699998	-	-	-	-	-	-	-	-	-	-	0.0592880566951	57.5	-	-4.31290197775644	4.7090	4.7234	4.5585	3.0816	3.1190	4.6648	4.7666	3.1367	3.6105	3.7011	2.9811	3.2582	3.3979	3.4544	3.8888	3.6525	3.0551	4.0169	3.0792	4.1640	3.0531	3.0560	4.2910	4.0960	3.9969	4.0436
pos_3453	9-oxo-2E-decenoic acid	metab_3452	-	LMFA01060082	185.116595374	pos	M+H	C10H16O3	2.5463333333300002	-	-	-	-	-	-	-	-	-	-	0.0362045194617	68.5	-	-3.39704478115714	3.5254	3.5515	3.8411	5.1736	5.3529	3.7063	3.5410	5.2856	3.8362	3.9239	4.0763	3.9823	4.3172	3.8723	3.5633	3.8523	4.9872	4.1753	5.1252	3.8266	4.9987	4.9944	3.9609	4.0560	4.6829	4.7195
pos_3454	2,6-Dimethoxy-4-phenanthrenol	metab_3453	-	HMDB0032890	255.10057751099998	pos	M+H	C16H14O3	2.5463333333300002	55806-42-3	-	-	-	-	-	-	Benzenoids	Phenanthrenes and derivatives	Phenanthrols	0.0813523478979	58.5	-	-3.9088975311849903	4.1755	4.1306	4.0805	3.0235	2.7268	4.2321	4.1761	2.9956	3.7181	3.7775	3.4951	3.6072	3.7806	3.7101	3.8041	3.8207	3.6626	4.5006	3.3197	4.5701	3.2934	3.1667	4.5638	4.4925	3.8829	3.9286
pos_3458	Valyl-Hydroxyproline	metab_3457	-	HMDB0029128	253.117165485	pos	M+Na	C10H18N2O4	2.56166666667	-	-	-	-	-	-	-	Organic acids and derivatives	Carboxylic acids and derivatives	Amino acids, peptides, and analogues	0.041430480878	-	52.3	5.59578912635216	2.2197	2.2352	2.2290	2.2556	2.3080	2.2159	2.2257	2.5142	3.8022	4.3463	4.8844	4.5664	3.1721	4.3518	2.8392	4.2351	3.2515	3.2698	3.1957	2.8640	2.2272	2.8803	2.6366	2.2602	3.7538	3.7855
pos_3472	Rosmaricine	metab_3471	-	HMDB0041446	328.189404428	pos	M+H-H2O	C20H27NO4	2.60765	3650-11-1	-	-	-	-	-	-	Lipids and lipid-like molecules	Prenol lipids	Terpene lactones	0.100560913976	-	69.9	-3.81139650795931	3.6425	4.5798	3.8977	4.1535	4.4087	3.2116	4.0102	4.5449	2.5225	3.9309	4.1160	2.5608	2.9634	3.1942	2.5845	2.5480	4.7437	4.4342	4.9152	4.0954	4.5060	4.4189	3.8711	2.7168	4.2179	4.2086
pos_3483	N-(4-aminobutyl)-3-[4-hydroxy-3-(sulfooxy)phenyl]prop-2-enimidic acid	metab_3482	-	HMDB0139637	295.077694301	pos	M+H-2H2O	C13H18N2O6S	2.623	-	-	-	-	-	-	-	Phenylpropanoids and polyketides	Cinnamic acids and derivatives	Hydroxycinnamic acids and derivatives	0.0421583788665	-	64.1	9.057984620728801	4.4952	4.4951	4.4857	5.3342	5.3660	4.4936	4.4509	5.4700	4.1921	4.2539	4.2074	4.1392	4.5084	4.1734	4.0894	4.2403	4.1173	4.4641	4.2713	4.5021	4.1387	4.1698	4.5254	4.5119	4.9423	4.9298
pos_3498	Phenylacetylglutamine	metab_3497	C04148	HMDB0006344	229.096330539	pos	M+H-2H2O	C13H16N2O4	2.66131666667	28047-15-6	-	-	map00360	Phenylalanine metabolism	Metabolism	Amino acid metabolism	Organic acids and derivatives	Carboxylic acids and derivatives	Amino acids, peptides, and analogues	0.04496104147340001	80.0	-	-3.11808956710496	4.1596	4.2599	4.2487	4.2397	4.4050	4.1870	4.2460	4.1168	4.4505	4.5126	4.5254	4.3997	4.5387	4.4489	4.4315	4.4384	3.6853	4.1589	3.7936	4.2557	3.8134	3.6169	4.1998	4.2041	4.2498	4.2533
pos_3513	3-Hydroxy-1-(4-hydroxyphenyl)-1-propanone	metab_3512	-	HMDB0040645	167.069674734	pos	M+H	C9H10O3	2.72275	53170-93-7	-	-	-	-	-	-	Organic oxygen compounds	Organooxygen compounds	Carbonyl compounds	0.0292213461338	58.1	-	-3.5882608796687903	5.0510	5.0366	4.9734	5.2709	5.5800	5.0855	5.0515	5.4540	5.0311	5.0574	5.0575	5.0140	5.1144	5.0102	4.9413	5.0123	4.8600	5.2863	4.9618	5.3532	4.9367	4.8689	5.3857	5.3385	5.1222	5.1466
pos_3536	Polygonolide	metab_3535	C09963	-	221.079943843	pos	M+H	C12H12O4	2.80703333333	-	-	-	-	-	-	-	-	-	-	0.041844287591699995	55.7	-	-4.05070072542915	4.8417	4.8268	4.7549	4.9394	5.1784	4.8425	4.8267	5.0824	4.8040	4.8383	4.7633	4.7163	4.7977	4.7718	4.7606	4.7775	4.7292	5.1218	4.8193	5.2158	4.8279	4.7900	5.2325	5.1885	4.8763	4.9015
pos_3544	Harmanine	metab_3543	-	HMDB0035197	199.085876703	pos	M+H	C12H10N2O	2.85301666667	2506-09-4	-	-	-	-	-	-	Organic oxygen compounds	Organooxygen compounds	Alcohols and polyols	0.07982767133089999	70.7	-	-3.59794821568373	4.4890	4.5014	4.4657	4.0721	3.9973	4.5100	4.5630	3.9170	4.5694	4.6283	4.4841	4.4191	4.4120	4.5035	4.6186	4.5515	4.2111	4.5941	4.1916	4.6674	4.3359	4.2879	4.6126	4.6127	4.3493	4.3919
pos_3582	Kuwanon J	metab_3581	-	HMDB0030112	643.233585511	pos	M+H-2H2O	C40H38O10	2.97573333333	83709-26-6	-	-	-	-	-	-	Phenylpropanoids and polyketides	Diarylheptanoids	Linear diarylheptanoids	0.108145830318	-	64.0	1.3874553548268995	5.4544	5.4134	5.2526	3.6830	2.9721	5.4317	5.4389	4.4849	4.2076	4.2009	3.6248	3.5476	4.3474	3.9092	4.0535	3.9644	2.9083	4.8448	2.9324	4.8844	2.9063	2.9092	4.9165	4.8006	4.7463	4.7500
pos_3583	Trp-P-1	metab_3582	C19306	-	212.11747198700002	pos	M+H	C13H13N3	2.98338333333	-	-	-	-	-	-	-	-	-	-	0.0463524270029	67.5	-	-3.56152244116888	3.9409	5.3121	3.8654	4.1828	4.0056	4.3941	3.7349	3.7890	3.7003	4.0725	4.2102	3.7629	3.9521	3.7603	4.3163	4.1905	3.8792	3.6492	3.7073	3.6975	3.6046	3.7161	3.7843	3.7920	4.1859	4.2025
pos_3605	Cysteinyl-Glutamine	metab_3604	-	HMDB0028773	214.06210813099997	pos	M+H-2H2O	C8H15N3O4S	3.0522333333300002	-	-	-	-	-	-	-	Organic acids and derivatives	Carboxylic acids and derivatives	Amino acids, peptides, and analogues	0.0170316976419	-	60.9	-9.49862916291935	4.7182	4.7464	4.7650	4.6738	4.6756	4.7282	4.7374	4.6688	4.7886	4.8057	4.8047	4.7762	4.8085	4.7653	4.7442	4.8188	4.8087	4.7563	4.7034	4.7644	4.8543	4.8131	4.8155	4.7940	4.7035	4.7070
pos_3616	2,3-Diketo-13,14-dihydro-PGF1a	metab_3615	-	-	367.21010398699997	pos	M+H	C20H30O6	3.09051666667	-	-	-	-	-	-	-	-	-	-	0.0630508706129	80.5	-	-3.8533807783338703	4.3966	4.4436	4.3394	4.1273	4.2350	4.3415	4.4563	4.1464	3.6653	3.6012	3.0657	3.2848	3.2638	3.2110	3.7521	3.3563	5.2705	4.5604	5.2744	3.8674	5.3472	5.3918	3.6296	4.0495	4.5425	4.5896
pos_3640	Pyrocatechol	metab_3639	C15571;C00090	HMDB0000957	111.043890448	pos	M+H	C6H6O2	3.15911666667	120-80-9	-	-	map01100	Metabolic pathways	Metabolism	Global and overview maps	Benzenoids	Phenols	Benzenediols	0.09787038170389999	87.4	-	-1.50327725113565	3.8744	3.9219	3.9654	4.4609	4.6541	3.9271	4.0174	4.5053	5.1752	5.3216	5.6095	5.5141	5.8167	5.4699	4.1191	5.2892	4.3006	4.5232	4.1585	4.8430	4.2524	4.3144	4.8346	4.7944	5.0460	5.0785
pos_3654	(+)-Galeon	metab_3653	-	HMDB0031534	344.184321385	pos	M+NH4	C20H22O4	3.18971666667	191999-64-1	-	-	-	-	-	-	Phenylpropanoids and polyketides	Diarylheptanoids	Cyclic diarylheptanoids	0.049581277895999996	-	78.4	-4.02674071966959	3.6075	4.6346	4.0751	4.1909	4.4563	3.2248	4.0967	4.5765	2.9095	3.9721	4.2382	2.6145	3.1019	2.9907	2.6331	2.6664	4.7603	4.4614	4.9138	4.1608	4.4061	4.4161	3.9397	2.7294	4.1849	4.1736
pos_3659	DIPHENYLUREA	metab_3658	-	-	213.10142046099998	pos	M+H	C13H12N2O	3.21266666667	-	-	-	-	-	-	-	-	-	-	0.026477478952299998	59.3	-	-3.86140507566929	4.5756	4.6728	4.6510	4.1968	4.0919	4.5989	4.6861	4.0268	4.4993	4.5546	4.4269	4.3401	4.3169	4.4611	4.5560	4.4952	4.0506	4.6186	3.9874	4.5721	4.2182	4.1297	4.5608	4.5240	4.4108	4.3985
pos_3661	1'-Acetoxychavicol acetate	metab_3660	C10426	HMDB0041005	235.09564260099998	pos	M+H	C13H14O4	3.2203	52946-22-2	-	-	-	-	-	-	Benzenoids	Phenol esters	Not Available	0.0324080679192	56.6	-	-3.60015949588358	4.9687	4.9297	4.8215	4.4439	4.5503	4.9757	4.9018	4.5464	4.5618	4.5672	4.5519	4.4958	4.7398	4.5157	4.4816	4.5401	4.0891	4.6251	4.3902	4.8104	4.1399	4.0814	4.8076	4.7257	4.6229	4.6233
pos_3667	3-keto Fusidic acid	metab_3666	-	HMDB0060745	548.361980357	pos	M+NH4	C31H46O7	3.25095	-	-	-	-	-	-	-	Lipids and lipid-like molecules	Steroids and steroid derivatives	Oxosteroids	0.125765984621	-	75.0	7.167340232027072	4.0858	3.8369	4.3659	3.5828	3.9455	5.3326	3.6549	3.5059	3.9165	4.2029	4.3826	3.8535	3.8042	3.5955	4.0975	4.2466	3.9456	3.9792	3.9619	4.0725	4.1075	4.1235	3.9471	3.9092	4.2011	4.3276
pos_3691	3-Hydroxychavicol 1-[rhamnosyl-(1->6)-glucoside]	metab_3690	-	HMDB0037108	423.163208885	pos	M+H-2H2O	C21H30O11	3.33506666667	267668-14-4	-	-	-	-	-	-	Organic oxygen compounds	Organooxygen compounds	Carbohydrates and carbohydrate conjugates	0.0707431456988	-	89.3	-3.81936440128178	4.9006	4.8500	4.8179	4.0432	4.1659	4.8865	4.8532	4.2915	4.3044	4.2947	4.1837	4.0823	4.4684	4.2038	4.1247	4.2395	3.7992	4.7227	3.9971	4.7192	4.0088	3.9427	4.7855	4.7361	4.4528	4.4585
pos_3697	Beta-Hydroxy-2',6'-dimethoxy-3',4'-methylenedioxydihydrochalcone	metab_3696	-	LMPK12120589	331.11628266099996	pos	M+H	C18H18O6	3.358	-	-	-	-	-	-	-	-	-	-	0.105040896073	56.9	-	-4.035213015998299	3.7448	3.7937	3.7622	3.2907	3.3954	3.8048	3.8301	3.6284	3.5365	3.6010	3.4027	3.3110	3.5025	3.4505	3.6061	3.4479	3.3806	4.5834	3.1330	4.5923	3.8925	3.2924	4.6165	4.6229	3.8999	3.9795
pos_3707	6'-Hydroxyenterolactone	metab_3706	-	HMDB0041697	629.235809105	pos	2M+H	C18H18O5	3.41158333333	-	-	-	-	-	-	-	Lignans, neolignans and related compounds	Furanoid lignans	Tetrahydrofuran lignans	0.0731837558693	-	55.3	-3.68443722413976	5.9600	5.8731	5.7857	3.4063	3.4437	5.9276	5.8830	4.5019	5.0484	5.0642	4.6920	4.6928	4.8840	4.8508	5.0983	4.9319	4.1048	5.5751	4.2466	5.6476	3.7501	3.9399	5.6895	5.6286	5.3535	5.3505
pos_3713	5-(3',4',5'-Trihydroxyphenyl)-gamma-valerolactone-3'-O-sulphate	metab_3712	-	HMDB0059985	337.058108977	pos	M+CH3OH+H	C11H12O8S	3.42686666667	-	-	-	-	-	-	-	Organic acids and derivatives	Organic sulfuric acids and derivatives	Arylsulfates	0.197020614241	-	73.5	-2.2055545082580497	4.2126	4.1549	4.1830	3.5177	2.9268	4.2132	4.3105	2.6694	4.2465	4.3144	4.2718	4.2411	4.3544	4.3482	4.3719	4.3902	3.0283	4.8437	4.0771	4.7757	2.6351	2.7578	4.8319	4.8006	4.1417	4.1867
pos_3731	Glycerol trihexanoate	metab_3730	-	HMDB0031125	428.29906433	pos	M+ACN+H	C21H38O6	3.50345	621-70-5	-	-	-	-	-	-	Lipids and lipid-like molecules	Glycerolipids	Triradylcglycerols	0.17923530303399998	-	50.8	-4.14256530068198	2.6501	2.6656	2.6594	2.6861	2.7234	2.6462	2.6561	2.6920	4.6631	4.6916	4.5643	4.5443	4.2661	4.6080	4.6177	4.6095	4.5893	2.8273	4.5586	2.6853	4.6335	4.6984	2.7003	2.6907	3.9667	4.0850
pos_3747	Baptifoline	metab_3746	C10755	HMDB0033481	261.158665623	pos	M+H	C15H20N2O2	3.57233333333	732-50-3	-	-	-	-	-	-	Alkaloids and derivatives	Lupin alkaloids	Anagyrine-type alkaloids	0.110542028466	58.8	-	-4.1848501469319	3.5761	3.6787	3.5324	4.5401	4.9007	3.6363	3.6172	4.7405	3.5654	3.6961	3.5346	3.5662	3.6691	3.6495	3.5711	3.6072	4.0499	3.7666	3.8805	3.7823	4.1743	4.1187	3.8070	3.8310	4.0597	4.0773
pos_3748	9alpha-(3-Methyl-2E-pentenoyloxy)-4S-hydroxy-10(14)-oplopen-3-one	metab_3747	-	HMDB0040954	393.200315369	pos	M+2Na-H	C21H32O4	3.57233333333	147742-07-2	-	-	-	-	-	-	Lipids and lipid-like molecules	Prenol lipids	Sesquiterpenoids	0.100174432034	-	72.2	-2.61053202579424	1.5893	1.2860	1.0300	4.9305	5.3112	1.4533	1.1891	5.1328	0.9715	1.1842	1.0304	0.9479	1.8388	1.2527	0.9645	0.9944	1.0233	1.0540	1.0452	1.1753	1.0214	1.0241	1.3013	1.4103	4.2878	4.2696
pos_3766	(1S,2S,4R,8R)-p-Menthane-1,2,9-triol	metab_3765	-	HMDB0039470	230.174190204	pos	M+ACN+H	C10H20O3	3.64108333333	378254-06-9	-	-	-	-	-	-	Lipids and lipid-like molecules	Prenol lipids	Monoterpenoids	0.0413708841953	-	53.5	-4.676413545680131	3.6443	3.8495	3.5700	3.9677	4.6104	3.6107	4.6872	3.9727	3.5936	4.0051	3.6072	3.6226	3.6372	3.3808	3.5521	4.6580	3.9652	3.7261	3.8674	3.5233	4.3263	3.9598	3.5610	3.6084	4.0401	4.0581
pos_3768	3,4-Dimethylmethcathinone	metab_3767	-	-	192.137592772	pos	M+H	C12H17NO	3.66403333333	-	-	-	-	-	-	-	-	-	-	0.0419486678714	56.2	-	-3.65105411402614	2.1818	2.1972	2.1910	2.2176	2.2548	2.1779	2.1877	2.2235	2.1341	2.1627	2.1178	2.1079	2.1396	2.1265	2.1264	2.1595	4.1757	2.9728	4.3679	2.2168	4.4682	4.0774	2.2829	2.8300	3.4422	3.4638
pos_3798	LEVULINIC ACID, 3-BENZYLIDENYL-	metab_3797	-	-	205.085154865	pos	M+H	C12H12O3	3.74795	-	-	-	-	-	-	-	-	-	-	0.0806888624334	51.8	-	-3.75252738176268	4.7355	4.6875	4.6419	4.1573	4.3223	4.7323	4.6276	4.3003	3.7610	3.7542	3.6567	3.5697	3.8104	3.6847	3.8383	3.6492	3.7954	4.4866	3.8752	4.6385	3.8975	3.7740	4.6156	4.5391	4.3198	4.2872
pos_3810	Acetaminophen glucuronide	metab_3809	-	HMDB0010316	292.084443804	pos	M+H-2H2O	C14H17NO8	3.76321666667	16110-10-4	-	-	-	-	-	-	Organic oxygen compounds	Organooxygen compounds	Carbohydrates and carbohydrate conjugates	0.229652690977	-	76.2	8.805495657066391	0.1307	0.1348	0.1332	0.1404	3.1848	0.1297	0.1323	2.5921	0.1187	0.1258	0.1149	0.1126	0.1201	0.1169	0.1169	0.1250	4.7878	3.6886	4.7990	0.1402	4.8024	4.8333	1.6904	2.7152	3.6715	3.6800
pos_3827	3'-Hydroxy-T2 Toxin	metab_3826	-	HMDB0036601	521.176630065	pos	M+K	C24H34O10	3.81661666667	84474-35-1	-	-	-	-	-	-	Lipids and lipid-like molecules	Prenol lipids	Sesquiterpenoids	0.051358436210900006	-	76.5	-3.57786419477255	5.3377	5.2739	5.3284	3.6773	3.6248	5.3783	5.3105	4.0454	4.6531	4.7951	4.9150	4.7967	4.7035	4.7019	4.5116	4.5915	3.5609	5.1344	3.6891	5.1087	3.7814	3.6483	5.1689	5.2057	4.9658	4.9628
pos_3830	Silica aerogel	metab_3829	-	HMDB0032503	421.105641802	pos	M+H-H2O	C23H22N2O3S2	3.8242	102262-30-6	-	-	-	-	-	-	Organic oxygen compounds	Organooxygen compounds	Carbonyl compounds	0.20106828743500002	-	53.3	3.98413574350448	2.6445	2.6600	4.5694	3.1290	2.8148	2.6406	2.6505	2.6864	4.4961	4.7262	5.1082	4.9075	4.6524	4.6660	2.5888	4.4467	2.6541	4.1906	2.6781	3.6835	2.6520	2.6549	4.2261	4.5548	4.4363	4.4973
pos_3839	(3b,22a)-12-Oleanene-3,22,24,29-tetrol 3-[arabinosyl-(1->3)-arabinoside]	metab_3838	-	HMDB0034818	381.225608465	pos	M+H+Na	C40H66O12	3.83943333333	211944-26-2	-	-	-	-	-	-	Lipids and lipid-like molecules	Prenol lipids	Triterpenoids	0.0224588641899	-	53.2	-0.958393267371234	4.8981	4.9812	4.9122	4.1064	4.0008	4.9793	4.9661	4.0676	5.2868	5.3054	5.0275	5.0396	5.1380	5.1518	5.2839	5.1926	4.4970	4.4430	4.5219	4.7577	4.5273	4.5925	4.5458	4.6410	4.8778	4.8873
pos_3890	Echinone	metab_3889	C10338	-	345.131859895	pos	M+H	C19H20O6	3.98428333333	-	-	-	-	-	-	-	-	-	-	0.0389263257361	57.3	-	-4.08250548032212	5.0421	4.9864	4.9402	4.2762	4.3353	5.0211	4.9676	4.4258	5.4876	5.5734	5.1029	5.1771	5.1565	5.2819	5.5795	5.4493	3.5844	4.8401	3.7927	4.8401	3.5734	3.4315	4.8891	4.8912	5.0379	5.0322
pos_3897	2E,6E,8E-decatrienoic acid	metab_3896	-	LMFA01030215	167.106069465	pos	M+H	C10H14O2	4.00718333333	-	-	-	-	-	-	-	-	-	-	0.0313349390227	50.1	-	-3.53195368759034	4.5586	4.5605	4.6416	5.5342	5.6952	4.5914	4.5998	5.6649	4.5704	4.6262	4.6136	4.5869	4.7582	4.5731	4.5555	4.6294	5.5125	4.8381	5.5304	4.6092	5.6383	5.6210	4.6926	4.7306	5.1411	5.1728
pos_3911	5-hydroxy-3-(4-hydroxy-3-methoxyphenyl)-7-methoxy-8-methyl-4H-chromen-4-one	metab_3910	-	HMDB0129574	361.126725777	pos	M+CH3OH+H	C18H16O6	4.04531666667	-	-	-	-	-	-	-	Phenylpropanoids and polyketides	Isoflavonoids	O-methylated isoflavonoids	0.031258552323	-	57.4	-4.43053121576842	4.5111	4.6192	4.8643	4.2765	3.9556	4.4981	4.6880	4.0599	5.0798	5.1224	4.7576	4.8088	4.6662	4.8873	5.2107	5.0418	2.6719	4.5861	2.6959	4.3886	3.6890	2.6728	4.4523	4.4771	4.6365	4.6507
pos_3943	2,2',3-Trihydroxybiphenyl	metab_3942	C03569	-	203.069487227	pos	M+H	C12H10O3	4.15191666667	-	-	-	map01100	Metabolic pathways	Metabolism	Global and overview maps	-	-	-	0.014555452767299998	56.2	-	-3.87693252019656	5.2448	5.2396	5.2388	4.5295	4.4805	5.2509	5.2840	4.5950	5.2491	5.3042	5.0407	5.0742	5.0886	5.1234	5.2938	5.2254	4.5166	5.1908	4.5090	5.1142	4.4831	4.5133	5.1847	5.1680	5.0263	5.0276
pos_3964	(-)-Wikstromol	metab_3963	C10725	HMDB0030598	392.16874539699995	pos	M+NH4	C20H22O7	4.24363333333	34444-37-6	-	-	-	-	-	-	Lignans, neolignans and related compounds	Furanoid lignans	Tetrahydrofuran lignans	0.17799047585299999	-	67.1	-4.36518657074646	4.3733	4.6472	4.9323	3.2722	2.4181	4.4317	4.3693	2.7727	4.8818	4.9538	3.8835	3.7930	3.1938	4.4289	5.2617	4.9253	2.3545	4.2898	2.3785	4.2949	2.3524	2.3553	4.2588	4.2595	4.4854	4.3560
pos_3976	Premithramycinone	metab_3975	C12383	-	415.10063394699995	pos	M+H	C21H18O9	4.27425	-	-	-	-	-	-	-	-	-	-	0.0398143330182	61.2	-	-4.16483695697877	4.9018	5.0067	4.8551	3.7673	1.3165	4.8935	4.8896	3.5975	1.8413	1.9662	1.1863	1.1769	1.2068	1.1945	2.3732	1.6996	1.2559	1.2735	1.2787	2.7182	1.2539	1.2567	1.2944	1.2853	4.0492	4.0145
pos_3994	Benzenemethanol, 2-(2-hydroxypropoxy)-3-methyl-	metab_3993	-	-	197.116521431	pos	M+H	C11H16O3	4.31996666667	-	-	-	-	-	-	-	-	-	-	0.0276564970199	59.4	-	-3.56622668641497	4.5682	4.4844	4.5989	5.2495	5.4702	4.5933	4.6101	5.4177	4.4212	4.4236	4.2254	4.2038	4.5902	4.3054	4.5170	4.4490	4.4451	4.4050	4.4656	4.4094	4.4807	4.4857	4.4723	4.4298	4.7595	4.7826
pos_4008	Isohelenol	metab_4007	C09485	-	279.121344196	pos	M+H	C15H18O5	4.3352	-	-	-	-	-	-	-	-	-	-	0.0445586207718	61.0	-	-4.87535428078675	4.6467	4.6284	4.6238	5.0692	5.3090	4.6766	4.7462	5.2725	2.4112	2.4398	2.9019	2.3848	2.7289	2.5169	2.5297	2.4367	3.5541	3.4550	3.9038	3.4786	3.6057	3.8953	3.2670	3.5152	4.4940	4.5275
pos_4042	3-Hydroxy-4-(4-hydroxyphenyl)-1H,3H-naphtho[1,8-cd]pyran-1-one	metab_4041	-	HMDB0039405	293.079641246	pos	M+H	C18H12O4	4.41151666667	-	-	-	-	-	-	-	Benzenoids	Naphthalenes	Phenylnaphthalenes	0.0769743772635	67.3	-	-4.08818003563325	4.3600	4.4691	4.5614	3.6923	2.5489	4.4436	4.4942	2.6979	4.1515	4.2004	3.9512	4.0296	4.0255	4.0651	4.2102	4.1594	2.4852	4.5764	2.5092	4.4212	2.4832	2.4861	4.5501	4.4634	4.0788	4.1527
pos_4107	Bis(4-hydroxyphenyl)methanol	metab_4106	C18215	-	217.085166484	pos	M+H	C13H12O3	4.6025	-	-	-	-	-	-	-	-	-	-	0.0599289870857	80.6	-	-3.4903560076749502	4.7916	4.8232	4.7567	4.3840	4.2788	4.7939	4.7552	4.3328	4.8011	4.8591	4.3673	4.3735	4.5492	4.5928	5.2249	4.8518	4.1555	4.6870	4.2009	4.7696	4.1879	4.1685	4.7237	4.7022	4.5699	4.6216
pos_4130	ISOROTENONE	metab_4129	-	-	395.14740634599997	pos	M+H	C23H22O6	4.67883333333	-	-	-	-	-	-	-	-	-	-	0.152216655491	60.9	-	-3.82732734462325	4.3685	4.4949	4.6541	3.2468	1.4514	4.3705	4.4361	1.1725	4.5634	4.6382	3.7848	3.9035	4.0595	4.0387	5.0286	4.5579	1.1423	3.9250	2.6986	3.9526	1.1404	1.1432	4.0324	3.9660	4.2337	4.1235
pos_4138	Trans-Dehydroandrosterone	metab_4137	C01227	-	289.215069549	pos	M+H	C19H28O2	4.69405	-	Steroids;Hormones and transmitters	19-Carbon atoms;Steroid hormones	map01100	Metabolic pathways	Metabolism	Global and overview maps	-	-	-	0.0543028303223	71.0	-	-3.94512598967018	3.4265	3.3330	3.1605	3.5202	3.7460	3.6396	3.4038	3.5413	3.6499	3.7350	3.6272	3.6692	3.7547	3.6734	3.7683	3.7167	4.3843	4.2589	4.9277	3.7025	4.0305	4.4228	3.7188	3.7189	3.8866	3.8846
pos_4206	(R)-2-Hydroxy-7,8-dimethoxy-2H-1,4-benzoxazin-3(4H)-one 2-glucoside	metab_4205	-	HMDB0037262	429.15271164300003	pos	M+ACN+H	C16H21NO10	4.80851666667	40246-09-1	-	-	-	-	-	-	Organic oxygen compounds	Organooxygen compounds	Carbohydrates and carbohydrate conjugates	0.0383352982788	-	50.9	6.0453085138855815	5.1374	5.1528	5.0811	4.5639	4.3610	5.1443	5.1676	4.4931	4.5813	4.6137	4.4584	4.4679	4.6769	4.5086	4.5490	4.5542	4.6311	5.0344	4.6976	4.9464	4.5844	4.6611	5.0164	5.0100	4.7624	4.7255
pos_4213	Alpha-Zearalenol	metab_4212	C14750	HMDB0041824	321.16820038	pos	M+H	C18H24O5	4.83135	36455-72-8	-	-	-	-	-	-	Phenylpropanoids and polyketides	Macrolides and analogues	Not Available	0.023303568638299996	64.6	-	-4.5287001006240715	3.9338	3.9512	3.8452	5.8241	5.9953	4.1261	4.0574	5.9569	4.1952	4.2236	4.3215	3.8990	4.3152	4.0250	3.8650	4.1197	4.8136	3.8296	4.9818	3.7994	4.8072	4.8790	3.2609	3.2410	5.2322	5.2547
pos_4216	(-)-trans-Pinocarveol	metab_4215	-	HMDB0036128	153.12682144	pos	M+H	C10H16O	4.84653333333	547-61-5	-	-	-	-	-	-	Lipids and lipid-like molecules	Prenol lipids	Monoterpenoids	0.028295438383400002	60.8	-	-3.74785732387874	4.3562	4.1714	4.3243	5.1161	4.9867	4.0795	4.1614	5.1947	4.2882	4.3609	4.5336	4.4450	4.6645	4.3500	4.1701	4.4741	5.0425	4.3215	5.0669	4.1884	5.0537	5.0682	4.2738	4.2539	4.6679	4.6854
pos_4220	Cis-1,2-Dihydroxy-1,2-dihydro-8-methylnaphthalene	metab_4219	C14083	-	177.09036040200002	pos	M+H	C11H12O2	4.8541	-	-	-	-	-	-	-	-	-	-	0.0138888446411	52.7	-	-3.6667417684280097	4.6578	4.6696	4.6859	4.8599	5.1361	4.6165	4.6546	4.9717	4.5574	4.5653	4.3833	4.3538	4.3605	4.4063	4.6284	4.4960	4.3143	4.4049	4.3453	4.4054	4.2978	4.3346	4.4455	4.3967	4.5991	4.5978
pos_4234	Nafenopin	metab_4233	C11371	-	311.162831176	pos	M+H	C20H22O3	4.87686666667	-	-	-	-	-	-	-	-	-	-	0.0950078435178	60.3	-	-4.31981451368131	3.9001	3.8928	3.7651	4.9782	5.1760	3.9510	3.9258	5.0993	4.0211	4.1600	4.3118	4.1142	4.1649	4.1434	4.3597	4.2628	4.9714	4.4909	5.4106	4.0044	4.7468	4.9636	3.9568	4.0764	4.5598	4.6123
pos_4248	Gibberellin A102	metab_4247	-	HMDB0041349	379.17325399599997	pos	M+H	C20H26O7	4.92253333333	-	-	-	-	-	-	-	Organic oxygen compounds	Organooxygen compounds	Carbohydrates and carbohydrate conjugates	0.0256936290124	73.2	-	-4.95971893848574	2.7272	3.0618	2.7365	5.8365	6.0025	3.1322	2.7332	6.0126	2.6793	2.9029	3.7415	3.1146	3.4734	3.1484	2.9631	2.9998	4.1213	2.7554	4.4507	2.7624	4.0058	4.3615	2.7774	2.7678	5.2275	5.2248
pos_4255	Glycyrrhizaisoflavone C	metab_4254	-	HMDB0035526	413.098442154	pos	M+2Na-H	C21H20O6	4.9301	161014-35-3	-	-	-	-	-	-	Phenylpropanoids and polyketides	Isoflavonoids	Pyranoisoflavonoids	0.0765613559121	-	76.3	3.50115220185488	4.3506	4.3611	4.8766	4.1129	4.1504	4.4798	4.7231	4.1189	5.4124	5.4571	5.2255	5.2503	5.3194	5.3738	5.4766	5.4211	4.0865	4.5353	4.1106	4.1121	4.0844	4.0873	4.4415	4.4917	4.8003	4.8149
pos_4298	1-H-Inden-1-one,2,3-dihydro-3,3,5,6-tetramethyl	metab_4297	-	HMDB0059683	189.126693154	pos	M+H	C13H16O	5.02905	-	-	-	-	-	-	-	Benzenoids	Indanes	Indanones	0.0141887768774	55.2	-	-3.71257916344334	3.6292	3.5921	3.6715	4.9900	5.1329	3.7066	3.6616	5.1327	3.6417	3.6854	3.6578	3.6602	3.7210	3.6637	3.6427	3.6918	4.1165	3.7358	4.2870	3.6399	4.1066	4.1549	3.7223	3.7826	4.3980	4.4084
pos_4344	8-Angeloylegelolide	metab_4343	-	HMDB0037773	313.142062459	pos	M+H-2H2O	C19H24O6	5.1435	142449-63-6	-	-	-	-	-	-	Organoheterocyclic compounds	Cycloheptafurans	Not Available	0.044749654594199995	-	57.3	-3.94387260045958	4.9715	5.0827	5.0561	4.6888	4.6173	4.9689	4.9225	4.6499	4.4771	4.5369	4.2049	4.1900	4.0840	4.3069	4.6081	4.3975	3.5012	4.2157	3.3429	4.4667	3.4352	3.5758	4.3900	4.3133	4.4894	4.5219
pos_4345	1-[(5-Amino-5-carboxypentyl)amino]-1-deoxyfructose	metab_4344	-	HMDB0034879	291.15784982400004	pos	M+H-H2O	C12H24N2O7	5.15111666667	21291-40-7	-	-	-	-	-	-	Organic oxygen compounds	Organooxygen compounds	Carbohydrates and carbohydrate conjugates	0.015058100063200002	-	71.0	9.04391610391001	4.2862	4.3049	4.3223	6.0475	6.2411	4.4218	4.3725	6.1926	4.7801	4.8161	4.9589	4.7557	4.8387	4.7759	4.8068	4.8380	5.2115	4.6105	5.4540	4.5181	5.2198	5.2833	4.4426	4.5680	5.4833	5.4972
pos_4356	Latanoprost Lactone Diol	metab_4355	-	-	305.173392946	pos	M+H	C18H24O4	5.18923333333	-	-	-	-	-	-	-	-	-	-	0.114786929398	52.7	-	-4.41445760892447	4.2234	4.1896	4.1368	5.6214	5.8031	4.0465	4.1964	5.7077	4.2490	4.5816	4.1701	4.2334	3.5942	3.6343	4.1464	4.5796	4.8074	4.3585	4.7412	4.4361	5.0792	5.1090	4.0821	4.1536	4.8908	4.9186
pos_4366	5-hydroxy-8-(hydroxymethyl)-8-methyl-4-phenyl-2H,8H-pyrano[2,3-f]chromen-2-one	metab_4365	-	HMDB0126093	337.105661509	pos	M+H	C20H16O5	5.21975	-	-	-	-	-	-	-	Phenylpropanoids and polyketides	Neoflavonoids	Prenylated neoflavonoids	0.036419101280400004	-	76.1	-4.13131383554544	4.5364	4.6366	4.6394	4.0959	2.9090	4.5073	4.6481	3.2130	4.1561	4.2469	4.0720	4.0566	4.0781	4.0960	4.2602	4.2316	4.5557	5.0363	4.4781	4.9311	4.6810	4.6249	4.9770	4.9634	4.3894	4.3658
pos_4377	Benzyl cinnamate	metab_4376	-	HMDB0040286	239.105755777	pos	M+H	C16H14O2	5.25785	103-41-3	-	-	-	-	-	-	Phenylpropanoids and polyketides	Cinnamic acids and derivatives	Cinnamic acid esters	0.0449232585613	52.8	-	-3.78137489332249	3.8167	3.8932	4.1001	3.7266	3.4608	3.8398	3.8308	3.6731	4.3422	4.3849	4.1942	4.0536	4.0876	4.1954	4.5140	4.3308	3.5122	3.9418	3.5508	4.0284	3.7326	3.5817	3.9957	3.9924	3.9189	3.9490
pos_4380	Lagerstroemine	metab_4379	-	HMDB0030229	420.214983828	pos	M+H-H2O	C26H31NO5	5.26546666667	10247-53-7	-	-	-	-	-	-	Phenylpropanoids and polyketides	Macrolides and analogues	Not Available	0.162358727297	-	78.6	-4.462324680430791	2.6725	1.3189	2.8109	3.6557	3.9601	1.9152	1.3098	3.8730	4.6188	4.6930	4.8734	4.7577	5.0567	4.7197	4.5481	4.6501	3.2910	3.8675	2.9772	3.8450	1.3113	1.3141	3.8953	3.9081	4.1852	4.1097
pos_4384	Methallenestrilphenol	metab_4383	C14719	-	273.147333981	pos	M+H	C17H20O3	5.2731	-	-	-	-	-	-	-	-	-	-	0.0133419990047	58.7	-	-4.36152656409437	3.9659	3.6517	3.6024	5.4600	5.6097	4.0055	3.8991	5.6063	4.2963	4.3847	4.4869	4.3028	4.4021	4.3625	4.3632	4.3728	4.5390	4.2496	4.6746	4.1042	4.4838	4.5657	4.0638	4.1454	4.8840	4.8943
pos_4428	FLAVANONE	metab_4427	C00766	-	225.09018259	pos	M+H	C15H12O2	5.34903333333	-	-	-	-	-	-	-	-	-	-	0.021363679887099998	74.6	-	-3.67481494032535	4.4876	4.5492	4.6392	4.3321	4.1889	4.5106	4.5445	4.2906	5.3473	5.3863	5.2526	5.2517	5.2875	5.3003	5.3353	5.2922	4.3821	5.3293	4.4223	5.3150	4.5508	4.3832	5.4304	5.4110	4.9899	5.0055
pos_4433	Formononetin	metab_4432	C00858	LMPK12050037;HMDB0005808	301.105878554	pos	M+CH3OH+H	C16H12O4	5.36426666667	485-72-3	-	-	map00943;map01110	Isoflavonoid biosynthesis;Biosynthesis of secondary metabolites	Metabolism;Metabolism	Biosynthesis of other secondary metabolites;Global and overview maps	Phenylpropanoids and polyketides	Isoflavonoids	O-methylated isoflavonoids	0.042397258810800004	66.1	-	-4.37002687823582	5.0516	4.9706	4.9460	3.9653	3.4475	5.0731	4.9612	4.0437	4.9289	4.9654	4.8010	4.7399	4.8140	4.8461	4.9996	4.9153	3.9481	4.9319	3.9366	4.9642	3.9683	3.9569	5.0134	5.0009	4.6802	4.6942
pos_4443	Cis-Tephrostachin	metab_4442	-	LMPK12110167	367.152596468	pos	M+H	C22H22O5	5.39478333333	-	-	-	-	-	-	-	-	-	-	0.037916331528500005	54.8	-	-3.83389234482866	4.5172	4.7387	4.9569	3.1004	3.1378	4.5362	4.7570	3.1064	4.6222	4.6946	4.5060	4.4866	4.4078	4.5292	4.7392	4.6652	4.1631	4.5884	4.2390	4.6362	4.1762	4.2439	4.6544	4.6034	4.4686	4.4429
pos_4466	Jasmonic Acid	metab_4465	C08491	LMFA02020001;HMDB0032797	175.11110417400002	pos	M+H-2H2O	C12H18O3	5.47095	59366-47-1	-	-	map01100;map00592;map01110;map04075	Metabolic pathways;alpha-Linolenic acid metabolism;Biosynthesis of secondary metabolites;Plant hormone signal transduction	Metabolism;Metabolism;Metabolism;Environmental Information Processing	Global and overview maps;Lipid metabolism;Global and overview maps;Signal transduction	Lipids and lipid-like molecules	Fatty Acyls	Lineolic acids and derivatives	0.026195907579900004	56.0	-	-3.03305444422719	4.1116	4.0757	4.0475	5.1019	5.2640	4.1036	4.1076	5.1982	4.1938	4.2205	4.3052	4.1620	4.3141	4.2015	4.1630	4.2237	4.9584	4.2294	4.7423	4.1635	5.1972	5.2193	4.1862	4.2256	4.7064	4.7152
pos_4476	Asp-Thr-OH	metab_4475	-	-	343.07981103	pos	M+H	C13H14N2O9	5.493766666669999	-	-	-	-	-	-	-	-	-	-	0.0957902878107	75.7	-	7.61412445663653	4.8052	4.7129	4.6236	2.7528	2.7901	4.9001	4.7168	3.2002	2.6689	2.6976	2.6524	2.6425	2.6743	2.6612	2.6611	2.6944	2.7263	2.7450	2.7504	2.7520	2.7243	2.7272	2.7669	2.7574	3.8547	3.9084
pos_4491	Digoxigenin	metab_4490	-	HMDB0060731;LMST01120008	408.27282810199995	pos	M+NH4	C23H34O5	5.524166666669999	-	-	-	-	-	-	-	Lipids and lipid-like molecules	Steroids and steroid derivatives	Steroid lactones	0.047396402444699996	-	59.2	-4.15542548711402	4.7256	4.7255	4.6540	3.7543	3.7917	4.6809	4.6780	3.7602	5.3169	5.3330	5.2013	5.2026	5.1970	5.2709	5.4512	5.2533	4.3059	3.7465	4.0971	4.4921	4.2209	4.2994	4.0467	4.3618	4.5704	4.5844
pos_4496	1-(beta-D-Glucopyranosyloxy)-3-octanone	metab_4495	-	HMDB0031315	345.131532279	pos	M+K	C14H26O7	5.5394	194919-40-9	-	-	-	-	-	-	Lipids and lipid-like molecules	Fatty Acyls	Fatty acyl glycosides	0.033329823607299996	-	87.5	1.7017748676769298	4.8286	4.8211	4.8209	4.8069	4.8790	4.8647	4.8414	4.8550	4.4683	4.5132	4.3854	4.4389	4.4373	4.4641	4.5211	4.4128	4.8401	4.8376	4.8205	4.8645	4.7821	4.8719	4.8769	4.8714	4.6866	4.6799
pos_4521	3,5,7,9,11-dodecapentaenoic acid	metab_4520	-	LMFA01030243	191.10593087799998	pos	M+H	C12H14O2	5.60786666667	-	-	-	-	-	-	-	-	-	-	0.03745032884419999	69.8	-	-3.81506973417284	4.5606	4.6994	4.6764	5.0199	5.2692	4.4673	4.7273	5.0788	3.9535	4.0618	4.1232	4.1055	4.1786	4.0386	3.9064	4.0558	4.4569	4.2403	4.6498	4.1245	4.4756	4.5185	4.1467	4.2063	4.6109	4.6107
pos_4532	13-dihydroadriamycinone (Adriamycinol aglycone)	metab_4531	-	-	417.116564902	pos	M+H	C21H20O9	5.61546666667	-	-	-	-	-	-	-	-	-	-	0.0638937073408	75.4	-	-3.4696235901054706	5.0735	5.1729	5.0500	4.9784	4.6294	5.0773	5.1268	3.5374	3.1092	3.0864	2.6299	2.7792	2.9246	2.7659	3.0449	2.8179	2.4318	3.9572	1.7702	3.9608	2.8366	2.3801	3.9684	3.9212	4.4106	4.4254
pos_4551	2'-Hydroxyfurano[2'',3'':4',3']chalcone	metab_4550	-	LMPK12120002	265.084937138	pos	M+H	C17H12O3	5.668666666669999	-	-	-	-	-	-	-	-	-	-	0.0301739717125	62.2	-	-3.7244125790596097	4.3090	4.3610	4.4502	3.8991	3.7551	4.2740	4.3788	3.6420	4.6198	4.6852	4.3892	4.4868	4.4782	4.5126	4.7738	4.6182	4.1238	4.4943	4.1535	4.4814	4.1515	4.2139	4.4714	4.4769	4.3155	4.3192
pos_4577	Dihydrocubebin	metab_4576	C10558	HMDB0030709	359.14722990800004	pos	M+H	C20H22O6	5.72941666667	24563-03-9	-	-	-	-	-	-	Lignans, neolignans and related compounds	Dibenzylbutane lignans	Dibenzylbutanediol lignans	0.0332603706878	63.7	-	-4.70469476719016	5.3246	5.4096	5.5117	5.4897	5.5408	5.3001	5.4193	5.5607	5.3247	5.3809	5.2159	5.1302	5.2439	5.2398	5.4091	5.2998	4.9906	5.3444	5.0565	5.3628	5.0435	5.0139	5.4148	5.4078	5.2990	5.2643
pos_4581	Isoplumbagin	metab_4580	-	HMDB0035291	189.05386202	pos	M+H	C11H8O3	5.737	14777-17-4	-	-	-	-	-	-	Benzenoids	Naphthalenes	Naphthoquinones	0.0157700190353	61.9	-	-4.03370153649826	5.5347	5.5725	5.2308	4.3311	4.0478	5.0963	4.9449	4.1108	3.5300	3.4716	3.4358	3.4629	3.6624	3.4114	3.5151	3.5365	3.4048	3.6046	3.2352	3.6261	3.3000	3.0409	3.6215	3.5358	4.6122	4.6061
pos_4624	Ambonone	metab_4623	-	LMPK12050456	355.11623215099996	pos	M+H	C20H18O6	5.8127	-	-	-	-	-	-	-	-	-	-	0.026184315348200003	60.8	-	-3.90436461576342	4.1967	4.2952	4.2831	3.5072	3.4645	4.1016	4.1912	3.4330	4.6225	4.6870	4.6359	4.4848	4.6113	4.5418	4.5412	4.5998	3.7391	4.1827	3.8467	4.1654	3.7593	3.8592	4.1276	4.2685	4.1968	4.2017
pos_4639	Compactin diol lactone	metab_4638	C14183	-	307.189058363	pos	M+H	C18H26O4	5.8354	-	-	-	-	-	-	-	-	-	-	0.013946548111399998	59.7	-	-4.33525154297848	5.9322	5.8981	5.8524	6.7414	6.9493	5.9284	5.9285	6.8037	5.7738	5.8280	5.8070	5.7141	5.9505	5.7558	5.7451	5.8084	6.4006	5.8714	6.4623	5.8250	6.4154	6.4473	5.8631	5.8371	6.3119	6.3177
pos_4685	Platenolide A	metab_4684	C12202	-	369.22360101099997	pos	M+H	C20H32O6	5.895733333330001	-	-	-	-	-	-	-	-	-	-	0.011948131653200002	53.8	-	-9.67944531706043	6.3830	6.2904	6.2435	6.4371	6.6623	6.3593	6.2474	6.4268	5.8041	5.8449	5.8487	5.7703	5.8941	5.8676	5.6295	5.8447	6.3185	5.9792	6.6815	5.8804	6.3480	6.3149	5.9654	5.9164	6.2086	6.2166
pos_4709	Kushenol T	metab_4708	-	LMPK12140117	427.20970237800003	pos	M+H	C25H30O6	5.91825	-	-	-	-	-	-	-	-	-	-	0.11601760975299999	71.3	-	-4.25320288300176	0.4835	3.2777	3.0590	3.9606	4.2090	2.1249	3.2131	4.3633	5.2878	5.3308	5.2452	5.1360	5.3772	5.2202	5.3424	5.2700	0.4899	4.3470	2.5579	4.1451	0.4886	2.6139	4.0422	4.2009	4.7793	4.8711
pos_4714	P-cresol	metab_4713	C01468	HMDB0001858	109.064645234	pos	M+H	C7H8O	5.92575	106-44-5	-	-	map01100	Metabolic pathways	Metabolism	Global and overview maps	Benzenoids	Phenols	Cresols	0.0240050194772	82.8	-	-1.35181926729184	5.8828	5.7174	5.8801	6.5555	6.2719	5.4851	5.2410	6.3732	6.0065	6.0585	6.1370	6.0474	5.7899	5.9940	5.9563	6.0265	6.5225	5.6284	6.6424	5.7038	6.4314	6.3938	5.7085	5.6947	6.1137	6.1352
pos_4715	Apigenin	metab_4714	C01477	HMDB0002124;LMPK12110005	271.058864122	pos	M+H	C15H10O5	5.92575	520-36-5	-	-	map01100;map00943;map00941;map01110;map00944	Metabolic pathways;Isoflavonoid biosynthesis;Flavonoid biosynthesis;Biosynthesis of secondary metabolites;Flavone and flavonol biosynthesis	Metabolism;Metabolism;Metabolism;Metabolism;Metabolism	Global and overview maps;Biosynthesis of other secondary metabolites;Biosynthesis of other secondary metabolites;Global and overview maps;Biosynthesis of other secondary metabolites	Phenylpropanoids and polyketides	Flavonoids	Flavones	0.026728016368	60.6	-	-4.5758781959288894	7.4456	7.4475	7.4447	6.6320	5.3103	7.5204	7.4355	6.4478	4.4557	4.2755	4.4180	4.3375	4.5260	4.9869	4.1900	4.3887	3.9810	4.2120	3.7264	4.0616	4.0540	3.9682	3.9750	3.9644	6.7830	6.8007
pos_4716	8-hydroxy-13,17-octadecadiene-9,11-diynoic acid	metab_4715	-	LMFA02000186	289.178520248	pos	M+H	C18H24O3	5.92575	-	-	-	-	-	-	-	-	-	-	0.0164163132749	58.5	-	-4.51400490962692	6.2566	6.1942	6.1436	6.8596	6.9921	6.2340	6.2004	6.9300	6.2678	6.3182	6.3378	6.2580	6.3784	6.2554	6.2493	6.3028	6.4919	6.2934	6.6052	6.2974	6.4393	6.4893	6.2718	6.2603	6.4947	6.5038
pos_4737	Alectrol	metab_4736	C09059	HMDB0041372	311.12634336	pos	M+H-2H2O	C19H22O6	5.95585	143572-84-3	-	-	-	-	-	-	Organoheterocyclic compounds	Lactones	Gamma butyrolactones	0.023618704638	-	62.0	-4.16627984303371	5.4882	5.6244	5.8061	5.0720	4.6956	5.5160	5.6771	4.9338	5.7163	5.7479	5.5378	5.6221	5.4648	5.6639	5.8987	5.6681	5.1648	5.5329	5.2188	5.6358	5.1282	5.1760	5.6288	5.6262	5.4987	5.4907
pos_4759	Xestoaminol C	metab_4758	-	LMSP01080033	230.246791146	pos	M+H	C14H31NO	5.978333333330001	-	-	-	-	-	-	-	-	-	-	0.006453003341399999	68.4	-	-4.579922718515321	6.0149	6.1272	6.0660	6.0242	5.9007	6.0113	6.0157	5.8267	6.2451	6.2865	6.4991	6.0060	6.0110	6.0887	6.1212	5.9391	6.2180	6.3928	6.1407	6.3544	6.3943	6.4401	6.2374	6.6347	6.1841	6.1869
pos_4760	16-Hydroxy hexadecanoic acid	metab_4759	C18218	HMDB0006294	290.26755071599996	pos	M+NH4	C16H32O3	5.978333333330001	-	-	-	map01100;map00073	Metabolic pathways;Cutin, suberine and wax biosynthesis	Metabolism;Metabolism	Global and overview maps;Lipid metabolism	Lipids and lipid-like molecules	Fatty Acyls	Fatty acids and conjugates	0.015637411392000002	-	71.0	-5.2149717353673095	6.2591	6.3876	6.0612	6.1526	6.6775	5.9978	6.7704	6.1038	6.0209	6.5579	6.1107	6.1362	6.1738	5.9310	6.1500	6.6952	6.2623	6.1171	6.1437	6.0872	6.7229	6.1350	6.1489	6.2305	6.2849	6.2770
pos_4792	4alpha-carboxy-5alpha-cholesta-8,24-dien-3beta-ol	metab_4791	C22112	LMST01010152;HMDB0062385	492.34523452400003	pos	M+ACN+Na	C28H44O3	6.0008	-	-	-	-	-	-	-	Lipids and lipid-like molecules	Steroids and steroid derivatives	Cholestane steroids	0.07416660886660001	-	69.4	0.979326659310521	3.5151	3.5306	3.5244	3.5511	3.5885	3.5112	3.5211	3.5570	5.8295	5.7598	6.0275	6.3174	5.5192	6.0362	5.5268	5.6892	4.1649	3.5644	3.5488	3.5503	3.7245	4.0495	3.5653	3.5558	5.4809	5.4264
pos_4799	4,4alpha,5,6-Tetrahydro-7-methyl-2(3H)-naphthalenone	metab_4798	-	HMDB0039803	163.11104004	pos	M+H	C11H14O	6.0158	34545-88-5	-	-	-	-	-	-	Organic oxygen compounds	Organooxygen compounds	Carbonyl compounds	0.0221821289259	55.8	-	-4.32721179203677	5.6635	5.6522	5.6626	6.1372	6.2412	5.6845	5.6626	6.1853	5.6886	5.7626	5.8103	5.7345	5.8587	5.7202	5.6424	5.7604	5.9032	5.7382	5.9871	5.7609	5.9495	5.8562	5.8071	5.8128	5.8533	5.8680
pos_4806	16-Hydroxy-4-carboxyretinoic acid	metab_4805	-	-	345.16690466800003	pos	M+H	C20H24O5	6.02326666667	-	-	-	-	-	-	-	-	-	-	0.0132010941527	70.7	-	-7.9777215541815805	5.8682	5.7811	5.7197	6.6961	6.7570	5.8465	5.7349	6.7943	5.8685	5.9312	6.0132	5.8762	6.1014	5.9074	5.8982	5.9381	5.8187	5.7611	6.0438	5.7640	5.6999	5.8039	5.7281	5.7412	6.2837	6.2836
pos_4815	3-ketosphinganine	metab_4814	C02934	LMSP01020002	300.28846837	pos	M+H	C18H37NO2	6.038233333330001	-	-	-	map00600;map01100	Sphingolipid metabolism;Metabolic pathways	Metabolism;Metabolism	Lipid metabolism;Global and overview maps	-	-	-	0.162717535616	81.3	-	-4.1348661053682285	4.3180	4.3070	4.4148	4.3163	4.2077	4.3942	4.2664	4.2218	4.4227	4.4220	4.5745	4.4367	4.4504	4.5319	4.6470	4.6197	5.5979	4.9539	5.7319	4.8042	5.4635	5.5610	4.8718	4.8808	4.8465	4.8981
pos_4817	N,N-dimethyl-Safingol	metab_4816	-	LMSP01080056	330.335066964	pos	M+H	C20H43NO2	6.038233333330001	-	-	-	-	-	-	-	-	-	-	0.050436636831800004	67.7	-	-4.82523312339755	5.5511	6.1975	5.5867	5.2807	5.8188	5.6561	5.4914	5.3513	6.2286	6.0924	6.4675	5.5336	5.7889	6.1947	5.6737	5.5125	5.7812	6.0007	5.6712	5.9272	5.9322	5.8379	5.8678	6.0429	5.9286	5.9148
pos_4844	Tanacetol A	metab_4843	-	HMDB0035722	277.178455069	pos	M+H-H2O	C17H26O4	6.0681333333300005	86778-06-5	-	-	-	-	-	-	Lipids and lipid-like molecules	Prenol lipids	Sesquiterpenoids	0.0192649696411	-	76.1	-4.64334337594547	6.0113	5.8647	5.7676	6.3135	6.3263	5.9408	5.8677	6.3557	6.6821	6.6958	6.7391	6.6863	6.7356	6.6562	6.6362	6.6699	6.8621	6.4979	6.8274	6.4913	6.9658	6.9975	6.4687	6.5623	6.5479	6.5657
pos_4853	Blumenol C glucoside	metab_4852	-	HMDB0040668	337.198283989	pos	M+H-2H2O	C19H32O7	6.0756	62512-23-6	-	-	-	-	-	-	Lipids and lipid-like molecules	Fatty Acyls	Fatty acyl glycosides	0.020122102830499998	-	52.3	-7.163698316223591	5.6452	5.6123	5.5413	6.3852	6.4736	5.6292	5.5371	6.4761	5.5195	5.5038	5.5438	5.4525	5.8439	5.4586	5.4382	5.4904	5.7376	5.3652	5.9534	5.4122	5.6528	5.6942	5.4015	5.3705	6.0629	6.0502
pos_4861	Dehydroabietic acid	metab_4860	C12078	LMPR0104050005;HMDB0061925	301.214776243	pos	M+H	C20H28O2	6.08306666667	-	-	-	-	-	-	-	Lipids and lipid-like molecules	Prenol lipids	Diterpenoids	0.0292346665685	66.0	-	-4.76443635570069	6.3386	6.2327	6.1237	6.8805	6.9162	6.2455	6.1712	7.0241	6.9458	6.9407	6.8293	6.8996	6.7552	6.8304	6.9983	6.9657	7.0075	6.7314	6.9428	6.6288	7.1313	7.1210	6.5913	6.6454	6.8270	6.8508
pos_4889	Sterebin G	metab_4888	-	HMDB0035380	377.228236897	pos	M+Na	C20H34O5	6.11281666667	114437-32-0	-	-	-	-	-	-	Lipids and lipid-like molecules	Prenol lipids	Diterpenoids	0.00404099716409	-	56.0	-4.5392051784683	6.8046	6.7626	6.7414	7.2029	7.1309	6.8094	6.7163	7.1547	6.4442	6.4558	6.4794	6.4884	6.6779	6.4753	6.2813	6.4811	6.4725	6.5744	6.6632	6.5580	6.1965	6.3356	6.5595	6.5238	7.0411	7.0448
pos_4896	Alpha-Methylstyrene	metab_4895	C14395	HMDB0059899	119.08519725299999	pos	M+H	C9H10	6.120283333330001	-	-	-	-	-	-	-	Benzenoids	Benzene and substituted derivatives	Phenylpropenes	0.033142856242	52.9	-	-2.79052085101524	5.9963	5.9221	5.9913	6.4660	6.5342	6.0123	6.0430	6.5321	6.0775	6.0844	6.0977	6.0499	6.0787	6.0092	5.9935	6.0972	6.1997	6.0811	6.2129	6.0059	6.2033	6.1922	6.0932	6.0616	6.1948	6.2020
pos_4897	1-Naphthylmethanol	metab_4896	-	-	141.069262301	pos	M+H-H2O	C11H10O	6.120283333330001	-	-	-	-	-	-	-	-	-	-	0.05156895552640001	82.2	-	-3.88673955196805	4.8872	4.8969	4.9419	5.3619	5.4043	4.8760	4.8570	5.4172	5.3812	5.4066	5.3470	5.3256	5.3330	5.3321	5.4239	5.3806	5.1570	5.1394	5.2692	5.1607	5.0656	5.1283	5.1384	5.1352	5.2378	5.2659
pos_4922	Ovalicin	metab_4921	C09674	HMDB0038120	261.147245587	pos	M+H-2H2O	C16H24O5	6.142716666669999	19683-98-8	-	-	-	-	-	-	Organic oxygen compounds	Organooxygen compounds	Alcohols and polyols	0.046656820053900004	-	54.4	-4.30622198633097	4.4326	3.9887	4.0356	5.8170	5.9017	4.3710	4.2882	5.8866	5.1862	5.2215	5.3598	5.2345	5.4199	5.2433	5.1409	5.2623	5.3859	4.8873	5.5562	4.7929	5.1645	5.2749	4.8083	4.8725	5.4226	5.3940
pos_4960	Isosakuranetin	metab_4959	C05334	LMPK12140355	269.079638292	pos	M+H-H2O	C16H14O5	6.19505	-	-	-	-	-	-	-	-	-	-	0.021816638924099997	68.4	-	-4.18410077812602	7.9216	8.0168	8.2366	7.6340	6.9063	7.9924	8.0045	7.0601	5.5888	5.5321	5.5463	5.3710	5.3846	5.7422	5.3099	5.2603	5.2313	5.2749	5.1601	5.0551	5.2470	5.1785	5.0847	5.0071	7.3946	7.4114
pos_4973	HYDROCORTISONE PHOSPHATE	metab_4972	-	-	443.181322119	pos	M+H	C21H31O8P	6.202516666669999	-	-	-	-	-	-	-	-	-	-	0.146142192871	76.8	-	-3.6385844678369	3.4815	3.7348	3.5568	5.0552	4.0363	3.9839	3.4875	5.5573	4.1105	3.4622	4.1300	3.8221	3.4390	3.4473	4.1133	3.5771	5.0257	4.3075	3.7393	3.8066	5.2091	5.3310	3.8755	4.3321	4.7794	4.7301
pos_4980	C12:4n-2,4,8,10	metab_4979	-	LMFA01030240	193.121565973	pos	M+H	C12H16O2	6.21001666667	-	-	-	-	-	-	-	-	-	-	0.0187606333006	58.0	-	-3.85295672114512	5.2588	5.1235	4.9839	5.2555	5.3700	5.2776	5.1105	5.2792	5.1659	5.1390	5.1363	5.1827	5.2340	5.1380	4.9834	5.1776	5.0197	5.2206	5.1602	5.1256	4.9715	5.0286	5.1740	5.1539	5.1764	5.1918
pos_5009	Caryophyllene epoxide	metab_5008	C16908	-	221.18899556	pos	M+H	C15H24O	6.2474166666699995	-	-	-	-	-	-	-	-	-	-	0.0492452524907	75.9	-	-4.5247006871702204	4.3936	4.3433	4.3217	5.4604	5.3256	4.2668	4.3852	5.4572	4.4360	4.5065	4.5964	4.5610	4.3767	4.4728	4.3408	4.6174	4.1763	4.0949	4.3241	4.1142	4.1420	4.2406	4.2732	4.1929	4.8779	4.8410
pos_5010	4-Androstenediol	metab_5009	C14210	LMST02020105;HMDB0005849	313.214578041	pos	M+Na	C19H30O2	6.2474166666699995	1156-92-9	Steroids	19-Carbon atoms	-	-	-	-	Lipids and lipid-like molecules	Steroids and steroid derivatives	Androstane steroids	0.034780373677	-	59.1	2.6777867594556497	5.9667	5.9245	5.9719	5.7560	5.5709	5.9150	5.9879	5.7486	6.8450	6.8487	6.7823	6.8809	6.4951	6.7485	6.8554	6.8708	6.4508	6.4868	6.3783	6.4710	6.5049	6.5228	6.4157	6.3899	6.4701	6.4645
pos_5013	20-trifluoro-LTB4	metab_5012	-	LMFA03020019	391.207250008	pos	M+H	C20H29F3O4	6.2474166666699995	-	-	-	-	-	-	-	-	-	-	0.015398868214499999	56.1	-	-4.66551536170315	5.7987	5.6859	5.6596	5.6937	5.6991	5.7857	5.7378	5.7486	6.0674	6.0317	6.0871	5.9958	6.1260	6.0114	6.0741	6.0897	5.6812	5.7592	5.7697	5.8190	5.6467	5.7313	5.8162	5.8887	5.8841	5.8829
pos_5020	2-Methyl-3-(2-pentenyl)-2-cyclopenten-1-one	metab_5019	-	HMDB0037294	187.110976364	pos	M+Na	C11H16O	6.262366666669999	11050-62-7	-	-	-	-	-	-	Organic oxygen compounds	Organooxygen compounds	Carbonyl compounds	0.042663237627699996	-	74.4	9.99603770651631	4.5416	4.5230	4.4406	5.4845	5.4826	4.5605	4.4985	5.5258	4.9920	5.0239	5.2565	5.1430	4.9645	4.9563	5.1619	5.1436	4.8070	4.7075	5.1329	4.6842	4.6385	4.6198	4.7013	4.7230	5.1619	5.1459
pos_5035	Alpha-Terpinene	metab_5034	C09900;C09898	HMDB0036995;LMPR0102090026	137.131914868	pos	M+H	C10H16	6.29226666667	99-86-5	-	-	-	-	-	-	Lipids and lipid-like molecules	Prenol lipids	Monoterpenoids	0.0227906769217	58.8	-	-4.129121617783509	4.2896	4.2845	4.3743	4.8774	4.8478	4.2884	4.5411	4.8558	5.1841	5.1175	4.9615	5.2110	4.6439	5.0647	5.2388	5.1997	4.7791	4.6252	4.6746	4.5209	5.0843	5.1283	4.5403	4.5173	4.8725	4.8964
pos_5062	4-hydroxy Nonenal Alkyne	metab_5061	-	-	153.09035394	pos	M+H	C9H12O2	6.3446166666699995	-	-	-	-	-	-	-	-	-	-	0.046028110295	62.3	-	-4.28787195647483	3.9863	4.1881	3.7343	4.4222	5.0339	4.1237	5.1763	4.5033	3.4714	4.0921	3.5765	3.4309	3.8881	3.6123	3.5833	4.8070	3.9910	3.9816	4.1737	3.9760	4.6425	3.7860	4.0004	3.9389	4.2801	4.2415
pos_5074	N-Heptanoylglycine	metab_5073	-	HMDB0013010	210.109132333	pos	M+Na	C9H17NO3	6.35208333333	23783-23-5	-	-	-	-	-	-	Organic acids and derivatives	Carboxylic acids and derivatives	Amino acids, peptides, and analogues	0.11214294539000001	-	62.5	-4.97943228199149	4.3217	4.7285	4.1275	3.9986	4.7773	4.4602	5.7968	3.9440	3.6659	4.0179	3.2779	2.8008	3.3070	2.9474	3.0489	4.8572	3.8186	3.6417	2.9088	3.8315	5.1337	3.6643	3.6151	3.7266	4.2914	4.3319
pos_5095	All-trans-13,14-dihydroretinol	metab_5094	C15492	HMDB0011618;LMPR01090047	289.251114982	pos	M+H	C20H32O	6.3745333333300005	115797-14-3	-	-	-	-	-	-	Lipids and lipid-like molecules	Prenol lipids	Retinoids	0.0217776735017	68.8	-	-5.12444148411598	5.1281	4.9989	5.0716	6.3019	6.1145	5.0566	4.9878	6.2186	4.9979	4.9037	5.0105	5.0397	4.8216	4.9332	4.9414	4.9719	3.9902	3.5023	4.1030	3.2103	3.3863	3.7167	3.5552	3.6819	5.4759	5.4894
pos_5126	6-O-Acetylaustroinulin	metab_5125	-	HMDB0036803	387.24788291	pos	M+Na	C22H36O4	6.412000000000001	75207-46-4	-	-	-	-	-	-	Lipids and lipid-like molecules	Prenol lipids	Diterpenoids	0.125920741001	-	56.7	-7.40513138337089	5.7963	5.9140	5.8138	5.0400	5.0260	5.8491	5.6897	5.0882	5.2496	5.1393	5.2210	5.2164	5.4578	5.2201	5.1462	5.2353	4.9648	5.3644	4.9269	5.4621	5.2730	5.3126	5.5253	5.3833	5.2474	5.2426
pos_5129	Ginsenoside Rh6	metab_5128	-	HMDB0039436	671.440642027	pos	M+H	C36H62O11	6.4194833333300005	343780-67-6	-	-	-	-	-	-	Lipids and lipid-like molecules	Prenol lipids	Triterpenoids	0.0758602037688	-	50.1	6.194227524938389	5.5855	5.4315	5.1745	6.4902	6.5216	5.5400	5.2123	6.4368	5.8804	5.6132	5.8701	5.9003	5.9102	5.7885	5.6050	5.7649	5.9900	6.1135	6.3639	5.9943	5.4601	5.7242	5.8940	5.9015	6.1486	6.1532
pos_5148	(24E)-3alpha-Acetoxy-15alpha,22S-dihydroxylanosta-7,9(11),24-trien-26-oic acid	metab_5147	-	HMDB0035335	573.316155423	pos	M+2Na-H	C32H48O6	6.441933333330001	-	-	-	-	-	-	-	Lipids and lipid-like molecules	Prenol lipids	Triterpenoids	0.04591733410630001	-	56.0	-0.186931099907731	5.7587	5.9242	5.8891	3.0177	3.0551	5.7188	5.9935	3.3163	6.0624	5.9985	5.7748	5.8943	5.3633	5.8653	6.3758	5.9866	2.9912	6.1522	3.0153	6.2075	2.9892	2.9921	6.1646	6.1192	5.7338	5.7159
pos_5268	Alpha-curcumene	metab_5267	C09649	HMDB0059878;LMPR0103060015	203.178547746	pos	M+H	C15H22	6.63646666667	-	-	-	-	-	-	-	Lipids and lipid-like molecules	Prenol lipids	Sesquiterpenoids	0.04118802291280001	65.6	-	-4.34971462227232	5.1264	5.0934	5.1573	5.5617	5.3109	5.0162	5.1702	5.5782	5.2662	5.1754	5.2309	5.3599	4.8785	5.2259	5.1939	5.2604	4.6857	4.5690	4.6544	4.4312	4.6413	4.6723	4.3860	4.5067	5.1671	5.1920
pos_5272	2-Deoxybrassinolide	metab_5271	-	HMDB0041135	503.310068203	pos	M+K	C28H48O5	6.63646666667	144071-55-6	-	-	-	-	-	-	Lipids and lipid-like molecules	Steroids and steroid derivatives	Steroid lactones	0.149957556615	-	60.8	-7.0302861203351	4.2901	4.4483	4.2937	3.0563	2.9270	4.8442	3.8416	3.2612	4.9694	4.8921	4.9762	4.9306	4.6733	4.9515	4.8463	4.7949	5.1056	4.4326	5.1051	4.5377	5.5745	5.3302	4.5218	4.4268	4.6244	4.6084
pos_5278	Cuelure	metab_5277	-	HMDB0033594	207.100815274	pos	M+H	C12H14O3	6.643966666669999	3572-06-3	-	-	-	-	-	-	Benzenoids	Phenol esters	Not Available	0.0354218210426	68.0	-	-3.66563034566041	2.6474	2.6340	2.6278	3.9360	4.1278	2.6146	2.9662	4.0224	4.6621	4.4533	4.6735	4.7281	4.4210	4.8437	4.5213	4.4973	4.3045	4.1639	4.2811	4.2195	4.5684	4.5595	4.1500	4.1482	4.4377	4.4307
pos_5325	2-Cyclotetradecen-1-one	metab_5324	-	HMDB0039884	226.21554413599998	pos	M+NH4	C14H24O	6.689166666669999	55395-12-5	-	-	-	-	-	-	Organic oxygen compounds	Organooxygen compounds	Carbonyl compounds	0.06542298291019999	-	65.8	-4.788020619737232	5.0677	4.9347	5.0284	4.9651	5.0373	5.0178	5.2632	4.8897	4.8163	4.7805	4.8575	4.9400	5.1093	4.8818	4.7124	4.8835	5.2116	5.1124	5.0666	5.0876	5.1968	5.2021	5.1347	5.1371	5.0056	5.0484
pos_5330	Gamma-Cadinene	metab_5329	C20173	HMDB0038207	205.194265215	pos	M+H	C15H24	6.69665	483-74-9	-	-	-	-	-	-	Lipids and lipid-like molecules	Prenol lipids	Sesquiterpenoids	0.038053898272	70.9	-	-3.97666813092736	4.6349	4.5857	4.6309	4.9925	4.7829	4.5410	4.7507	5.0417	5.1252	5.0232	4.9604	5.1725	4.6600	5.0432	5.0438	5.1195	4.5317	4.4686	4.4433	4.4375	4.6248	4.6690	4.4382	4.4613	4.8223	4.8477
pos_5345	Beta-Sitosterol 3-O-beta-D-galactopyranoside	metab_5344	-	LMST01040251;HMDB0033949	541.420373978	pos	M+H-2H2O	C35H60O6	6.7116166666699995	55057-29-9	-	-	-	-	-	-	Phenylpropanoids and polyketides	Coumarins and derivatives	Furanocoumarins	0.11917302147600001	-	79.4	-8.26231994715364	4.3131	3.8888	3.8568	5.6612	5.3589	4.3159	4.2719	5.4498	3.9103	3.6388	4.3865	3.3766	4.2368	4.0144	3.3099	3.7635	4.3812	3.3940	4.2625	3.6575	4.8283	4.2079	3.8342	3.4064	4.9383	4.9421
pos_5346	18-Dehydroursolic acid 3-arabinoside	metab_5345	-	HMDB0037908	625.347299582	pos	M+K	C35H54O7	6.7116166666699995	356785-74-5	-	-	-	-	-	-	Lipids and lipid-like molecules	Prenol lipids	Triterpenoids	0.029485348048900004	-	85.9	-4.79643504849192	3.4653	3.4809	3.4746	3.5014	3.5388	3.4614	3.5127	3.5073	5.7106	5.6853	5.8291	5.6382	5.3982	5.8222	5.7335	5.6796	3.4749	3.4936	3.4990	3.5782	3.4728	3.4758	3.5156	3.5060	5.2247	5.2321
pos_5365	DG(15:0/18:4(6Z,9Z,12Z,15Z)/0:0)	metab_5364	-	HMDB0007077	597.446322503	pos	M+Na	C36H62O5	6.74918333333	-	-	-	-	-	-	-	Lipids and lipid-like molecules	Fatty Acyls	Lineolic acids and derivatives	0.0247815595836	-	77.7	-4.56648698167891	7.0898	7.0487	6.8435	6.6664	6.1343	7.1646	6.8408	6.2012	6.5423	6.4840	6.7944	6.4606	7.2064	6.8309	6.3819	6.4000	6.7132	7.3559	6.5558	7.4624	6.7276	6.5824	7.3887	7.4464	6.9761	6.9583
pos_5435	N-Oleoyl phenylalanine	metab_5434	-	LMFA08020092;HMDB0062336	452.316640654	pos	M+Na	C27H43NO3	6.89275	-	-	-	-	-	-	-	Organic acids and derivatives	Carboxylic acids and derivatives	Amino acids, peptides, and analogues	0.151589930421	-	83.0	7.28058444066903	4.9334	5.1474	4.9970	4.7333	4.6806	4.8948	4.8445	4.5933	4.7535	4.7914	4.6969	5.2866	4.9820	4.8382	4.7394	4.7176	5.0071	4.9017	4.8743	4.8779	4.9765	4.9159	4.9901	5.0460	5.0087	4.9070
pos_5448	13'-Carboxy-alpha-tocopherol	metab_5447	-	HMDB0012555	461.358024919	pos	M+H	C29H48O4	6.90776666667	-	-	-	-	-	-	-	Lipids and lipid-like molecules	Prenol lipids	Quinone and hydroquinone lipids	0.053727344108100004	-	54.9	-9.80010724034534	3.5384	2.0848	2.0786	5.1031	5.4126	3.3608	2.0753	5.4092	2.1961	2.5004	3.1117	2.3030	3.5524	2.5950	2.0141	2.3756	4.7494	2.0974	5.1964	3.1775	4.4533	4.7440	2.1193	2.1098	4.6850	4.6723
pos_5449	PA(13:0/18:3(6Z,9Z,12Z))	metab_5448	-	LMGP10010077	629.414890551	pos	M+H	C34H61O8P	6.90776666667	-	-	-	-	-	-	-	-	-	-	0.0482618665404	50.9	-	-4.4420400769284	5.3785	5.4120	5.1840	4.9116	5.3142	5.4596	5.3420	5.1266	5.0477	4.8639	5.2231	4.9965	5.4598	5.4175	5.0658	4.7670	5.1516	5.9561	5.1920	6.0995	5.3594	5.3103	5.9453	6.0215	5.4835	5.4486
pos_5485	25-hydroxy-26,27-dimethylvitamin D3	metab_5484	-	LMST03020416	429.370956686	pos	M+H	C29H48O2	6.991416666669999	-	-	-	-	-	-	-	-	-	-	0.0890263574918	72.6	-	-4.08652245395897	5.4664	5.3686	5.3387	6.0559	6.2333	5.3244	5.4671	6.3061	4.9722	4.9367	5.0863	4.9749	5.3883	5.3019	4.9841	4.9661	5.3697	5.6533	5.6990	5.5783	5.3952	5.4171	5.8440	5.7616	5.7472	5.6749
pos_5486	Glycocholic Acid	metab_5485	C01921	HMDB0000138;LMST05030001	483.341725426	pos	M+NH4	C26H43NO6	6.991416666669999	475-31-0	Steroids	24-Carbon atoms	map01100	Metabolic pathways	Metabolism	Global and overview maps	Lipids and lipid-like molecules	Steroids and steroid derivatives	Bile acids, alcohols and derivatives	0.037131862258	62.2	-	-2.44612816640047	3.8595	3.7836	3.7348	5.1007	5.1937	3.9498	3.7290	5.7057	4.0283	3.7898	4.1334	3.8111	3.8401	4.2414	2.9553	3.5580	4.9435	0.1448	5.2089	3.6834	4.7416	4.9633	3.4052	3.1766	5.1001	5.0670
pos_5504	DG(18:4(6Z,9Z,12Z,15Z)/16:0/0:0)	metab_5503	-	HMDB0007330	571.467081329	pos	M+H-H2O	C37H64O5	7.029166666669999	-	-	-	-	-	-	-	Lipids and lipid-like molecules	Fatty Acyls	Lineolic acids and derivatives	0.0524109712896	-	86.7	-8.50600009037336	3.7575	3.8996	3.8303	5.9032	5.6987	4.0825	3.7921	6.0417	2.7535	1.5460	1.9158	3.0663	3.2567	2.4404	1.7828	1.4361	2.0102	3.9061	2.7198	4.1896	1.4650	1.4678	4.1550	4.2520	5.1369	5.1053
pos_5514	1,3-Diisopropylbenzene	metab_5513	-	HMDB0013806	163.14739952600002	pos	M+H	C12H18	7.059366666669999	99-62-7	-	-	-	-	-	-	Benzenoids	Benzene and substituted derivatives	Cumenes	0.0302793180198	55.7	-	-4.4867374065242185	4.5078	4.4538	4.6039	4.9799	4.7546	4.3305	4.5352	5.0087	4.2303	4.0831	4.2580	4.4641	4.1708	4.2323	4.1440	4.2665	3.8808	3.9180	3.8228	3.9351	3.9780	3.9273	3.8210	3.9402	4.4298	4.3977
pos_5515	3,5,7-Trimethyl-2E,4E,6E,8E-decatetraene	metab_5514	-	LMFA11000054	177.163035863	pos	M+H	C13H20	7.059366666669999	-	-	-	-	-	-	-	-	-	-	0.05630699392130001	55.2	-	-4.20768195715173	4.2741	4.2384	4.3583	4.7774	4.5359	4.0681	4.2782	4.7870	3.9593	3.8351	4.0177	4.2211	3.8615	3.9832	3.8663	4.0148	3.3064	3.5920	3.4670	3.3309	3.4820	3.3543	3.4395	3.2454	4.1782	4.1287
pos_5516	3,5,7-Trimethyl-2E,4E,6E,8E-undecatetraene	metab_5515	-	LMFA11000055	191.178536427	pos	M+H	C14H22	7.059366666669999	-	-	-	-	-	-	-	-	-	-	0.0287768079561	51.3	-	-4.68370422163297	4.2668	4.1825	4.2991	4.7522	4.5304	4.0869	4.2512	4.8083	3.9871	3.8446	4.0453	4.2155	3.7868	3.9728	3.8236	3.9843	2.7274	2.8484	2.8564	2.7530	2.7253	2.8885	2.8147	3.1944	4.1355	4.1547
pos_5518	Gamma-Camphorene	metab_5517	-	HMDB0036853	273.256363809	pos	M+H	C20H32	7.059366666669999	20016-73-3	-	-	-	-	-	-	Lipids and lipid-like molecules	Prenol lipids	Monoterpenoids	0.024619988838299998	81.0	-	-4.825149320366231	6.0761	6.0646	6.2543	6.6810	6.4073	5.8427	6.1544	6.7004	5.8708	5.7433	5.8865	6.1328	5.5959	5.8584	5.7532	5.9468	4.4739	4.3926	4.3116	4.1563	4.6050	4.6979	4.1132	4.1058	6.0094	5.9938
pos_5537	FAHFA(18:1(9Z)/12-O-18:0)	metab_5536	-	LMFA07011064;HMDB0112105	609.482129404	pos	M+2Na-H	C36H68O4	7.09715	101901-73-9	-	-	-	-	-	-	Lipids and lipid-like molecules	Fatty Acyls	Fatty acids and conjugates	0.0396989756283	-	51.6	-1.41039514163244	7.0493	7.0210	6.9138	6.4419	6.3172	7.0676	6.9683	6.4301	5.0088	4.6983	5.3169	4.8334	6.3452	5.6947	5.2770	4.5380	5.5173	6.3346	5.8969	6.4290	5.4658	5.4004	6.4325	6.4184	6.4853	6.4542
pos_5544	3-Hydroxysintaxanthin	metab_5543	-	HMDB0035641	447.321684555	pos	M+H	C31H42O2	7.119833333330001	-	-	-	-	-	-	-	Lipids and lipid-like molecules	Prenol lipids	Triterpenoids	0.250904360742	78.1	-	-9.12456737059573	2.4138	1.9780	1.9794	2.2762	2.8215	2.0440	0.7476	1.8950	1.9501	1.7926	1.1562	2.7056	1.1388	3.3922	2.8459	1.7359	5.0925	2.6756	4.9141	0.8094	5.1324	5.1236	1.5283	0.8633	3.9934	4.1916
pos_5547	TG(8:0/10:0/i-19:0)	metab_5546	-	HMDB0071221	675.5491848409999	pos	M+Na	C40H76O6	7.1274	-	-	-	-	-	-	-	Lipids and lipid-like molecules	Glycerolipids	Triradylcglycerols	0.26908988733899997	-	79.1	-6.47598129317082	5.4495	5.4619	5.3042	5.0632	4.9402	5.3017	5.3631	3.9606	3.6899	3.5969	4.0148	3.5894	5.0593	4.7684	3.6463	3.5937	3.7771	4.7079	4.3000	4.5752	3.6237	3.7063	4.5011	4.1712	4.9873	4.8884
pos_5548	PE(16:1(9Z)/22:4(7Z,10Z,13Z,16Z))	metab_5547	C00350	HMDB0008976;LMGP02010538	748.529643087	pos	M+H-H2O	C43H76NO8P	7.1274	-	Lipids	Phospholipids	map01100;map00564;map01110;map00563;map04136	Metabolic pathways;Glycerophospholipid metabolism;Biosynthesis of secondary metabolites;Glycosylphosphatidylinositol (GPI)-anchor biosynthesis;Autophagy - other	Metabolism;Metabolism;Metabolism;Metabolism;Cellular Processes	Global and overview maps;Lipid metabolism;Global and overview maps;Glycan biosynthesis and metabolism;Transport and catabolism	Lipids and lipid-like molecules	Glycerophospholipids	Glycerophosphoethanolamines	0.024098751677200003	-	73.4	2.7122467402010697	4.3357	3.3401	4.0235	5.7284	5.0827	3.3033	3.9454	5.0434	2.9008	3.1631	4.0536	3.6397	4.9649	4.2424	2.8929	3.4729	3.8854	3.0916	3.8514	3.3719	2.9562	3.3695	2.9989	3.9044	4.6293	4.6517
pos_5550	DG(16:0/0:0/19:0)	metab_5549	-	HMDB0093667	655.52302741	pos	M+2Na-H	C38H74O5	7.13496666667	-	-	-	-	-	-	-	Lipids and lipid-like molecules	Glycerolipids	Diradylglycerols	0.0597897292986	-	65.8	-2.88752826437804	4.4576	4.3277	4.5987	5.7118	5.6012	4.5836	4.3682	4.8191	3.0466	1.3881	3.8682	3.0025	4.2481	3.7988	1.3531	1.3851	3.6121	4.3977	3.2946	4.3919	3.0423	2.8018	4.3109	4.5652	4.8152	4.8151
pos_5554	PC(16:0/18:4(6Z,9Z,12Z,15Z))	metab_5553	-	HMDB0007976;LMGP01010603	736.5298360410001	pos	M+H-H2O	C42H76NO8P	7.14253333333	-	-	-	-	-	-	-	Lipids and lipid-like molecules	Glycerophospholipids	Glycerophosphocholines	0.0582646103112	-	60.0	3.01150530496589	5.5368	5.5254	5.5949	5.7025	5.6045	5.5733	5.6276	5.6089	4.8598	4.7805	4.8480	4.9792	5.1346	4.9226	4.9474	4.6864	5.3743	5.2757	5.4044	5.2644	5.5006	5.5018	5.2637	5.2191	5.3882	5.3465
pos_5561	4,4-Dimethylcholesta-8,14,24-trienol	metab_5560	C11455	HMDB0001023	411.360263835	pos	M+H	C29H46O	7.172783333330001	64284-64-6	-	-	map01100;map00100	Metabolic pathways;Steroid biosynthesis	Metabolism;Metabolism	Global and overview maps;Lipid metabolism	Lipids and lipid-like molecules	Steroids and steroid derivatives	Cholestane steroids	0.0594679631603	54.9	-	-4.57821220051747	5.0516	4.7965	4.8529	6.5941	6.8948	5.3060	5.0974	7.0442	4.9231	4.1569	3.9581	3.6371	5.0030	4.5248	3.1084	3.1574	5.1218	5.1373	5.7429	5.0393	5.3109	5.2055	5.2640	5.1536	6.1810	6.1387
pos_5570	Gamma-Tocotrienol	metab_5569	C14155	HMDB0012958;LMPR02020057	393.313120256	pos	M+H-H2O	C28H42O2	7.2030333333300005	-	-	-	map00130;map01110	Ubiquinone and other terpenoid-quinone biosynthesis;Biosynthesis of secondary metabolites	Metabolism;Metabolism	Metabolism of cofactors and vitamins;Global and overview maps	Lipids and lipid-like molecules	Prenol lipids	Quinone and hydroquinone lipids	0.07090529253910001	-	80.5	-5.04993065068118	4.5858	4.1049	3.9678	5.4196	4.6986	2.9196	2.9654	4.7286	3.0722	2.7876	3.1568	2.5537	4.4800	3.2272	2.8586	3.0827	6.1685	4.9090	6.1597	3.6449	6.3149	6.2861	4.5458	5.0247	5.4424	5.3960
pos_5591	Cis-Uvariamicin IB	metab_5590	-	HMDB0032714	615.493139499	pos	M+Na	C37H68O5	7.2939	-	-	-	-	-	-	-	Lipids and lipid-like molecules	Fatty Acyls	Fatty alcohols	0.06795161441519999	-	52.5	-4.65220065882609	5.8279	5.8579	5.6584	5.9952	6.0282	5.7900	5.6722	5.6004	4.0274	3.8600	4.4834	3.5219	5.6881	4.8520	4.0731	3.6929	4.8808	5.4459	5.1918	5.2213	4.7781	4.5847	5.2141	5.4193	5.4990	5.4680
pos_5593	Annotemoyin 1	metab_5592	-	HMDB0031390	603.434291272	pos	M+K	C35H64O5	7.3242	180892-69-7	-	-	-	-	-	-	Lipids and lipid-like molecules	Fatty Acyls	Fatty alcohols	0.031020674725799998	-	58.9	-7.51486824583173	6.0500	5.8588	5.6516	4.7452	4.3339	6.1161	5.8035	5.0792	3.3646	1.6276	4.6863	4.1023	5.8481	5.0819	4.0789	1.6245	5.7104	6.0281	5.6566	6.1630	6.0099	5.7926	6.1228	6.1710	5.7675	5.7696
pos_5605	PE-NMe2(18:1(11Z)/20:4(5Z,8Z,11Z,14Z))	metab_5604	-	HMDB0114026	776.561301009	pos	M+H-H2O	C45H80NO8P	7.3924	-	-	-	-	-	-	-	Lipids and lipid-like molecules	Glycerophospholipids	Glycerophosphoethanolamines	0.118413836719	-	67.0	3.0673115888684	4.8602	4.4719	4.9462	5.1840	5.4391	4.1949	4.7142	5.5011	4.4132	4.3729	5.1717	4.5290	4.1563	4.8293	4.1430	4.1764	4.2821	5.1500	4.7904	5.5133	4.3407	4.2563	5.6136	5.7919	5.0723	4.9793
pos_5612	DG(18:2(9Z,12Z)/18:4(6Z,9Z,12Z,15Z)/0:0)	metab_5611	-	HMDB0007251	635.46203317	pos	M+Na	C39H64O5	7.43788333333	-	-	-	-	-	-	-	Lipids and lipid-like molecules	Fatty Acyls	Lineolic acids and derivatives	0.06062439552019999	-	91.2	-4.18410365959737	5.3368	5.2250	5.0190	5.0059	5.2449	5.4447	5.1022	5.3092	3.0848	3.1135	4.2602	3.0584	5.3936	4.4756	3.4459	3.1104	4.9245	5.2232	5.0558	5.2626	4.8166	4.8948	5.1998	5.2223	5.2099	5.1685
pos_5627	5-(1-hydroxypropan-2-yl)isolongifol-5-ene	metab_5626	-	LMPR0103500003	263.235822467	pos	M+H	C18H30O	7.5212333333300005	-	-	-	-	-	-	-	-	-	-	0.039476195209599996	56.6	-	-4.26933704352859	3.6970	3.7152	3.7575	3.5327	3.5978	3.7680	3.8624	3.6816	3.0985	3.4082	3.2756	3.1134	3.5899	3.3402	3.2211	3.5218	4.3467	3.7908	3.7247	3.9600	4.9029	4.5363	3.9859	3.8784	3.9269	3.9282
pos_5645	AS 1-1	metab_5644	-	HMDB0032794	708.508352472	pos	M+Na	C38H71NO9	7.63488333333	-	-	-	-	-	-	-	Lipids and lipid-like molecules	Sphingolipids	Glycosphingolipids	0.0587417238813	-	52.2	9.11570711325418	6.6482	6.6177	6.6136	6.5309	6.5489	6.6421	6.5989	6.5917	6.3136	6.3169	6.3828	6.7753	6.7279	6.4813	6.3792	6.3590	6.7119	6.6942	6.6896	6.7459	6.7627	6.7151	6.7670	6.7731	6.5829	6.6058
pos_5658	DG(18:3(6Z,9Z,12Z)/20:3(5Z,8Z,11Z)/0:0)	metab_5657	-	HMDB0007284	673.53439154	pos	M+CH3OH+H	C41H68O5	7.710666666669999	-	-	-	-	-	-	-	Lipids and lipid-like molecules	Glycerolipids	Diradylglycerols	0.101946855811	-	94.6	-9.01617211943737	4.9560	4.9517	4.8097	5.3905	5.6330	4.7564	4.7650	5.2184	4.5124	4.5411	4.4959	4.4859	4.5178	4.5047	4.5045	4.5379	4.5699	4.5886	4.5940	4.5956	4.5679	4.5708	4.6106	4.6010	4.7080	4.6186
pos_5866	CHRYSAROBIN	metab_5865	C10314	-	241.08498067	pos	M+H	C15H12O3	8.44433333333	-	-	-	-	-	-	-	-	-	-	0.08511151390010001	52.5	-	-3.91540584485606	5.5035	5.5446	5.6434	5.4847	5.3588	5.5069	5.4651	5.2995	5.7163	5.7691	5.6312	5.6087	5.6667	5.6946	5.8372	5.7891	5.7838	5.6543	5.5803	5.6453	5.6057	5.5502	5.6469	5.6338	5.5821	5.6425
pos_5899	(2Z,8S,9Z)-2,9-Heptadecadiene-8-hydroxy-4,6-diyne-1-yl acetate	metab_5898	-	HMDB0031038	267.173205115	pos	M+H-2H2O	C19H26O3	8.64945	144790-29-4	-	-	-	-	-	-	Lipids and lipid-like molecules	Fatty Acyls	Fatty alcohol esters	0.138276605912	-	51.3	-3.7613566560096494	5.5958	5.5568	5.4927	5.5673	5.5680	5.5509	5.5201	5.6371	6.0046	6.0296	6.0121	6.1644	5.9166	6.0655	6.1004	6.1483	6.0765	5.8948	5.8897	5.8272	6.0010	6.0124	5.8660	5.8223	5.7725	5.8542
pos_5913	Neoabietic acid	metab_5912	C11889	LMPR0104050004	303.230545905	pos	M+H	C20H30O2	8.84976666667	-	-	-	map00904;map01110	Diterpenoid biosynthesis;Biosynthesis of secondary metabolites	Metabolism;Metabolism	Metabolism of terpenoids and polyketides;Global and overview maps	-	-	-	0.140247777962	79.2	-	-4.33693546905173	6.1517	6.0365	5.9565	5.9198	5.7704	6.0038	6.0919	6.1049	6.8897	6.8650	6.7494	7.0189	6.5074	6.8666	6.9517	6.9848	6.7081	6.3964	6.3242	6.2577	6.6691	6.7072	6.2450	6.2168	6.4248	6.5479
pos_5925	Tetradecanol	metab_5924	-	HMDB0011638	253.194010044	pos	M+K	C14H30O	9.096333333330001	112-72-1	-	-	-	-	-	-	Lipids and lipid-like molecules	Fatty Acyls	Fatty alcohols	0.150383637009	-	66.3	5.537899028317258	5.4721	5.4281	5.3793	5.3731	5.3425	5.3641	5.3900	5.4220	5.8276	5.8781	5.8447	5.9747	5.7993	5.8976	5.9488	5.9859	5.9366	5.7402	5.7281	5.6864	5.8376	5.8311	5.6959	5.6549	5.6065	5.6999
pos_6309	Dimethylethanolamine	metab_6308	C04308	HMDB0032231	90.09139014620001	pos	M+H	C4H11NO	8.15843333333	108-01-0	-	-	map01100;map00564;map01110	Metabolic pathways;Glycerophospholipid metabolism;Biosynthesis of secondary metabolites	Metabolism;Metabolism;Metabolism	Global and overview maps;Lipid metabolism;Global and overview maps	Organic nitrogen compounds	Organonitrogen compounds	Amines	0.0223563328578	87.5	-	0.558316142438551	6.1107	6.1456	6.1346	6.0507	6.0450	6.1394	6.1345	6.0660	6.0968	6.0992	6.1171	6.1022	6.1017	6.1089	6.0810	6.0938	6.2351	6.1900	6.2210	6.2137	6.2834	6.2544	6.2343	6.2188	6.0948	6.1145
pos_6356	Beta-Sitostenone	metab_6355	-	LMST01040249;HMDB0033934	413.376055496	pos	M+H	C29H48O	7.80925	1058-61-3	-	-	-	-	-	-	Homogeneous non-metal compounds	Homogeneous other non-metal compounds	Not Available	0.0607143108562	55.9	-	-4.21246164416066	5.6819	5.5551	5.0856	4.8634	4.9801	5.3007	5.0991	5.0743	2.7709	2.7384	3.6313	2.7898	5.0401	4.0748	3.3228	2.7353	6.2548	5.2067	6.0266	5.0736	6.6985	6.4864	5.3460	5.3495	5.7084	5.6693
pos_6361	Melleolide M	metab_6360	-	HMDB0035068	453.16396487199995	pos	M+H	C23H29ClO7	7.741033333330001	-	-	-	-	-	-	-	Lipids and lipid-like molecules	Prenol lipids	Sesquiterpenoids	0.047004317229500006	-	77.7	-7.7240926781997	5.9255	5.8232	5.8868	5.6675	5.6277	5.8422	5.8000	5.6498	5.7633	6.0345	5.9615	6.2151	5.7993	5.8430	5.9095	5.9288	5.9199	6.0232	6.1232	5.9557	6.1011	6.0474	6.0657	6.0748	5.6867	5.7029
pos_6383	DG(16:1(9Z)/18:0/0:0)	metab_6382	-	HMDB0007129	639.493369904	pos	M+2Na-H	C37H70O5	7.63488333333	-	-	-	-	-	-	-	Lipids and lipid-like molecules	Glycerolipids	Diradylglycerols	0.0614276777061	-	50.7	-0.202462418647724	5.6578	5.7946	5.7567	5.1000	4.5843	5.6240	5.6278	4.5225	2.2894	1.8855	2.1499	2.6123	5.2257	3.4246	1.5658	2.3414	5.8614	5.3655	5.6416	5.5965	6.0495	5.8946	5.4771	5.4443	5.4470	5.4600
pos_6384	Cryptoxanthin epoxide	metab_6383	-	HMDB0030538	607.388504116	pos	M+K	C40H56O2	7.63488333333	188116-19-0	-	-	-	-	-	-	Lipids and lipid-like molecules	Prenol lipids	Tetraterpenoids	0.061408047041999994	-	63.2	-4.72355145935172	5.3137	5.2482	5.2608	5.1435	5.1517	5.3176	5.2293	5.2202	4.8207	4.8796	4.9382	5.5000	5.4114	5.0668	4.9796	4.8872	5.3186	5.3260	5.2786	5.3597	5.3451	5.3285	5.4173	5.4129	5.2341	5.2308
pos_6385	Momordicilin	metab_6384	-	HMDB0030896	563.441244233	pos	M+Na	C36H60O3	7.63488333333	189156-40-9	-	-	-	-	-	-	Lipids and lipid-like molecules	Prenol lipids	Triterpenoids	0.0319389728407	-	95.8	-4.11178119027035	3.9313	3.5396	3.4052	5.0282	5.2633	4.1033	4.0417	5.5173	3.2894	3.3181	3.2729	3.2629	3.2948	3.2817	3.2816	3.3150	3.3469	3.3656	3.3710	3.3726	3.3449	3.3478	3.3876	3.3780	4.4673	4.4722
pos_6392	DG(20:0/15:0/0:0)	metab_6391	-	HMDB0007358	655.524259401	pos	M+2Na-H	C38H74O5	7.604616666669999	-	-	-	-	-	-	-	Lipids and lipid-like molecules	Glycerolipids	Diradylglycerols	0.0754783928165	-	70.0	-0.869701659675698	5.1998	5.1647	5.0523	5.5253	5.5143	5.1484	5.0162	4.8628	4.4495	4.4782	4.4330	4.4230	4.4549	4.4418	4.4416	4.4750	4.5070	4.5257	4.5311	4.5327	4.5050	4.5079	4.5477	4.5381	4.6351	4.6330
pos_6395	DG(15:0/22:6(4Z,7Z,10Z,13Z,16Z,19Z)/0:0)	metab_6394	-	HMDB0007092	591.472340771	pos	M+H-2H2O	C40H66O5	7.58945	-	-	-	-	-	-	-	Lipids and lipid-like molecules	Glycerolipids	Diradylglycerols	0.0478002854887	-	82.6	-7.71200708219607	5.4311	5.2542	5.2733	5.6410	5.3281	5.4951	5.3035	5.4156	3.7262	3.4956	3.4504	3.4404	5.1431	3.4592	3.4590	3.4924	4.6990	5.2072	4.9383	5.0874	4.2275	4.5310	4.9505	4.9865	5.2597	5.2370
pos_6407	10-Nitrolinoleic acid	metab_6406	C13800	HMDB0005049	673.436187336	pos	2M+Na	C18H31NO4	7.5212333333300005	774603-04-2	-	-	-	-	-	-	Lipids and lipid-like molecules	Fatty Acyls	Lineolic acids and derivatives	0.12268599607200001	-	86.0	-5.61195371049946	4.6580	4.5076	4.2636	4.3621	4.1678	4.7944	4.4909	3.9563	2.9732	3.0019	2.9567	3.8459	4.2513	3.9933	2.9654	2.9987	5.3392	4.7863	4.3778	4.8692	5.8908	5.5799	4.8988	4.9122	4.9360	4.9541
pos_6487	DG(15:0/0:0/18:4n3)	metab_6486	-	HMDB0056004	613.419895816	pos	M+K	C36H62O5	7.24848333333	-	-	-	-	-	-	-	Lipids and lipid-like molecules	Fatty Acyls	Lineolic acids and derivatives	0.0793694661085	-	54.6	-5.2002771759253	5.5981	5.5506	5.3278	3.7898	4.0078	5.6967	5.4867	4.0245	3.1248	3.1536	4.0914	4.0204	5.0253	4.7056	4.0878	3.1504	3.8829	5.6146	3.3201	5.7027	4.3120	4.3134	5.6684	5.6577	5.2550	5.1726
pos_6499	DG(18:3n6/0:0/18:4n3)	metab_6498	-	HMDB0056304	633.4461711069999	pos	M+Na	C39H62O5	7.218183333330001	-	-	-	-	-	-	-	Lipids and lipid-like molecules	Fatty Acyls	Lineolic acids and derivatives	0.0814978250171	-	67.5	-4.5451961555047	5.7313	5.6613	5.4650	4.9288	5.1344	5.7930	5.5883	5.3801	4.8843	4.6532	5.2900	5.0675	5.9043	5.5519	4.9938	4.4893	5.5607	5.9204	5.6009	5.9618	5.5707	5.5798	5.8098	5.8569	5.7612	5.7183
pos_6508	DG(15:0/20:1(11Z)/0:0)	metab_6507	-	HMDB0007079	653.5072989509999	pos	M+2Na-H	C38H72O5	7.19546666667	-	-	-	-	-	-	-	Lipids and lipid-like molecules	Glycerolipids	Diradylglycerols	0.0188456388907	-	69.8	-3.0259178110787497	5.4455	5.4314	5.3282	5.5095	5.0988	5.4222	5.3494	4.6734	2.0508	1.2840	1.6867	2.6219	4.6629	2.9215	2.6632	1.4449	3.2366	4.9824	3.4859	5.0670	1.9598	2.7939	5.0325	4.9896	4.9273	4.9095
pos_6522	DG(20:0/20:2(11Z,14Z)/0:0)	metab_6521	-	HMDB0007370	721.574685881	pos	M+2Na-H	C43H80O5	7.165216666669999	-	-	-	-	-	-	-	Lipids and lipid-like molecules	Glycerolipids	Diradylglycerols	0.09054500322860001	-	54.2	4.35306650148234	6.0802	6.1216	6.1084	5.8782	5.7662	6.0810	6.0818	5.8147	6.1206	6.1109	6.0995	6.1160	5.9198	6.2812	6.1509	6.1039	6.1963	6.1074	6.1458	6.1205	6.2703	6.2359	6.1604	6.1445	6.0659	6.0127
pos_6536	Sagittariol	metab_6535	-	HMDB0036835	635.497370423	pos	2M+Na	C20H34O2	7.13496666667	56497-92-8	-	-	-	-	-	-	Lipids and lipid-like molecules	Prenol lipids	Diterpenoids	0.0436275408395	-	54.5	-5.895260385708751	6.4181	6.4419	6.3919	5.6733	5.1260	6.4137	6.4546	5.1114	2.4343	2.2691	3.1505	2.2142	5.1275	4.0242	3.1227	2.2659	3.5108	5.4534	4.2925	5.4941	3.4579	3.0331	5.5237	5.4616	5.6913	5.6709
pos_6550	Yucalexin P21	metab_6549	-	HMDB0036754	327.22642399299997	pos	M+Na	C20H32O2	7.11225	119626-54-9	-	-	-	-	-	-	Lipids and lipid-like molecules	Prenol lipids	Diterpenoids	0.0841526928981	-	56.4	-9.94921929879615	4.3189	3.5430	3.0693	5.0313	5.0085	4.2774	3.6509	4.9128	3.5914	3.6467	4.4362	3.7220	5.0485	4.3929	3.3170	3.2134	4.5822	3.9894	4.5827	3.8460	3.8396	4.2274	3.8067	4.0393	4.5186	4.5499
pos_6565	4-Hydroxyretinoic acid	metab_6564	C16677	HMDB0006254	655.394656092	pos	2M+Na	C20H28O3	7.074466666669999	66592-72-1	-	-	map01100	Metabolic pathways	Metabolism	Global and overview maps	Lipids and lipid-like molecules	Prenol lipids	Retinoids	0.121640277696	-	62.0	-3.5643173034820097	4.7490	4.6610	4.1693	5.3464	5.2746	4.7720	4.2912	5.4581	3.4676	1.0294	0.9886	1.7938	4.8172	3.0207	3.3161	3.1714	1.2544	4.4118	3.3447	4.6408	1.0537	1.0564	4.7238	4.6623	4.7336	4.6414
pos_6566	Vitamin D2 (Ergocalciferol)	metab_6565	-	-	397.344485481	pos	M+H	C28H44O	7.074466666669999	-	-	-	-	-	-	-	-	-	-	0.107284442294	58.5	-	-5.06379903401465	3.3180	3.3119	3.1862	5.5205	5.8532	3.6749	3.3935	6.0219	3.3865	3.0473	3.2407	2.9809	3.3830	3.3319	3.0198	2.9794	3.3297	3.4722	3.9879	3.5670	3.6085	3.4213	3.3055	3.2844	4.9435	4.9205
pos_6568	DG(11M3/11M5/0:0)	metab_6567	-	HMDB0116390	683.518347299	pos	M+H-H2O	C43H72O7	7.066916666669999	-	-	-	-	-	-	-	Lipids and lipid-like molecules	Fatty Acyls	Fatty acids and conjugates	0.044080445281	-	93.1	-8.806355969736869	5.6416	5.6919	5.8151	5.5022	4.8276	5.4382	5.7382	4.7324	3.4700	3.4920	3.9474	3.4368	5.6292	5.1189	4.3962	3.4888	5.6978	5.2716	5.0811	5.3711	5.5662	5.5095	5.2281	5.2439	5.4557	5.4253
pos_6582	D6-Ambrettolide	metab_6581	-	HMDB0037805	217.194150458	pos	M+H-2H2O	C16H28O2	7.059366666669999	7779-50-2	-	-	-	-	-	-	Phenylpropanoids and polyketides	Macrolides and analogues	Not Available	0.030391598223700002	-	52.5	-3.67448822826384	5.0847	5.0739	5.2674	5.6785	5.4200	4.8575	5.1627	5.7178	4.8695	4.7429	4.8875	5.1349	4.6059	4.8438	4.7393	4.9403	3.0934	3.5363	2.6442	3.5021	3.1486	3.3564	3.5794	3.5721	5.0148	5.0032
pos_6584	(E,Z)-2,4-Dodecadiene	metab_6583	-	HMDB0061818	189.162990773	pos	M+Na	C12H22	7.059366666669999	-	-	-	-	-	-	-	Hydrocarbons	Unsaturated hydrocarbons	Olefins	0.0387050595245	-	75.1	9.74523912751819	4.4918	4.4533	4.6123	5.0181	4.8209	4.3385	4.4989	5.0617	4.2205	4.0247	4.2385	4.4487	4.0903	4.2462	4.0530	4.2079	3.3653	3.6992	3.5469	3.6338	3.2776	3.5143	3.5853	3.6991	4.4230	4.3857
pos_6597	DG(16:0/18:3(9Z,12Z,15Z)/0:0)	metab_6596	-	HMDB0007105	635.460709961	pos	M+2Na-H	C37H66O5	7.029166666669999	-	-	-	-	-	-	-	Lipids and lipid-like molecules	Fatty Acyls	Lineolic acids and derivatives	0.0651183845414	-	83.3	-2.50669846609529	5.5446	5.6327	5.4394	5.4466	5.4762	5.6031	5.5374	5.4918	4.1950	3.8144	4.6881	4.3917	5.2985	5.0627	4.4588	3.6047	4.4567	5.2655	4.7487	5.3333	4.7783	4.6109	5.2990	5.3270	5.3533	5.3053
pos_6699	TG(10:0/8:0/17:0)	metab_6698	-	HMDB0071249	647.517743709	pos	M+Na	C38H72O6	6.89275	-	-	-	-	-	-	-	Lipids and lipid-like molecules	Glycerolipids	Triradylcglycerols	0.256370482548	-	62.3	-6.9924223057859	5.3679	5.5274	5.3863	5.3593	5.4098	5.2418	5.4308	5.1509	3.1465	3.3503	3.1300	3.1200	4.3172	4.1406	3.5885	3.2916	3.5047	3.8885	3.8118	3.8133	3.7938	4.1068	3.2446	3.9745	4.6763	4.8798
pos_6705	Stenocereol	metab_6704	-	HMDB0034329	415.355189935	pos	M+H	C28H46O2	6.89275	84780-12-1	-	-	-	-	-	-	Lipids and lipid-like molecules	Steroids and steroid derivatives	Cholestane steroids	0.0433527250035	76.8	-	-4.50636469518974	4.1429	4.1470	4.0768	4.9577	5.2213	4.2400	4.2632	5.2586	4.7912	4.5948	5.1170	4.7156	5.1639	5.1101	4.5240	4.5484	4.4750	4.7598	4.6780	4.5986	4.4944	4.4685	4.6596	4.6997	4.9598	4.9219
pos_6711	2-Pentadecylfuran	metab_6710	-	HMDB0033609	296.293600982	pos	M+NH4	C19H34O	6.89275	59958-20-2	-	-	-	-	-	-	Organoheterocyclic compounds	Heteroaromatic compounds	Not Available	0.0640023701399	-	60.1	-4.277488565224741	4.4269	4.7024	4.5281	4.3035	4.2827	4.5665	4.5192	4.3359	4.3708	4.3932	4.4039	5.1450	4.9062	4.5613	4.3893	4.2682	4.6475	4.5102	4.4823	4.5626	4.6260	4.5858	4.6055	4.6368	4.5896	4.5807
pos_6712	Humulol	metab_6711	-	HMDB0038213	240.231089406	pos	M+NH4	C15H26O	6.89275	24405-58-1	-	-	-	-	-	-	Lipids and lipid-like molecules	Prenol lipids	Sesquiterpenoids	0.0768772287454	-	73.3	-4.95762843578641	4.5130	4.7644	4.6072	4.4613	4.4398	4.6275	4.5615	4.4558	4.4744	4.4440	4.5082	5.1436	4.9217	4.6150	4.4645	4.4531	4.7231	4.6451	4.6329	4.6283	4.7034	4.6498	4.6859	4.7394	4.6116	4.6790
pos_6714	Cis-Quinceoxepane	metab_6713	-	HMDB0038108	198.18443181	pos	M+NH4	C12H20O	6.89275	133005-51-3	-	-	-	-	-	-	Organoheterocyclic compounds	Oxepanes	Not Available	0.09827329614939999	-	52.3	-4.49056332874036	4.2926	4.4380	4.2998	4.1372	4.1146	4.3525	4.3082	4.2060	4.1912	4.1419	4.1831	4.8002	4.5697	4.3240	4.1742	4.1227	4.4374	4.3627	4.3042	4.3447	4.3900	4.3864	4.4235	4.4355	4.3101	4.3775
pos_6723	PA(10:0/i-18:0)	metab_6722	-	HMDB0115617	625.440781104	pos	M+CH3OH+H	C31H61O8P	6.877733333330001	-	-	-	-	-	-	-	Lipids and lipid-like molecules	Glycerophospholipids	Glycerophosphates	0.238122356287	-	53.4	-5.25922360788795	1.1784	1.1929	1.1871	5.2959	5.5381	1.1809	1.1840	5.5740	4.2417	3.8065	4.7177	4.1144	4.8459	4.5409	3.6747	3.7566	5.5840	4.5300	5.5796	4.4228	5.4315	5.5784	4.4388	4.3339	4.9822	4.9290
pos_6762	Hericenone G	metab_6761	-	HMDB0039594	631.451180498	pos	M+CH3OH+H	C37H58O6	6.8249833333300005	141973-36-6	-	-	-	-	-	-	Organoheterocyclic compounds	Benzopyrans	1-benzopyrans	0.0673929196371	-	64.6	-9.441909800864401	4.1188	3.9375	3.3531	5.1908	5.4473	3.5534	3.3541	5.2495	3.2323	3.0900	3.9416	3.9090	4.0351	3.7521	3.5196	3.1572	5.3662	3.8943	5.3816	3.9337	4.5490	4.9729	3.7844	3.7750	4.5304	4.5554
pos_6763	DG(8:0/0:0/15:0)	metab_6762	-	HMDB0092918	484.396190199	pos	M+ACN+H	C26H50O5	6.8249833333300005	-	-	-	-	-	-	-	Lipids and lipid-like molecules	Glycerolipids	Diradylglycerols	0.13617916975400002	-	62.9	-7.82165359307991	2.6971	2.9366	3.3339	4.4319	4.5541	2.8197	3.0582	5.0418	2.7763	2.6779	2.6328	3.0330	4.3749	3.3570	2.9977	3.3044	2.7067	4.5146	3.3263	4.3845	2.7046	2.7076	4.3805	4.4770	4.2173	4.1067
pos_6797	postin	metab_6796	-	HMDB0005772	479.311131672	pos	M+H-H2O	C22H40N8O5	6.77973333333	103745-46-6	-	-	-	-	-	-	Organic acids and derivatives	Carboxylic acids and derivatives	Amino acids, peptides, and analogues	0.0158994573363	-	69.9	4.54049605867385	2.0903	2.1057	2.0995	3.1359	3.0625	3.2476	2.0962	3.3677	5.8002	5.7258	6.4566	5.4526	5.5512	5.7807	5.2257	5.5348	5.5970	4.7280	5.2038	4.8319	5.6539	5.6167	4.6876	4.9189	6.0319	6.0303
pos_6801	3,6-Epoxy-5,5',6,6'-tetrahydro-b,b-carotene-3',5,5',6'-tetrol	metab_6800	-	HMDB0029654	663.396355547	pos	M+2Na-H	C40H58O5	6.772216666669999	181046-82-2	-	-	-	-	-	-	Lipids and lipid-like molecules	Prenol lipids	Tetraterpenoids	0.0445521462999	-	51.2	-5.22993563461801	4.7389	4.4770	4.2506	3.3859	3.1856	4.5993	4.8556	4.2031	5.6676	5.6246	5.7968	5.8364	5.1810	5.7443	5.6971	5.6914	5.2642	5.5170	5.1120	5.3653	5.5204	5.6013	5.2247	5.2894	5.2973	5.2973
pos_6812	3-hydroxyhexadecanoyl carnitine	metab_6811	-	HMDB0061642	479.34780676099996	pos	M+ACN+Na	C23H45NO5	6.764683333330001	-	-	-	-	-	-	-	Lipids and lipid-like molecules	Fatty Acyls	Fatty acid esters	0.04532197239630001	-	52.8	5.449729625558809	5.7092	5.6063	5.5668	5.6635	4.9998	5.6553	5.5802	4.7032	5.8134	5.7102	5.9122	5.9262	5.8417	5.8872	5.7687	5.7818	5.9663	5.5704	6.0758	5.5631	5.7278	5.9265	5.4768	5.4929	5.7496	5.7337
pos_6825	Hericene A	metab_6824	-	HMDB0041179	589.4418069469999	pos	M+CH3OH+H	C35H56O5	6.7567	157207-54-0	-	-	-	-	-	-	Lipids and lipid-like molecules	Prenol lipids	Monoterpenoids	0.0410308650342	-	52.9	-8.01406213892136	5.9508	5.9764	5.6855	6.3923	6.4690	5.9873	5.7101	6.3724	5.8015	5.7798	5.9446	5.5996	6.2111	5.9481	5.5872	5.6796	5.7129	5.9725	5.7148	5.9595	5.2044	5.5609	5.8834	5.9222	6.0561	6.0270
pos_6833	5b-Cholestane-3a,7a,12a,23S,25-pentol	metab_6832	-	LMST01010241;HMDB0000483	417.332053093	pos	M+H-2H2O	C27H48O5	6.7567	59906-15-9	-	-	-	-	-	-	Lipids and lipid-like molecules	Steroids and steroid derivatives	Bile acids, alcohols and derivatives	0.016749608242699998	-	76.1	-9.436504595296368	3.2538	2.7818	3.1238	5.0152	5.3012	2.7624	2.8689	5.2808	3.0109	2.7470	2.7019	2.6919	3.4903	2.7107	3.0271	2.7439	3.7690	2.7945	4.3612	2.9200	3.7148	3.4114	2.8164	2.8935	4.5632	4.5461
pos_6844	DG(10:0/0:0/17:0)	metab_6843	-	HMDB0092988	543.399922046	pos	M+2Na-H	C30H58O5	6.74918333333	-	-	-	-	-	-	-	Lipids and lipid-like molecules	Glycerolipids	Diradylglycerols	0.190633468977	-	75.9	0.666409934527737	4.4230	4.3623	4.1212	5.4244	5.5774	4.4891	3.8014	5.3570	2.8286	4.0281	4.1848	3.6263	4.7315	4.2274	3.6345	3.7323	5.0374	4.5578	5.2411	4.7996	4.6993	4.9498	4.6624	4.6553	5.0434	4.9530
pos_6845	5a-Cholestane-3a,7a,12a,25-tetrol	metab_6844	-	HMDB0000520	481.325548094	pos	M+2Na-H	C27H48O4	6.74918333333	60257-29-6	-	-	-	-	-	-	Lipids and lipid-like molecules	Glycerophospholipids	Glycerophosphoethanolamines	0.08796038306080001	-	54.1	-2.00949407797624	4.3468	4.3315	4.4759	4.1628	4.2214	4.3251	4.4666	4.0236	5.1509	4.9066	5.3751	4.9775	5.0815	5.3250	4.3918	4.8401	5.2196	4.0704	5.2432	4.2644	5.2824	5.3995	4.3198	4.2900	4.9415	4.9516
pos_6855	Methyl (7Z,9Z,9'Z)-6'-apo-y-caroten-6'-oate	metab_6854	-	HMDB0031381	495.323750599	pos	M+Na	C33H44O2	6.73415	174206-07-6	-	-	-	-	-	-	Lipids and lipid-like molecules	Prenol lipids	Triterpenoids	0.058091226827099995	-	72.2	0.8453103367685529	3.7824	3.4378	3.0434	4.5573	4.4882	3.7639	3.4456	4.2896	5.8958	5.7784	5.9229	5.7676	5.5071	5.9349	5.9794	5.6625	4.9463	4.1140	4.9985	3.6486	4.8656	4.9645	3.7588	3.7914	5.5521	5.5265
pos_6876	11-Keto-beta-boswellic acid	metab_6875	-	LMPR0106180008;HMDB0036671	503.368570159	pos	M+CH3OH+H	C30H46O4	6.7116166666699995	17019-92-0	-	-	-	-	-	-	Lipids and lipid-like molecules	Prenol lipids	Triterpenoids	0.07537659658750001	-	58.4	-9.63341006576077	3.5937	4.0015	3.7652	5.6499	5.8398	3.4406	3.3090	5.7056	3.8478	4.0596	3.7886	4.0634	4.6788	4.4284	3.8511	4.1332	4.5938	4.1665	4.9500	4.1102	4.3220	4.4271	4.2843	4.2733	5.1269	5.0780
pos_6877	Taurodeoxycholic acid	metab_6876	C05463	LMST05040013;HMDB0000896	464.28515499400004	pos	M+H-2H2O	C26H45NO6S	6.7116166666699995	516-50-7	-	-	-	-	-	-	Lipids and lipid-like molecules	Steroids and steroid derivatives	Bile acids, alcohols and derivatives	0.14017059963300002	-	62.7	4.503871123912268	3.6243	3.8150	3.3966	3.4233	3.4607	3.4092	3.3932	3.4292	5.2733	5.1775	5.0978	5.4459	4.1341	5.3447	5.1600	5.2784	4.4450	4.0505	3.9226	3.5328	4.4058	4.6308	3.7693	3.5046	4.8681	4.8146
pos_6879	4alpha-Carboxy-5alpha-cholesta-8-en-3beta-ol	metab_6878	-	HMDB0012166;HMDB0062386;LMST01010228	431.348870808	pos	M+H	C28H46O3	6.7116166666699995	-	-	-	-	-	-	-	Lipids and lipid-like molecules	Steroids and steroid derivatives	Cholestane steroids	0.09478950432460001	-	80.1	-7.20575470284219	4.1407	4.0992	4.0859	4.6997	4.4906	4.0215	4.1242	4.6293	4.0120	3.5650	4.1588	3.6209	4.4048	4.2644	3.0016	2.9458	5.4339	4.1239	5.4857	4.0730	5.3492	5.4079	4.1067	4.0556	4.7444	4.6431
pos_6889	Deoxycholic acid glycine conjugate	metab_6888	C05464	LMST05030006;HMDB0000631	491.347302611	pos	M+ACN+H	C26H43NO5	6.704116666669999	360-65-6	-	-	-	-	-	-	Lipids and lipid-like molecules	Steroids and steroid derivatives	Bile acids, alcohols and derivatives	0.254752685672	-	66.0	-1.43863892606379	2.6169	2.1692	1.1799	4.8646	5.0989	2.0632	1.3743	4.9157	5.2264	5.0332	5.4150	5.5526	4.9496	5.1962	4.7748	5.2001	4.9041	3.7594	4.2696	3.5591	5.1003	5.2136	3.3849	3.6682	4.6035	4.7030
pos_6890	Lucidumol A	metab_6889	-	HMDB0033233	455.34802373400004	pos	M+H-H2O	C30H48O4	6.704116666669999	217476-73-8	-	-	-	-	-	-	Lipids and lipid-like molecules	Prenol lipids	Triterpenoids	0.0285187887793	-	68.7	-8.35818623195345	5.7111	5.5681	5.4787	5.5221	5.2567	5.6710	5.5580	5.3876	5.9645	5.9356	6.2126	5.9172	6.1299	6.1508	5.7807	5.8232	6.0920	5.7328	5.9734	5.8230	6.1938	6.1445	5.7369	5.8032	5.8728	5.8667
pos_6903	Hovenolactone	metab_6902	-	HMDB0035957	453.33214893699994	pos	M+H-2H2O	C30H48O5	6.69665	85206-97-9	-	-	-	-	-	-	Benzenoids	Phenanthrenes and derivatives	Not Available	0.030014086476	-	78.5	-8.54460641780353	6.4157	6.2195	6.0074	6.1486	5.8881	6.4263	6.1269	5.9885	6.3177	6.2560	6.4758	6.2703	6.4773	6.4495	6.0967	6.1529	6.7482	6.2350	6.7858	6.2685	6.5864	6.7809	6.1646	6.2432	6.3780	6.3701
pos_6918	(6beta,22E)-6-Hydroxystigmasta-4,22-dien-3-one	metab_6917	-	HMDB0039425	427.354829802	pos	M+H	C29H46O2	6.689166666669999	36450-01-8	-	-	-	-	-	-	Lipids and lipid-like molecules	Steroids and steroid derivatives	Stigmastanes and derivatives	0.07479558817689999	65.6	-	-5.22421944451156	4.6140	4.4312	4.4948	5.6533	5.8134	4.5096	4.6510	5.9869	4.3779	4.2661	4.4833	4.3200	4.4324	4.3955	4.3612	4.3256	4.4415	4.6749	4.8383	4.6640	4.7026	4.5282	4.7948	4.7560	5.1326	5.1435
pos_6928	Beta-Ionol	metab_6927	-	HMDB0036820	212.19997595799998	pos	M+NH4	C13H22O	6.689166666669999	22029-76-1	-	-	-	-	-	-	Lipids and lipid-like molecules	Prenol lipids	Sesquiterpenoids	0.0334608156788	-	52.3	-4.7119065181223	5.0027	4.8518	4.8957	4.8778	4.9178	4.9529	5.1731	4.8339	4.7374	4.6719	4.7739	4.7887	5.0319	4.8041	4.6454	4.8340	5.1091	5.0011	5.0019	4.9559	5.1200	5.1018	5.0772	5.0314	4.9375	4.9704
pos_6929	Carvotanacetone	metab_6928	-	HMDB0059875	170.153197644	pos	M+NH4	C10H16O	6.689166666669999	-	-	-	-	-	-	-	Lipids and lipid-like molecules	Prenol lipids	Monoterpenoids	0.042992658923000006	-	62.0	-4.88442412062199	4.5862	4.4395	4.5495	4.4422	4.5424	4.5430	4.7712	4.3715	4.2828	4.2895	4.3684	4.3955	4.6455	4.3794	4.2133	4.4809	4.6975	4.6271	4.6031	4.5421	4.7021	4.6841	4.6468	4.6472	4.5294	4.5431
pos_6945	Tricyclohumuladiol	metab_6944	-	HMDB0036730	499.374241037	pos	2M+Na	C15H26O2	6.674016666669999	21446-02-6	-	-	-	-	-	-	Lipids and lipid-like molecules	Prenol lipids	Sesquiterpenoids	0.036321926657699996	-	86.0	-3.23222566408269	5.8283	5.7570	5.5543	5.7261	5.6574	5.8129	5.6275	5.7395	5.5907	5.5283	5.6780	5.5378	5.5647	5.6127	5.5182	5.4964	5.1040	5.5236	5.4935	5.5220	5.2418	5.1219	5.4681	5.4930	5.5943	5.6086
pos_7038	7',8'-Dihydro-8'-hydroxycitraniaxanthin	metab_7037	-	HMDB0036884	489.33231761800005	pos	M+H	C33H44O3	6.621466666669999	15446-86-3	-	-	-	-	-	-	Lipids and lipid-like molecules	Prenol lipids	Triterpenoids	0.09337882689850001	-	54.1	-8.199560541150909	3.6984	3.8662	2.9395	4.7199	4.7290	3.7129	2.6489	4.7716	5.7154	5.5743	5.6861	5.7444	4.8568	5.5974	5.6862	5.5924	4.8403	4.2112	4.9136	4.2179	4.8629	4.8628	3.8401	3.8266	5.1363	5.1547
pos_7088	Hericene B	metab_7086	-	HMDB0041180	615.45645721	pos	M+CH3OH+H	C37H58O5	6.59145	157207-55-1	-	-	-	-	-	-	Lipids and lipid-like molecules	Prenol lipids	Monoterpenoids	0.0389006145493	-	63.2	-9.37270089349486	7.2730	7.2472	7.0606	7.3286	7.1151	7.2781	7.0814	7.0753	7.3007	7.3172	7.4247	7.1631	7.5753	7.3953	7.0232	7.2600	7.4546	7.4758	7.2296	7.4557	7.2408	7.4264	7.4035	7.4589	7.3077	7.3084
pos_7090	Oxandrolone	metab_7088	C07346	HMDB0014759	635.424968845	pos	2M+Na	C19H30O3	6.59145	53-39-4	-	-	-	-	-	-	Lipids and lipid-like molecules	Steroids and steroid derivatives	Steroid lactones	0.0275167263184	-	51.2	-5.29273324697543	6.9992	6.8640	6.6652	6.9174	6.8726	6.8773	6.7512	6.9240	6.9789	6.9275	7.1377	7.1263	7.0068	7.0589	6.8044	6.9702	7.1881	7.1841	7.1089	7.0646	6.7596	6.9887	6.9831	7.0588	6.9676	6.9499
pos_7101	Curdione	metab_7099	C17493	HMDB0034714	495.34257725199996	pos	2M+Na	C15H24O2	6.59145	13657-68-6	-	-	-	-	-	-	Lipids and lipid-like molecules	Prenol lipids	Sesquiterpenoids	0.18636473770300002	-	50.7	-4.02969039947584	5.2005	5.1506	5.1023	5.3047	4.8286	5.1037	5.1030	4.9389	4.6789	4.7056	4.8275	4.6284	5.3008	4.8032	4.5267	4.8128	5.5014	5.1825	5.9727	5.1406	5.0785	5.3049	5.1058	5.1305	5.0118	4.9862
pos_7114	Thujyl 19-trachylobanoate	metab_7112	-	HMDB0036840	461.33718204900003	pos	M+Na	C30H46O2	6.58395	-	-	-	-	-	-	-	Lipids and lipid-like molecules	Prenol lipids	Diterpenoids	0.0836986405618	-	72.3	-4.15044130165535	3.7447	2.0729	2.5761	4.7987	4.9071	2.1786	2.0095	5.0264	5.5381	5.3312	5.6440	5.7167	5.1594	5.6098	5.3270	5.3337	4.0310	4.7843	4.3755	4.5384	4.5106	4.5190	4.2288	4.6622	5.0714	5.1404
pos_7124	Anhydrosophoradiol	metab_7122	-	HMDB0035265	463.336827598	pos	M+K	C30H48O	6.58395	86425-22-1	-	-	-	-	-	-	Lipids and lipid-like molecules	Prenol lipids	Triterpenoids	0.057435382163399995	-	76.9	7.43067395780375	4.5636	4.4362	4.1950	5.9162	6.0302	4.4815	4.2800	6.1046	4.5611	4.5380	4.4699	4.5296	4.8659	4.6169	3.0193	4.4925	5.4756	4.6846	5.6455	4.5955	5.2060	5.4038	4.5817	4.6207	5.5764	5.5781
pos_7152	9(R)-HODE	metab_7150	-	-	279.23071676	pos	M+H-H2O	C18H32O3	6.576466666669999	-	-	-	-	-	-	-	-	-	-	0.027840642714299996	54.7	-	-3.84787053844621	5.6734	5.5323	5.3225	5.7578	5.8523	5.6895	5.3813	5.7863	5.4663	5.4182	5.6724	5.4467	6.0246	5.7004	5.2902	5.4025	5.8181	5.8794	5.8238	5.9039	5.4406	5.5918	5.8632	5.9642	5.7201	5.7301
pos_7167	5alpha-Androst-16-en-3alpha-ol	metab_7165	-	-	257.225088273	pos	M+H-H2O	C19H30O	6.576466666669999	-	-	-	-	-	-	-	-	-	-	0.0305506390528	50.6	-	-4.7006549688352	5.3791	5.1638	5.0294	5.0244	4.7674	5.2092	5.1739	5.1402	5.8542	5.7540	5.7434	5.9604	5.3343	5.8227	5.8140	5.8253	5.3421	5.3884	5.2079	5.1835	5.4719	5.5692	5.0594	5.2125	5.4810	5.4960
pos_7176	4-Phenyl-3-buten-2-ol	metab_7174	-	HMDB0031616	131.08506806	pos	M+H-H2O	C10H12O	6.576466666669999	17488-65-2	-	-	-	-	-	-	Phenylpropanoids and polyketides	Cinnamyl alcohols	Not Available	0.047745701740699996	-	59.6	-3.0974280575246502	5.2278	5.1661	5.0900	5.4478	5.4248	5.2365	5.1373	5.4472	5.4318	5.3491	5.4999	5.5233	5.4554	5.5030	5.4148	5.4076	5.3951	5.4433	5.3780	5.3683	5.3685	5.4225	5.3622	5.3842	5.3925	5.3992
pos_7207	Oleamide	metab_7205	C19670	HMDB0002117;LMFA08010004	323.303936558	pos	M+ACN+H	C18H35NO	6.546733333330001	301-02-0	-	-	-	-	-	-	Lipids and lipid-like molecules	Fatty Acyls	Fatty amides	0.11741943861	-	67.5	-6.23495910907745	5.4575	5.4285	5.4407	5.3622	5.3196	5.4234	5.5172	5.3813	5.3437	5.3477	5.3619	5.3204	5.3560	5.2976	5.2251	5.3744	5.5041	5.5329	5.4516	5.4773	5.5932	5.5646	5.4743	5.4547	5.4288	5.4242
pos_7223	5-Deoxymyricanone	metab_7221	-	HMDB0030799	382.202088981	pos	M+ACN+H	C21H24O4	6.53926666667	110007-10-8	-	-	-	-	-	-	Phenylpropanoids and polyketides	Diarylheptanoids	Cyclic diarylheptanoids	0.18299112270100001	-	81.2	2.36413972684052	6.3177	6.3339	6.3414	5.9751	6.0130	6.2513	6.2890	5.9562	5.8338	5.9281	5.8919	5.8308	5.9711	5.8852	5.8027	5.8976	6.3021	6.2467	6.2352	6.2633	6.3459	6.3053	6.4015	6.3705	6.1692	6.0074
pos_7254	DG(8:0/16:0/0:0)	metab_7251	-	HMDB0092923	495.34169826699997	pos	M+K	C27H52O5	6.509383333330001	-	-	-	-	-	-	-	Lipids and lipid-like molecules	Glycerolipids	Diradylglycerols	0.0486058669009	-	72.2	-6.43010058023607	5.7183	5.6014	5.5594	5.4115	4.9062	5.6092	5.6053	5.0404	6.0790	6.0272	6.0451	6.0331	5.8564	6.0191	6.0550	5.9938	5.6929	5.9449	5.8833	5.9751	5.3444	5.5478	5.8836	5.9213	5.7365	5.7135
pos_7301	3-Allyl-1-cyclohexene	metab_7298	-	HMDB0061784	164.14271239200002	pos	M+ACN+H	C9H14	6.494383333330001	-	-	-	-	-	-	-	Hydrocarbons	Unsaturated hydrocarbons	Olefins	0.0589276996234	-	64.1	-5.43435684514728	4.9868	5.0491	5.0261	4.8755	4.8438	5.0163	4.9236	4.8707	4.9114	4.9103	4.9112	4.9083	4.8952	4.9412	4.8819	4.8693	5.1259	5.0228	5.1294	5.0813	5.1751	5.1321	5.1258	5.1015	4.9086	4.9053
pos_7356	Jimenezin	metab_7353	-	HMDB0032088	667.4500101169999	pos	M+2Na-H	C37H66O7	6.471883333330001	204185-17-1	-	-	-	-	-	-	Lipids and lipid-like molecules	Fatty Acyls	Fatty alcohols	0.0113131377645	-	59.7	-3.2278372947905	5.8988	5.9548	5.9740	5.5159	5.1237	5.7807	5.8766	5.3379	6.1151	6.0790	6.2836	6.1859	6.2173	6.2229	5.8600	6.0848	6.3923	6.2462	6.1141	6.1553	6.0096	6.0835	6.0368	6.0779	5.9233	5.9143
pos_7358	Hovenidulcigenin B	metab_7355	-	HMDB0041547	547.357679713	pos	M+H	C32H50O7	6.471883333330001	182173-50-8	-	-	-	-	-	-	Lipids and lipid-like molecules	Prenol lipids	Terpene lactones	0.030582187628099996	-	54.8	-9.61033237264827	5.2317	5.3871	5.5665	5.5270	5.5049	5.2520	5.3714	5.4552	6.0702	6.0574	5.9456	5.8748	5.8385	6.1933	5.9825	5.8455	5.2120	5.3943	5.4409	5.4049	4.8665	4.9180	5.4085	5.3966	5.7365	5.7086
pos_7395	Isolinderanolide	metab_7392	-	HMDB0038105	381.23820991599996	pos	M+2Na-H	C21H36O3	6.4644	139559-06-1	-	-	-	-	-	-	Organoheterocyclic compounds	Tetrahydrofurans	Not Available	0.0924490080025	-	85.4	1.78421791182611	4.7371	4.6647	4.5757	4.0659	3.4233	4.7259	4.6601	3.9449	5.1147	5.1054	5.0783	5.1973	4.6824	5.0475	5.1729	5.1953	4.6673	5.4917	4.6857	5.4494	4.7737	5.0361	5.3450	5.3613	4.8436	4.9035
pos_7403	4E,6E,10Z-Hexadecatrien-1-ol	metab_7400	-	LMFA05000198	237.22021921400002	pos	M+H	C16H28O	6.45691666667	-	-	-	-	-	-	-	-	-	-	0.08554155654519999	50.5	-	-4.5413702191766605	5.4225	5.3785	5.4097	5.2692	5.2985	5.4262	5.5530	5.2967	5.3378	5.3660	5.3648	5.3701	5.3542	5.3354	5.3003	5.4560	5.5534	5.5298	5.4908	5.5180	5.6135	5.5841	5.5805	5.5723	5.3513	5.3773
pos_7410	Beta-Cadinene	metab_7407	C09625	LMPR0103330003;HMDB0041576	205.19424298400003	pos	M+H	C15H24	6.4494166666699995	523-47-7	-	-	-	-	-	-	Lipids and lipid-like molecules	Prenol lipids	Sesquiterpenoids	0.035010776239699996	82.6	-	-4.08553978938029	5.0922	5.0353	5.1234	5.3444	5.0907	5.0880	5.0506	5.3042	5.7714	5.7189	5.5161	5.7331	5.1112	5.5978	5.7599	5.7073	4.8044	4.8360	4.6560	4.8625	5.0293	5.0519	4.8324	4.8212	5.2896	5.3172
pos_7477	Ginsenoside Rh3	metab_7474	-	HMDB0039645	627.420394172	pos	M+Na	C36H60O7	6.4194833333300005	105558-26-7	-	-	-	-	-	-	Lipids and lipid-like molecules	Prenol lipids	Triterpenoids	0.042461188992099996	-	71.7	-4.51789581070756	6.5049	6.4821	6.2121	6.6127	6.6504	6.4305	6.2386	6.6566	5.6529	5.7352	5.8514	5.3450	6.3479	5.9189	5.2180	5.6834	6.7770	6.6161	6.9105	6.5172	6.2673	6.5778	6.5059	6.5031	6.4711	6.4533
pos_7487	2-Arachidonoylglycerophosphocholine	metab_7484	-	HMDB0061699	509.321768185	pos	M+H-2H2O	C28H51NO7P+	6.4194833333300005	-	-	-	-	-	-	-	Lipids and lipid-like molecules	Glycerophospholipids	Glycerophosphocholines	0.0334349294609	-	55.9	-8.62233024907656	6.4013	6.3338	6.2160	6.3948	6.1016	6.3617	6.2562	6.2637	7.1322	7.0585	7.0930	7.1153	6.7507	7.0303	7.0796	7.0867	6.6919	6.4981	6.6921	6.3439	6.6623	6.7457	6.2531	6.3308	6.7454	6.7366
pos_7505	16-a-Hydroxypregnenolone	metab_7502	C06390	HMDB0000315	350.267074614	pos	M+NH4	C21H32O3	6.4194833333300005	520-88-7	-	-	-	-	-	-	Lipids and lipid-like molecules	Steroids and steroid derivatives	Pregnane steroids	0.118828750234	-	62.8	-5.70620336876551	4.6027	4.7812	4.6860	4.1074	3.9471	4.6221	4.6450	4.0864	5.4578	5.4332	5.3530	5.4733	5.0846	5.4029	5.4870	5.4323	4.1032	5.2894	4.1519	5.1787	4.2494	4.2941	5.1006	5.1465	5.1577	5.0326
pos_7581	Heptadecanoic acid	metab_7578	-	HMDB0002259;LMFA01010017	334.270085987	pos	M+ACN+Na	C17H34O2	6.382033333330001	506-12-7	-	-	-	-	-	-	Lipids and lipid-like molecules	Fatty Acyls	Fatty acids and conjugates	0.048555711320699996	-	65.5	-5.7875604305961295	5.2441	5.3282	5.1177	4.3007	4.6590	4.7857	5.7469	4.1432	4.5038	5.0782	4.4413	4.5269	4.6600	4.4912	4.3675	5.3233	5.1624	5.0810	4.7748	5.0403	5.7939	5.2388	5.1440	5.1586	4.8271	4.8442
pos_7603	Dextrorphan O-glucuronide	metab_7600	-	HMDB0010341	475.243504319	pos	M+ACN+H	C23H31NO7	6.36705	-	-	-	-	-	-	-	Alkaloids and derivatives	Morphinans	Not Available	0.0422715613933	-	57.8	-0.8622767115281221	4.9544	5.1355	5.4566	4.1463	2.1270	4.9368	5.2392	2.0958	5.6476	5.6466	5.7266	5.7008	5.7748	5.6924	5.6204	5.6423	5.5356	5.9851	5.1098	6.0410	5.9664	5.9314	6.1148	6.0245	5.4656	5.4990
pos_7641	1-Stearoylglycerophosphocholine	metab_7638	-	HMDB0094688	547.357208868	pos	M+Na	C26H55NO7P	6.35208333333	-	-	-	-	-	-	-	Lipids and lipid-like molecules	Glycerophospholipids	Glycerophosphocholines	0.08732310090800001	-	65.1	-6.91598804948395	5.7905	5.5869	5.4635	6.0999	6.2265	5.6541	5.5154	6.1460	5.6335	5.6819	5.5746	5.3734	5.6743	5.5525	5.6512	5.5453	6.0451	5.4609	6.3011	5.2529	5.4143	5.7654	5.4158	5.3530	5.8733	5.8522
pos_7644	Coprocholic acid	metab_7641	-	HMDB0000601	473.32206351300005	pos	M+Na	C27H46O5	6.35208333333	547-98-8	-	-	-	-	-	-	Lipids and lipid-like molecules	Steroids and steroid derivatives	Bile acids, alcohols and derivatives	0.04179179452969999	-	56.9	-3.73442477313371	6.0718	5.9743	5.7209	6.4163	6.5319	5.9550	5.8756	6.4605	5.5983	5.4895	5.4885	5.5371	5.9410	5.6724	5.2018	5.6409	6.4732	5.8900	6.6005	5.7544	5.9174	6.3038	5.7850	5.7704	6.2425	6.2123
pos_7645	Petasitenine	metab_7642	C10359	HMDB0030328	423.210227884	pos	M+ACN+H	C19H27NO7	6.35208333333	60102-37-6	-	-	-	-	-	-	Organoheterocyclic compounds	Azaspirodecane derivatives	Not Available	0.11398241784000002	-	75.1	-6.164702629310111	3.8868	4.2500	4.4284	3.3821	3.0056	3.9071	4.1299	2.9741	5.0724	5.0059	4.8666	5.1908	4.5764	5.0698	5.0023	5.0410	5.0712	5.4306	4.5598	5.3544	5.4943	5.4547	5.3460	5.2927	4.7562	4.6858
pos_7646	Celastrol	metab_7643	-	HMDB0002385	451.28030432199995	pos	M+H	C29H38O4	6.35208333333	34157-83-0	-	-	-	-	-	-	Lipids and lipid-like molecules	Prenol lipids	Triterpenoids	0.0355707661767	-	58.9	-8.84301706518216	6.1729	6.0624	6.0380	4.9295	4.2582	6.0692	6.1064	4.5392	5.1021	5.1318	5.0850	5.2509	5.0157	5.0634	5.1762	5.1256	5.2624	4.9544	4.9466	4.8458	5.2400	5.3496	4.7770	4.7526	5.1902	5.1804
pos_7690	Capillene	metab_7687	C16927	HMDB0034968	155.084850759	pos	M+H	C12H10	6.337133333330001	520-74-1	-	-	-	-	-	-	Benzenoids	Benzene and substituted derivatives	Not Available	0.0393526946462	-	52.4	-4.38733782540717	4.9939	5.0107	4.9875	5.3537	5.2730	4.9800	4.9644	5.3639	5.6499	5.6179	5.6715	5.7128	5.4351	5.6009	5.6720	5.6653	5.3329	5.2766	5.3049	5.2105	5.3091	5.3975	5.1786	5.2413	5.4335	5.4362
pos_7694	PA(22:1(11Z)/0:0)	metab_7691	-	LMGP10050029	493.32641145599996	pos	M+H	C25H49O7P	6.32965	-	-	-	-	-	-	-	-	-	-	0.0798110466588	66.7	-	-4.987623264854982	5.4899	5.5817	5.5582	5.9273	6.1370	5.5059	5.0984	6.1971	6.4345	6.2810	6.4571	6.6537	6.0251	6.4163	6.2218	6.3909	5.7852	6.3153	5.8009	6.0168	5.8556	6.1032	5.9354	6.0477	6.1703	6.1536
pos_7706	L-(-)-3-Phenyllactic acid	metab_7703	C05607	-	167.069582034	pos	M+H	C9H10O3	6.32965	-	-	-	map00960;map00360	Tropane, piperidine and pyridine alkaloid biosynthesis;Phenylalanine metabolism	Metabolism;Metabolism	Biosynthesis of other secondary metabolites;Amino acid metabolism	-	-	-	0.034756012576699996	63.6	-	-4.14648572101685	4.3241	4.3038	4.4347	4.4856	4.0560	4.2092	4.2865	4.5085	4.9955	5.0200	4.7139	5.0569	4.3901	4.8442	4.9314	5.0797	4.4428	3.7882	4.1019	3.7969	4.6661	4.6410	3.9177	3.6482	4.7805	4.7654
pos_7711	Eudesobovatol A	metab_7708	C10562	-	505.32666088699995	pos	M+H	C33H44O4	6.322166666669999	-	-	-	-	-	-	-	-	-	-	0.0358744365125	63.0	-	-9.072411743528267	4.1534	3.8742	4.3272	5.2718	5.4710	3.9419	3.7959	5.4363	5.6880	5.5493	5.8023	5.8682	5.1757	5.6866	5.4921	5.5387	4.6586	4.8275	4.9654	4.6042	4.0792	4.4815	4.4273	4.5194	5.2573	5.2265
pos_7717	7-OXOCALLITRISIC ACID, METHYL ESTER	metab_7714	-	-	329.209280898	pos	M+H	C21H28O3	6.322166666669999	-	-	-	-	-	-	-	-	-	-	0.012900189538	62.3	-	-5.607158595020031	6.1130	6.1716	6.1032	5.9490	5.8684	6.0741	6.1411	6.0555	6.6897	6.6458	6.7091	6.7436	6.4162	6.6356	6.6472	6.6782	5.8239	6.1612	5.9381	6.1236	5.8645	5.8789	6.1037	6.1063	6.3614	6.3493
pos_7759	Arachidonic Acid (peroxide free)	metab_7756	-	-	305.246036439	pos	M+H	C20H32O2	6.29975	-	-	-	-	-	-	-	-	-	-	0.00837228288151	72.4	-	-4.8325587653076	6.0312	5.9325	5.8766	6.5134	6.4048	5.9863	5.9027	6.3885	5.9499	5.9491	6.0737	5.9662	6.1582	5.9646	5.7849	5.9835	5.8124	5.9907	5.9364	5.9337	5.4835	5.6290	5.9195	5.9331	6.0419	6.0383
pos_7762	Calendic acid	metab_7759	-	HMDB0030962	243.20960328099997	pos	M+H-2H2O	C18H30O2	6.29975	28872-28-8	-	-	-	-	-	-	Lipids and lipid-like molecules	Fatty Acyls	Lineolic acids and derivatives	0.035017863076199994	-	67.2	-4.03983068446328	5.6644	5.5124	5.4910	6.0416	6.0697	5.5210	5.5995	6.1034	6.0365	6.0485	6.1156	6.0100	6.1095	5.9743	5.9974	6.0277	6.0116	5.8628	6.0234	5.8163	6.0779	6.1111	5.8340	5.9696	6.0698	6.0775
pos_7764	Panaquinquecol 5	metab_7761	-	HMDB0039356	203.142218243	pos	M+H	C14H18O	6.29975	122122-03-6	-	-	-	-	-	-	Organoheterocyclic compounds	Epoxides	Not Available	0.0714827393205	58.0	-	-4.0734318622898	5.4228	5.4464	5.4535	5.3917	5.3707	5.4706	5.4863	5.4160	5.2349	5.2306	5.2695	5.2777	5.2886	5.2604	5.1587	5.1852	5.5052	5.4202	5.5035	5.4555	5.5334	5.5096	5.5170	5.4744	5.3243	5.3653
pos_7766	P-Mentha-1,3,5,8-tetraene	metab_7763	-	HMDB0029641	133.100657631	pos	M+H	C10H12	6.29975	1195-32-0	-	-	-	-	-	-	Benzenoids	Benzene and substituted derivatives	Phenylpropenes	0.0324492786102	68.6	-	-3.9304318560169	5.2263	5.1333	5.0876	5.6525	5.6473	5.1543	5.1643	5.6857	5.7015	5.6670	5.7105	5.7496	5.5768	5.6368	5.6412	5.7098	5.5791	5.5024	5.5680	5.4082	5.6035	5.6693	5.4143	5.4691	5.6106	5.6130
pos_7777	2,3-dihydroxy-1-(4-hydroxy-3-methoxyphenyl)-propan-1-one	metab_7774	-	-	177.05389626599998	pos	M+H-2H2O	C10H12O5	6.29226666667	-	-	-	-	-	-	-	-	-	-	0.0475106879719	54.7	-	-3.41529537697075	5.7945	5.8135	5.7807	4.4677	2.8382	5.7530	5.7494	4.2746	5.5581	5.4875	5.3459	5.6333	4.9939	5.4747	5.6153	5.5755	4.9805	5.1600	4.6939	5.0777	5.3880	5.4054	5.1096	5.0624	5.2763	5.3114
pos_7789	24,25,26,27-Tetranor-23-oxo-hydroxyvitamin D3	metab_7786	-	HMDB0060114	381.23801399900003	pos	M+Na	C23H34O3	6.2848	-	-	-	-	-	-	-	Lipids and lipid-like molecules	Steroids and steroid derivatives	Vitamin D and derivatives	0.0499402386433	-	72.7	-5.58723123352588	4.9019	4.7561	4.6983	5.0485	4.8771	4.7556	4.7002	4.9425	5.9036	5.8068	5.8725	6.0320	5.5500	5.8650	5.9737	5.9112	5.1329	5.9374	5.1822	5.8226	5.1219	5.2087	5.7830	5.8033	5.5441	5.5623
pos_7804	9-OxoODE	metab_7801	C14766	HMDB0004669;LMFA02000274;LMFA02000251	295.225382685	pos	M+H	C18H30O3	6.2773	-	-	-	map00591	Linoleic acid metabolism	Metabolism	Lipid metabolism	Lipids and lipid-like molecules	Fatty Acyls	Lineolic acids and derivatives	0.0339932234787	83.4	-	-4.7194972676699685	6.6820	6.5763	6.4413	6.6115	6.6561	6.6980	6.4615	6.5050	6.3651	6.3433	6.4860	6.4173	6.8324	6.4656	6.0952	6.4344	6.4449	6.6241	6.5129	6.5923	6.0578	6.2182	6.5877	6.5728	6.5051	6.4796
pos_7809	CAY10590	metab_7806	-	-	348.25140566199997	pos	M+H	C21H33NO3	6.2773	-	-	-	-	-	-	-	-	-	-	0.0577492084491	62.5	-	-5.51393484444906	4.4524	4.6230	4.6359	4.1309	3.9149	4.3519	4.6799	3.8499	5.7469	5.6959	5.5254	5.7175	5.1080	5.6233	5.7919	5.7366	5.2932	4.8775	5.0458	4.8393	5.4962	5.4905	4.7343	4.7437	5.3148	5.2676
pos_7814	Capsidiol	metab_7811	C09627	LMPR0103250002;HMDB0002352	219.173401742	pos	M+H-H2O	C15H24O2	6.2773	37208-05-2	-	-	map00909	Sesquiterpenoid and triterpenoid biosynthesis	Metabolism	Metabolism of terpenoids and polyketides	Lipids and lipid-like molecules	Prenol lipids	Sesquiterpenoids	0.025200297588700002	72.0	-	-3.9801255935082	5.1628	5.1603	5.2262	6.2464	6.1833	5.1626	5.1044	6.2590	5.4550	5.3995	5.4290	5.4785	5.3255	5.3622	5.4776	5.4796	5.0086	4.9647	5.0774	5.0182	5.0312	5.0552	5.0190	5.0009	5.6279	5.6243
pos_7816	Estragole	metab_7813	C10452	-	149.095480863	pos	M+H	C10H12O	6.2773	-	-	-	map00940	Phenylpropanoid biosynthesis	Metabolism	Biosynthesis of other secondary metabolites	-	-	-	0.0326483053835	71.8	-	-4.12302154369742	4.8755	4.7676	4.7612	5.2518	5.2516	4.7960	4.8179	5.2786	5.5480	5.5132	5.5062	5.4939	5.3578	5.4353	5.5403	5.5301	5.2824	5.1022	5.2838	5.0606	5.4090	5.4581	5.0604	5.1994	5.4208	5.4066
pos_7860	PGA2 methyl ester	metab_7857	-	-	349.23437166199994	pos	M+H	C21H32O4	6.2549	-	-	-	-	-	-	-	-	-	-	0.0442975548235	50.6	-	-8.512401990958839	5.7510	5.6059	5.6261	6.1397	6.1118	5.7084	5.8738	5.8514	6.1195	6.0859	5.9628	6.0723	6.3639	5.9798	6.1021	6.1502	5.7467	5.7529	5.9321	5.7120	5.8904	5.8163	5.6767	5.6835	5.9651	5.9485
pos_7895	3-Oxo-delta5-steroid	metab_7892	C01034	-	273.219984905	pos	M+H	C19H28O	6.239933333330001	-	-	-	-	-	-	-	-	-	-	0.04377182149159999	56.0	-	-4.80153398697256	5.4340	5.3429	5.2742	6.1228	6.0813	5.3474	5.3224	6.1551	5.7774	5.7847	5.7491	5.7732	5.7081	5.7132	5.7333	5.7665	5.9133	5.5974	5.8877	5.5320	5.8915	5.9329	5.4693	5.5283	5.8459	5.8310
pos_7937	Soyacerebroside I	metab_7934	-	HMDB0032677	752.5122998510001	pos	M+K	C40H75NO9	6.2175	114297-20-0	-	-	-	-	-	-	Lipids and lipid-like molecules	Sphingolipids	Glycosphingolipids	0.0765784371548	-	61.3	6.94951406027866	5.4138	5.4734	5.3507	5.1280	5.2216	5.4295	5.2966	5.1377	5.1209	5.1899	5.4688	5.1166	5.0891	5.2535	4.9721	5.0341	5.6511	5.7061	5.5787	5.5152	5.6449	5.6153	5.6626	5.6961	5.3007	5.2624
pos_7960	6alpha-Fluoroprednisolone	metab_7957	C14618	-	379.18836153	pos	M+H	C21H27FO5	6.21001666667	-	-	-	-	-	-	-	-	-	-	0.037615867681999995	55.6	-	-8.37445172071547	5.2824	5.2895	5.2463	4.5938	4.8970	5.2927	5.2061	4.9010	6.2371	6.2260	6.1605	6.0425	6.1283	6.1406	6.3529	6.1879	5.7311	5.2297	5.4459	5.3662	5.8610	5.8119	5.3786	5.3851	5.5880	5.6003
pos_8025	Norbixin	metab_8022	C08608	HMDB0035832;LMPR01070209	381.203744844	pos	M+H	C24H28O4	6.1801	-	-	-	-	-	-	-	Lipids and lipid-like molecules	Prenol lipids	Diterpenoids	0.04710573531719999	70.8	-	-6.025701833789362	5.5956	5.5502	5.4413	4.5623	4.7401	5.5835	5.4487	4.9663	6.2514	6.2534	6.1599	6.0982	6.0530	6.1895	6.2537	6.2088	5.8075	5.5474	5.5198	5.5725	5.9065	5.8937	5.5905	5.6377	5.7920	5.7567
pos_8041	4-Hydroxy-3-methoxy-2,10-bisaboladien-9-one	metab_8038	-	HMDB0033917	231.173351178	pos	M+H-2H2O	C16H26O3	6.17261666667	-	-	-	-	-	-	-	Lipids and lipid-like molecules	Prenol lipids	Sesquiterpenoids	0.025743128807299998	-	63.5	-3.7213328788059	4.5958	4.4510	4.3918	5.1717	5.2465	4.4533	4.4484	5.2552	5.2562	5.2234	5.1456	5.2010	4.9331	5.1635	5.3056	5.2117	4.8730	5.0646	4.8974	5.0651	4.9411	4.9517	4.9989	5.0010	5.0513	5.0409
pos_8056	5-trans Prostaglandin D2	metab_8053	-	-	335.21819696	pos	M+H-H2O	C20H32O5	6.165133333330001	-	-	-	-	-	-	-	-	-	-	0.010173213985	64.8	-	-9.905355555592427	7.5023	7.4899	7.5063	7.2319	7.2940	7.5419	7.4642	7.1900	7.2642	7.2748	7.3251	7.3404	7.5462	7.2976	7.0968	7.3399	6.9512	7.4341	7.1295	7.4157	6.9546	6.9880	7.3892	7.3696	7.3057	7.3087
pos_8057	2-Hexyl-5-[2-(4-hydroxy-3-methoxyphenyl)ethyl]furan	metab_8054	-	HMDB0040927	325.176135453	pos	M+Na	C19H26O3	6.165133333330001	143114-91-4	-	-	-	-	-	-	Lipids and lipid-like molecules	Fatty Acyls	Fatty acids and conjugates	0.0375062063767	-	58.8	-4.2355044781385205	5.4466	5.5331	5.4628	5.3048	5.0842	5.4375	5.4846	5.2514	5.3660	5.3802	5.4831	5.4370	5.3151	5.3953	5.4740	5.4434	4.9456	4.8375	5.1918	4.9866	4.8983	4.9495	4.9046	4.9756	5.2757	5.2684
pos_8099	Phenethyl decanoate	metab_8096	-	HMDB0032464	241.193960002	pos	M+H-2H2O	C18H28O2	6.15018333333	61810-55-7	-	-	-	-	-	-	Lipids and lipid-like molecules	Fatty Acyls	Fatty acid esters	0.0381706340798	-	63.1	-4.044745150446819	4.8777	4.7088	4.6536	5.4894	5.5317	4.8652	4.6129	5.5585	5.1058	5.0623	5.1252	5.1352	5.1409	5.0656	5.0542	5.1393	4.9895	5.0390	5.1235	5.0350	4.9255	4.9763	5.0023	5.0342	5.1905	5.1924
pos_8106	Kolanone	metab_8103	C09948	-	503.312761496	pos	M+H	C33H42O4	6.142716666669999	-	-	-	-	-	-	-	-	-	-	0.0799383313746	59.3	-	-5.6235611150616105	5.5910	5.5263	5.4498	5.4582	5.2799	5.8854	5.4156	5.2982	5.6415	5.7091	5.5979	5.4539	5.7503	5.6030	5.5951	5.5861	4.9458	5.2863	5.3795	5.4559	4.2117	4.6088	5.3180	5.3831	5.4487	5.5049
pos_8115	Lactarazulene	metab_8112	-	HMDB0038162	197.131655393	pos	M+H	C15H16	6.142716666669999	489-85-0	-	-	-	-	-	-	Lipids and lipid-like molecules	Prenol lipids	Sesquiterpenoids	0.0567444088478	53.1	-	-4.1889180875604	5.0620	4.9698	4.9425	5.8273	5.8657	5.0230	5.0224	5.9114	5.6529	5.6887	5.7380	5.6766	5.6666	5.6469	5.6317	5.6716	5.7409	5.5370	5.8689	5.5082	5.6358	5.7074	5.4502	5.5038	5.6318	5.6265
pos_8126	Triamcinolone	metab_8123	-	HMDB0014758	359.16272382	pos	M+H-2H2O	C21H27FO6	6.135216666669999	124-94-7	-	-	-	-	-	-	Lipids and lipid-like molecules	Steroids and steroid derivatives	Hydroxysteroids	0.0957018891632	-	57.9	-6.57072711699782	4.9817	5.3170	5.1914	4.8086	4.8460	5.0286	5.3516	4.8145	5.2940	5.2119	4.8654	5.0388	4.7300	5.0180	5.7710	5.2245	4.7821	5.4006	4.8062	5.5137	4.7801	4.7830	5.4985	5.5121	5.0696	5.0711
pos_8150	11beta,20-Dihydroxy-3-oxopregn-4-en-21-oic acid	metab_8147	-	LMST02030189;LMST02030223;HMDB0011651	771.403681086	pos	2M+Na	C22H30O5	6.120283333330001	-	-	-	-	-	-	-	Lipids and lipid-like molecules	Steroids and steroid derivatives	Oxosteroids	0.0254398327704	-	82.7	-5.5954160344101	5.5262	5.3273	5.1264	4.3325	3.9623	5.4204	5.2139	4.1845	5.9609	5.9446	6.1142	6.0404	5.8756	5.9910	5.5599	5.8581	6.1547	6.0081	5.8594	5.9866	6.2696	6.2814	6.0788	6.0581	5.7690	5.7507
pos_8156	Desonide	metab_8153	-	HMDB0015389	458.251488231	pos	M+ACN+H	C24H32O6	6.120283333330001	638-94-8	-	-	-	-	-	-	Lipids and lipid-like molecules	Steroids and steroid derivatives	Hydroxysteroids	0.0876151526725	-	54.6	-5.34823639617504	5.6002	5.5234	5.6789	5.0679	5.2497	5.6526	5.7835	5.2116	5.7169	5.7231	5.6746	5.5871	5.5923	5.5409	5.6005	5.6308	5.7411	5.6701	5.4632	5.5492	5.7777	5.7463	5.6965	5.5993	5.4987	5.5771
pos_8171	3-Isochromanone	metab_8168	C07728	-	149.05912722899998	pos	M+H	C9H8O2	6.120283333330001	-	-	-	-	-	-	-	-	-	-	0.073569668979	65.5	-	-3.9087394513527696	5.0042	5.1322	5.2863	4.8820	4.7231	5.0923	5.0643	4.7304	5.4788	5.4515	5.1936	5.3065	5.2757	5.3732	5.5811	5.4113	4.5505	4.9719	4.5446	5.1108	4.6664	4.6450	5.1064	5.0669	5.1503	5.1998
pos_8235	Hydroxyisonobilin	metab_8232	-	HMDB0034475	327.156277325	pos	M+H-2H2O	C20H26O6	6.0904166666699995	-	-	-	-	-	-	-	Lipids and lipid-like molecules	Prenol lipids	Terpene lactones	0.017149598606300002	-	82.9	-7.75399320872678	5.2846	5.2731	5.2761	5.4418	5.4052	5.3618	5.2702	5.5232	5.9566	5.9482	6.0589	5.9369	5.6460	5.9254	6.0886	5.9840	4.9261	5.4180	4.8858	5.5630	5.1348	5.0460	5.4199	5.4395	5.5544	5.5681
pos_8258	Chrysin	metab_8255	C10028	LMPK12110189	255.064072643	pos	M+H	C15H10O4	6.08306666667	-	-	-	map00941	Flavonoid biosynthesis	Metabolism	Biosynthesis of other secondary metabolites	-	-	-	0.038788023277	51.7	-	-4.37926878052295	8.0637	8.1440	8.2327	7.6009	6.6648	8.1054	8.1212	7.1716	5.6697	5.6503	5.6220	5.5019	5.6845	5.9144	5.6226	5.5764	4.4232	4.8515	4.4694	4.6653	4.7948	4.4306	4.6047	4.5329	7.5254	7.5622
pos_8271	Glycitein	metab_8268	C14536	LMPK12050104;HMDB0005781	285.074445704	pos	M+H	C16H12O5	6.0756	40957-83-3	-	-	map00943;map01110	Isoflavonoid biosynthesis;Biosynthesis of secondary metabolites	Metabolism;Metabolism	Biosynthesis of other secondary metabolites;Global and overview maps	Phenylpropanoids and polyketides	Isoflavonoids	Isoflav-2-enes	0.036986843321300006	76.9	-	-4.591184563422299	6.7564	6.7634	6.7559	6.1405	5.3737	6.8263	6.6044	5.5376	4.8025	4.7917	4.8382	4.8077	4.8385	4.8564	4.8165	4.8355	4.9853	4.9060	4.8978	4.8795	4.9872	5.0142	4.9746	4.9322	5.8894	5.9263
pos_8274	12-oxo-5E,8E,10Z-dodecatrienoic acid	metab_8271	-	LMFA01060095	209.116350495	pos	M+H	C12H16O3	6.0756	-	-	-	-	-	-	-	-	-	-	0.0314849215086	60.6	-	-4.18196478630248	4.4825	4.4254	4.2018	5.4584	5.6580	4.4327	4.4047	5.5302	4.5946	4.6672	4.7431	4.6054	5.0565	4.6130	4.3130	4.6383	5.4376	4.8042	5.6088	4.7307	5.2825	5.3601	4.6884	4.7280	5.1668	5.1666
pos_8279	Clausarinol	metab_8276	-	HMDB0041407	432.236122897	pos	M+NH4	C24H30O6	6.0681333333300005	-	-	-	-	-	-	-	Phenylpropanoids and polyketides	Coumarins and derivatives	Pyranocoumarins	0.122713984736	-	63.4	-4.68684921557088	6.1375	6.1751	6.3109	5.7201	5.7352	6.2315	6.3605	5.6661	6.2140	6.1624	6.1067	6.1161	6.0411	6.1187	6.2143	6.1996	6.2439	6.1953	6.1040	6.1708	6.3403	6.2483	6.2780	6.2285	5.9357	6.0408
pos_8364	Myxochelin A	metab_8361	C12220	-	405.16814929300006	pos	M+H	C20H24N2O7	6.03075	-	-	-	-	-	-	-	-	-	-	0.028313745367	50.8	-	6.2394971602071605	6.0834	6.1872	6.3230	4.3589	2.9190	6.1687	6.1803	3.5960	5.8132	5.8646	5.5533	5.5380	5.4893	5.6457	6.0137	5.7709	2.8552	5.5373	2.8792	5.8034	3.7719	2.8560	5.7564	5.7759	5.6269	5.6082
pos_8370	2E,4E,8Z,10E-dodecatetraenoic acid	metab_8367	-	LMFA01030240	193.121579432	pos	M+H	C12H16O2	6.038233333330001	-	-	-	-	-	-	-	-	-	-	0.0321087030837	72.5	-	-3.7829016015960097	5.7933	5.7662	5.6975	6.0175	6.1724	5.7963	5.7565	6.0547	5.4054	5.4661	5.4788	5.4339	5.6610	5.4192	5.3144	5.4859	5.7356	5.8747	5.9322	5.7590	5.7302	5.7017	5.8414	5.8018	5.7717	5.7675
pos_8391	(S)-11,12,13-Trinor-7-calamenone	metab_8388	-	HMDB0040823	175.11105214	pos	M+H	C12H14O	6.03075	155748-76-8	-	-	-	-	-	-	Benzenoids	Tetralins	Not Available	0.0285166870329	62.9	-	-3.95946465696777	5.5669	5.5185	5.4609	6.2151	6.3336	5.5571	5.5268	6.2785	5.5372	5.5681	5.6266	5.5635	5.6935	5.5548	5.4803	5.5810	5.8006	5.7256	5.9644	5.6248	5.7415	5.7564	5.6735	5.6506	5.8371	5.8502
pos_8414	2,6-Dimethylnaphthalene	metab_8411	C14330	HMDB0059764	157.10054335799998	pos	M+H	C12H12	6.02326666667	-	-	-	-	-	-	-	Benzenoids	Naphthalenes	Not Available	0.027180009594	76.9	-	-4.05819275327412	5.4447	5.4043	5.3399	6.1618	6.2314	5.4133	5.3878	6.2394	5.7462	5.7491	5.7765	5.7576	5.7148	5.7120	5.7263	5.7493	5.7960	5.6678	5.9221	5.6008	5.7454	5.7952	5.5971	5.6087	5.8344	5.8462
pos_8462	Sphinganine	metab_8459	C00836	LMSP01020001;HMDB0000269	302.304030492	pos	M+H	C18H39NO2	6.008266666669999	764-22-7	-	-	map00600;map01100	Sphingolipid metabolism;Metabolic pathways	Metabolism;Metabolism	Lipid metabolism;Global and overview maps	Organic nitrogen compounds	Organonitrogen compounds	Amines	0.0606941221007	53.6	-	-4.39908112567312	5.5811	5.7115	5.5887	5.4550	5.5426	5.6173	5.7268	5.4578	5.4713	5.5333	5.6029	5.6438	5.5591	5.5906	5.5153	5.6391	5.7020	5.7057	5.6909	5.7764	5.8784	5.7385	5.7870	5.8088	5.6492	5.6325
pos_8517	C17 Sphinganine	metab_8514	-	LMSP01040003	288.288355059	pos	M+H	C17H37NO2	5.9858333333300004	-	-	-	-	-	-	-	-	-	-	0.12370920085300001	60.3	-	-4.70200502613056	5.9560	5.9485	6.0681	5.7651	5.6169	6.0381	5.8007	5.6557	5.8347	5.9720	5.8046	5.7716	5.9283	6.1585	5.6797	5.8323	5.8030	5.9045	5.7881	5.8520	5.9140	5.7977	5.8982	5.9464	5.8598	5.8618
pos_8520	Alpha-Amylcinnamaldehyde	metab_8517	C12288	-	203.142273375	pos	M+H	C14H18O	5.9858333333300004	-	-	-	-	-	-	-	-	-	-	0.027535487738999997	51.7	-	-3.8006812248086	5.2048	5.0927	5.1210	5.8158	5.8972	5.2110	5.1047	5.8438	5.0025	5.0834	5.2237	5.1138	5.2482	5.0526	4.9379	5.1367	5.5302	5.2760	5.7526	5.1987	5.4243	5.4685	5.2666	5.2501	5.4414	5.4393
pos_8530	Egonol	metab_8527	-	HMDB0034279	327.121313761	pos	M+H	C19H18O5	5.978333333330001	530-22-3	-	-	-	-	-	-	Phenylpropanoids and polyketides	2-arylbenzofuran flavonoids	Not Available	0.0218504889594	53.9	-	-4.25108896341301	5.7871	5.8736	5.9307	5.2694	5.0376	5.8154	5.8893	5.2295	5.8096	5.8427	5.6813	5.7578	5.6991	5.7561	5.8499	5.7625	5.3874	5.8023	5.3828	5.8131	5.3845	5.4071	5.8469	5.8350	5.6443	5.6542
pos_8538	(S)-5,7-Dihydroxy-6,8-dimethylflavanone	metab_8535	-	HMDB0030694	591.196806621	pos	2M+Na	C17H16O4	5.97085	56297-79-1	-	-	-	-	-	-	Phenylpropanoids and polyketides	Flavonoids	Flavans	0.040247207283800004	-	63.2	-3.75220867216502	4.1959	4.5769	4.5441	4.2320	4.2694	4.3595	4.5126	4.2379	5.5926	5.6389	5.5628	5.6468	5.3937	5.6024	5.5878	5.5744	4.2055	5.3081	4.2296	5.3299	4.2035	4.2064	5.3038	5.3180	4.9901	4.9497
pos_8542	(10betaH,11xi)-11-Hydroxy-13-nor-6-eremophilen-8-one	metab_8539	-	HMDB0037605	508.340301496	pos	2M+ACN+Na	C14H22O2	5.97085	348615-40-7	-	-	-	-	-	-	Lipids and lipid-like molecules	Prenol lipids	Sesquiterpenoids	0.0198447584921	-	65.4	1.28695923763557	3.2331	3.2487	3.2424	3.2692	3.3066	3.2292	3.2391	3.2751	5.3669	5.4005	5.5546	5.4986	5.2568	5.5051	5.2042	5.2954	3.2427	3.5130	3.2668	3.3071	3.2407	3.2436	3.2834	3.2738	4.8342	4.8482
pos_8557	7-(4-Hydroxy-3-methoxyphenyl)-5-methoxy-1-phenyl-3-heptanone	metab_8554	-	HMDB0029525	387.157480464	pos	M+2Na-H	C21H26O4	5.96335	83161-95-9	-	-	-	-	-	-	Phenylpropanoids and polyketides	Diarylheptanoids	Linear diarylheptanoids	0.0252992862182	-	60.8	9.36990126980711	6.3108	6.4150	6.5419	5.6311	5.5235	6.3843	6.4028	5.5250	5.9185	5.9659	5.5966	5.5952	5.5840	5.7242	6.1328	5.8652	2.2223	5.6665	4.3397	5.9487	3.8973	3.3872	5.9259	5.9610	5.8803	5.8769
pos_8565	2,6-Dihydroxynaphthalene	metab_8562	-	-	161.05905130899998	pos	M+H	C10H8O2	5.96335	-	-	-	-	-	-	-	-	-	-	0.027567747222000002	60.8	-	-4.09002660725837	5.1186	5.2225	5.3432	4.8195	4.8387	5.1868	5.2258	4.8925	5.3045	5.3218	5.1568	5.1991	5.0993	5.2443	5.3648	5.2450	4.5115	4.9893	4.5474	5.1442	4.4922	4.4544	5.1490	5.1568	5.0742	5.0839
pos_8584	Methyl cinnamate	metab_8581	C06358	HMDB0033833	163.07466864	pos	M+H	C10H10O2	5.95585	103-26-4	-	-	-	-	-	-	Phenylpropanoids and polyketides	Cinnamic acids and derivatives	Cinnamic acid esters	0.0318265870542	77.3	-	-4.24113307574439	4.8728	4.9553	5.0802	4.9448	5.0469	4.9229	5.0048	5.0448	5.1039	5.1260	4.9481	4.9852	4.9277	5.0373	5.1994	5.0496	4.5528	4.8577	4.6406	4.9837	4.5457	4.5707	4.9753	4.9610	4.9633	4.9679
pos_8621	(S)-5,7-Dihydroxy-6-prenylflavanone	metab_8618	-	HMDB0037445	347.126315229	pos	M+Na	C20H20O4	5.93335	55051-77-9	-	-	-	-	-	-	Phenylpropanoids and polyketides	Flavonoids	Flavans	0.0436116718121	-	58.4	2.8859163615026	4.0445	4.4281	4.9627	3.0708	3.1081	4.1274	4.2125	3.0767	5.8132	5.8622	5.3740	5.3777	5.5069	5.5524	6.2925	5.8240	3.0443	4.8743	3.0684	5.0569	3.5232	3.0452	5.0503	5.0959	5.3145	5.3312
pos_8623	Kuhlmannin	metab_8620	-	LMPK12100011	299.090077924	pos	M+H	C17H14O5	5.93335	-	-	-	-	-	-	-	-	-	-	0.013031971691999999	62.1	-	-4.43517503363033	5.5954	5.8555	6.2568	5.3723	4.3264	5.6241	5.8950	4.5431	5.5251	5.5631	5.3516	5.3079	5.3326	5.4040	5.6264	5.4869	3.6086	4.9918	3.0025	5.1696	3.8287	3.7391	5.1176	5.1134	5.2937	5.2942
pos_8625	(R)-Equol	metab_8622	-	-	243.100558725	pos	M+H	C15H14O3	5.93335	-	-	-	-	-	-	-	-	-	-	0.034721981937000004	54.0	-	-4.18024839472618	5.4056	5.8105	6.2774	5.5734	4.7697	5.5055	5.7798	4.7832	6.7169	6.7445	6.2988	6.3711	6.1189	6.5302	6.8812	6.6777	4.5735	5.3696	4.5236	5.4522	4.7237	4.6609	5.3633	5.6437	6.1202	6.1458
pos_8627	Collybial	metab_8624	-	HMDB0041038	233.15265413400002	pos	M+H	C15H20O2	5.93335	164300-75-8	-	-	-	-	-	-	Organic oxygen compounds	Organooxygen compounds	Carbonyl compounds	0.0239290437225	60.8	-	-4.10163026010359	5.1129	5.0492	4.9972	6.0029	6.1041	5.1164	5.0592	6.1268	5.2506	5.2835	5.3844	5.3294	5.4890	5.2642	5.2217	5.3004	5.5160	5.2696	5.6372	5.2441	5.4684	5.5022	5.2316	5.2580	5.5795	5.6020
pos_8640	4-hydroxy-3,5,6-trimethylpyran-2-one	metab_8637	-	-	137.05919098299998	pos	M+H-H2O	C8H10O3	5.92575	-	-	-	-	-	-	-	-	-	-	0.0201737179095	70.9	-	-3.3424418119973	6.8241	6.8508	6.9003	6.3457	6.2458	6.8466	6.8648	6.3513	6.7748	6.8126	6.5193	6.5549	6.5013	6.6161	7.0053	6.7590	6.4448	6.8046	6.4667	6.8356	6.4092	6.4581	6.8620	6.8436	6.6446	6.6614
pos_8653	Neodunol	metab_8650	-	LMPK12070007;HMDB0033743	281.079561215	pos	M+H	C17H12O4	5.91825	53766-53-3	-	-	-	-	-	-	Phenylpropanoids and polyketides	Isoflavonoids	Furanoisoflavonoids	0.0425510686833	53.1	-	-4.5490899846833495	5.1696	5.2178	5.2610	4.7007	4.2475	5.1898	5.1987	3.9559	5.7300	5.7796	5.5745	5.5174	5.5331	5.6384	5.8471	5.6949	3.5310	5.1476	3.5551	5.3349	3.8399	3.6510	5.2582	5.2705	5.2702	5.2922
pos_8677	Diosmetin	metab_8674	C10038	LMPK12110824;HMDB0029676	301.069303572	pos	M+H	C16H12O6	5.90325	520-34-3	-	-	-	-	-	-	Phenylpropanoids and polyketides	Flavonoids	O-methylated flavonoids	0.08445258405589999	87.0	-	-4.5355837644928885	5.4282	5.5513	5.8712	4.9923	3.4243	5.5316	5.5842	4.2748	3.3847	3.1956	2.8757	2.8057	3.4851	2.8696	3.2623	3.1740	2.8897	3.2032	2.9137	3.3347	2.8876	2.8905	3.3583	3.5123	4.7886	4.7749
pos_8681	Demethoxyshogaol	metab_8678	-	HMDB0041250	211.14725149900002	pos	M+H-2H2O	C16H22O2	5.90325	153311-54-7	-	-	-	-	-	-	Benzenoids	Phenols	1-hydroxy-2-unsubstituted benzenoids	0.022452461425	-	62.3	-3.55662501651913	4.6924	4.7085	4.7170	5.9749	6.0557	4.6870	4.7558	5.9978	5.2584	5.3312	5.4266	5.2973	5.2880	5.3206	5.1825	5.3137	5.7868	5.2415	6.0356	5.1595	5.6578	5.6842	5.1123	5.1397	5.5583	5.5654
pos_8688	3-(2-hydroxy-4-methoxyphenyl)-8,8-dimethyl-2H,3H,4H,8H-pyrano[2,3-f]chromen-3-ol	metab_8685	-	HMDB0140767	731.282011529	pos	2M+Na	C21H22O5	5.895733333330001	-	-	-	-	-	-	-	Phenylpropanoids and polyketides	Isoflavonoids	Pyranoisoflavonoids	0.07880789783719999	-	78.1	-0.927239715423472	3.5205	4.3873	4.7218	3.3628	3.4002	4.2316	4.1900	3.3687	5.7327	5.7373	4.6271	4.9744	3.9120	5.1164	6.2581	5.7221	3.3363	3.6836	3.3604	3.6637	3.3886	3.3372	3.9881	3.3674	5.1974	5.1766
pos_8729	4-Hydroxybenzyl isothiocyanate 4''-acetylrhamnoside	metab_8726	-	HMDB0032802	371.12613565699996	pos	M+NH4	C16H19NO6S	5.88068333333	73255-41-1	-	-	-	-	-	-	Organic oxygen compounds	Organooxygen compounds	Carbohydrates and carbohydrate conjugates	0.023155603928200003	-	81.7	-2.8270279492685098	4.2611	4.5997	5.0014	0.4854	0.5109	3.6854	4.6634	0.4894	5.2045	5.1885	4.6278	4.6320	4.5280	4.7974	5.3724	5.0841	0.4677	5.9015	3.0279	5.6522	0.4664	0.4683	5.6227	5.7498	5.0333	5.0118
pos_8765	(-)-Naringenin	metab_8762	C00509	-	273.07453778	pos	M+H	C15H12O5	5.8505	-	-	-	map00943;map01100;map00941;map01110	Isoflavonoid biosynthesis;Metabolic pathways;Flavonoid biosynthesis;Biosynthesis of secondary metabolites	Metabolism;Metabolism;Metabolism;Metabolism	Biosynthesis of other secondary metabolites;Global and overview maps;Biosynthesis of other secondary metabolites;Global and overview maps	-	-	-	0.05183254203	76.1	-	-4.45525693666872	6.6949	6.6577	6.6086	5.8850	5.3456	6.7441	6.6154	5.5176	5.6972	5.6676	5.5497	5.6537	5.5891	5.7426	5.5095	5.7239	4.2211	4.8447	4.1778	4.9518	4.1458	4.0867	4.8811	4.9156	6.0049	6.0333
pos_8767	CARBOFURAN	metab_8764	C14291	HMDB0031770	222.11169122599998	pos	M+H	C12H15NO3	5.8505	1563-66-2	-	-	-	-	-	-	Organoheterocyclic compounds	Coumarans	Not Available	0.175996566419	72.7	-	-3.5211761671162902	2.9707	4.1380	4.6983	2.7750	2.9203	4.1353	2.9997	3.1974	0.6039	3.2116	3.1982	0.5842	2.9805	2.3772	3.3570	3.0095	0.6478	2.3148	1.5918	2.7197	0.6462	1.7650	3.4047	3.2730	3.4060	3.3992
pos_8771	Benzofuran	metab_8768	C14512	HMDB0032929	119.04887676	pos	M+H	C8H6O	5.8505	271-89-6	-	-	-	-	-	-	Organoheterocyclic compounds	Benzofurans	Not Available	0.028615567097900002	68.5	-	-2.24059767469839	4.1534	4.1802	4.2773	4.1594	4.2466	4.2143	4.2035	4.2337	4.2291	4.2638	3.9151	4.0087	3.9224	4.0658	4.4178	4.2064	3.8061	3.9619	3.8684	4.0934	3.7820	3.7203	4.0629	4.0447	4.0966	4.1240
pos_8775	4-Acetyl-2-prenylphenol glucoside	metab_8772	-	HMDB0038282	411.142167272	pos	M+2Na-H	C19H26O7	5.84296666667	-	-	-	-	-	-	-	Organic oxygen compounds	Organooxygen compounds	Carbohydrates and carbohydrate conjugates	0.156464540435	-	61.6	8.60034853328315	5.1162	5.1274	5.0646	3.6101	1.1405	5.1055	5.1216	1.1114	3.9356	3.9192	3.9068	3.5726	4.1953	3.7633	3.7083	3.9722	3.5220	4.8144	3.8672	4.7842	3.1275	3.4104	4.8917	4.8414	4.4422	4.3836
pos_8792	2,4,7-Decatrienoic acid	metab_8789	-	LMFA01030962;HMDB0035235	167.106036716	pos	M+H	C10H14O2	5.8354	78417-28-4	-	-	-	-	-	-	Lipids and lipid-like molecules	Fatty Acyls	Fatty acids and conjugates	0.0441922042851	69.5	-	-3.72911520929902	4.1586	4.1240	4.0920	5.3408	5.4883	4.1522	4.1328	5.3947	4.0830	4.1395	4.2511	4.1079	4.4808	4.1226	4.1028	4.2094	4.6325	4.1600	4.8186	4.1107	4.5967	4.5887	4.1442	4.1486	4.7777	4.8014
pos_8803	Discadenine	metab_8800	C01804	-	305.173410447	pos	M+H	C14H20N6O2	5.820266666669999	-	-	-	map01110;map00908	Biosynthesis of secondary metabolites;Zeatin biosynthesis	Metabolism;Metabolism	Global and overview maps;Metabolism of terpenoids and polyketides	-	-	-	0.10022531522299999	52.9	-	4.471607692315598	5.2062	4.9382	4.8573	6.2405	6.4014	4.9165	5.1724	6.3781	5.2157	5.5425	5.0712	5.1078	5.2668	5.1511	5.2383	5.2441	5.4716	5.1289	5.3483	4.8528	5.1669	5.2417	5.0867	5.1583	5.7856	5.8267
pos_8804	3,14-Dihydroxy-11,13-dihydrocostunolide	metab_8801	-	HMDB0035647	289.14213655	pos	M+Na	C15H22O4	5.820266666669999	102518-83-2	-	-	-	-	-	-	Lipids and lipid-like molecules	Prenol lipids	Terpene lactones	0.030979367526700004	-	55.0	4.158100499612391	4.6426	4.6592	4.5751	5.7439	5.8387	4.6102	4.6243	5.8653	4.9500	5.0324	5.1787	4.9852	5.1389	4.9980	5.0278	5.0411	5.1343	4.7767	5.3120	4.7836	5.0354	5.1059	4.7176	4.8037	5.2651	5.2798
pos_8818	19-Hydroxy-8-O-methyltetrangulol	metab_8815	C12400	-	335.090040095	pos	M+H	C20H14O5	5.805133333330001	-	-	-	-	-	-	-	-	-	-	0.042305758115	61.2	-	-4.07048318545448	4.2996	4.3753	4.2738	0.7961	0.8278	4.3787	4.3615	0.8011	4.9258	4.9757	5.1717	4.6734	3.7810	4.8345	3.5663	4.6356	0.7740	2.9672	0.7941	3.0324	0.7723	0.7747	0.8081	3.2243	4.2138	4.2001
pos_8823	Cycloartomunoxanthone	metab_8820	-	HMDB0029999;LMPK12111517	449.157786994	pos	M+H	C26H24O7	5.797566666669999	135023-20-0	-	-	-	-	-	-	Organoheterocyclic compounds	Benzopyrans	1-benzopyrans	0.06393842717659999	55.8	-	-3.7767182134137	5.1043	5.1701	5.2252	4.7992	4.5102	5.1411	5.2084	4.6741	5.0806	5.0907	4.9190	4.9398	4.9716	4.9914	5.0899	5.0127	4.9197	5.2356	4.9300	5.2788	5.0692	4.9472	5.2909	5.2907	5.0387	5.0137
pos_8858	Methuyl tanshinonate	metab_8855	-	HMDB0036636	339.121344662	pos	M+H	C20H18O5	5.7673	18887-19-9	-	-	-	-	-	-	Lipids and lipid-like molecules	Prenol lipids	Diterpenoids	0.0140312209118	69.2	-	-4.00882405283764	5.4615	5.5664	5.6094	4.9210	4.2129	5.4668	5.5871	4.8149	5.2600	5.2816	5.1628	5.2711	5.2112	5.2301	5.3602	5.2157	5.1886	5.3694	5.1734	5.3646	5.1807	5.1838	5.3984	5.4116	5.2450	5.2405
pos_8860	Naphthazarin	metab_8857	C01938	-	193.048889447	pos	M+H	C10H8O4	5.7673	-	-	-	-	-	-	-	-	-	-	0.113231702888	74.7	-	-3.3623856294571297	3.6412	3.6938	3.9541	3.6895	3.6721	3.7206	3.9257	3.6689	3.6061	3.7055	3.6501	3.6472	3.7620	3.6635	3.6198	3.5970	3.5678	4.3385	3.8839	4.4446	3.6294	3.7359	4.5642	4.5788	3.8863	3.8681
pos_8879	Farfugin A	metab_8876	-	LMPR0103220001	215.142238085	pos	M+H	C15H18O	5.744566666669999	-	-	-	-	-	-	-	-	-	-	0.0185967304496	56.8	-	-3.75249745907835	4.6192	4.5819	4.5537	5.8381	5.9763	4.6660	4.6373	5.9729	4.8039	4.8493	4.9365	4.8132	4.9435	4.8385	4.8446	4.8897	5.1532	4.8160	5.2974	4.6921	5.1258	5.1567	4.7200	4.7584	5.2978	5.3140
pos_8986	Dioxybenzone	metab_8983	C14283	-	245.079846672	pos	M+H	C14H12O4	5.60786666667	-	-	-	-	-	-	-	-	-	-	0.0709715766975	57.9	-	-4.050514104168498	4.8543	4.7753	4.7586	4.2414	4.0123	4.8968	4.7865	3.9254	4.1131	4.0873	4.1012	4.0274	4.0611	4.0265	4.0915	4.0877	3.3769	3.5237	3.2753	3.4773	3.4074	3.2521	3.4144	3.5953	4.2459	4.1751
pos_8998	(S,E)-Zearalenone	metab_8995	C09981	HMDB0031752	659.2818392419999	pos	2M+Na	C18H22O5	5.58505	17924-92-4	-	-	-	-	-	-	Phenylpropanoids and polyketides	Macrolides and analogues	Zearalenones	0.085642744638	-	70.0	-1.30292791469077	4.9185	5.1757	5.2203	3.9227	3.7613	4.9245	5.2847	3.7298	4.2627	4.2329	3.9590	4.3251	4.3190	4.2696	4.1003	4.0456	4.0724	4.3677	4.0821	3.8996	4.0979	4.1246	4.3347	4.2800	4.5109	4.4208
pos_8999	Gravacridonetriol glucoside	metab_8996	-	HMDB0029331	537.2099865580001	pos	M+NH4	C25H29NO11	5.58505	59086-96-3	-	-	-	-	-	-	Lipids and lipid-like molecules	Glycerolipids	Glycosylglycerols	0.0796149460906	-	68.0	4.04542135597033	5.1971	5.2421	5.2899	4.2886	4.0401	5.1344	5.2942	4.0086	5.0257	5.0770	4.8535	4.9140	4.9232	4.9702	4.9782	4.9612	4.8557	5.0287	4.8955	4.9703	4.8546	4.9156	5.0526	5.0071	4.9162	4.8650
pos_9062	Psoralidin oxide	metab_9059	-	LMPK12090008	353.10060750400004	pos	M+H	C20H16O6	5.501366666669999	-	-	-	-	-	-	-	-	-	-	0.0792261682853	58.7	-	-3.8545281118457	4.4253	4.4635	4.4527	3.2824	3.0134	4.4560	4.4863	2.9820	4.7248	4.7553	4.4337	4.4037	4.4270	4.5583	4.8755	4.6769	3.2862	4.5177	2.9737	4.6011	3.1281	3.2824	4.6130	4.5912	4.3457	4.3358
pos_9083	3-[4-Hydroxy-3-(3-methyl-2-butenyl)phenyl]-2-propenal	metab_9080	-	HMDB0040833	239.10581126099999	pos	M+Na	C14H16O2	5.4633333333300005	-	-	-	-	-	-	-	Phenylpropanoids and polyketides	Cinnamaldehydes	Not Available	0.0317033431924	-	59.7	7.22221178706347	4.2930	4.2573	4.3592	4.1421	3.9890	4.4240	4.2279	3.9873	4.7578	4.7999	4.6176	4.5461	4.4621	4.6113	4.9403	4.7565	3.6563	4.5008	3.7912	4.8858	3.6115	3.3724	4.7484	4.8086	4.4538	4.4395
pos_9086	3-(4-Hydroxyphenyl)-1-propanol	metab_9083	-	HMDB0032599	153.090432617	pos	M+H	C9H12O2	5.455716666669999	10210-17-0	-	-	-	-	-	-	Benzenoids	Phenols	1-hydroxy-2-unsubstituted benzenoids	0.024578802113299998	63.0	-	-3.77054526749821	4.3154	4.2175	4.3797	5.2289	5.3923	4.2923	4.2545	5.3240	4.2311	4.2917	4.5252	4.2856	4.5954	4.3095	4.1670	4.4793	4.7721	4.2881	4.8412	4.2493	4.8324	4.8137	4.3161	4.2977	4.7461	4.7687
pos_9107	2,2-Dimethyl-3-(4-methoxyphenyl)-4-ethyl-2H-1-benzopyran-7-ol	metab_9104	C15054	-	311.162553407	pos	M+H	C20H22O3	5.41	-	-	-	-	-	-	-	-	-	-	0.0494636746978	54.0	-	-5.21538860699465	3.8807	3.9247	3.8484	5.1296	5.2382	3.8454	3.7973	5.3527	3.9398	4.0531	4.1873	4.0351	4.1009	4.1259	4.1784	4.1797	4.2825	4.1035	4.2667	4.0372	4.2260	4.3133	4.1358	4.0830	4.5604	4.6113
pos_9118	(2E)-3-(3,4-dihydroxyphenyl)-1-(2,3,4,6-tetrahydroxyphenyl)prop-2-en-1-one	metab_9115	-	HMDB0126025	287.053835204	pos	M+H-H2O	C15H12O7	5.39478333333	-	-	-	-	-	-	-	Phenylpropanoids and polyketides	Linear 1,3-diarylpropanoids	Chalcones and dihydrochalcones	0.22565966788800002	-	60.2	-3.87842639321358	4.8766	4.6212	3.7572	3.5416	3.2729	3.4690	3.4062	3.0826	2.9927	3.0215	2.9763	2.9663	2.9982	2.9851	2.9849	3.0183	3.0503	3.0689	3.0743	3.0759	3.0482	3.0511	3.0909	3.0814	3.0914	3.1604
pos_9167	Cinncassiol C3	metab_9164	C17641	HMDB0036859	383.202732029	pos	M+H	C20H30O7	5.31861666667	64979-94-8	-	-	-	-	-	-	Lipids and lipid-like molecules	Prenol lipids	Sesquiterpenoids	0.0253021380542	63.9	-	-9.674804611392199	5.7646	5.7379	5.6444	6.3415	6.6448	5.7301	5.7637	6.4362	5.1647	5.2220	5.2424	5.0367	5.1917	5.1294	5.1802	5.2178	5.8790	5.4020	5.9931	5.4051	5.9395	5.9443	5.4479	5.3776	5.8899	5.8843
pos_9200	Homovanillic acid	metab_9197	C05582	HMDB0000118	165.054023597	pos	M+H-H2O	C9H10O4	5.30345	306-08-1	-	-	map01100;map00350	Metabolic pathways;Tyrosine metabolism	Metabolism;Metabolism	Global and overview maps;Amino acid metabolism	Benzenoids	Phenols	Methoxyphenols	0.013181793686600001	-	69.9	-3.2789123982997594	4.4604	4.6065	4.6127	4.1430	4.1251	4.4435	4.6211	4.1667	4.1450	4.2417	4.1833	4.1479	4.2225	4.1458	4.1442	4.1579	3.8654	4.2021	3.8591	4.1494	3.8586	3.9220	4.1681	4.1795	4.1834	4.1959
pos_9232	Velutin	metab_9229	-	LMPK12111053	315.08489387599997	pos	M+H	C17H14O6	5.25023333333	-	-	-	-	-	-	-	-	-	-	0.08047515947850001	60.9	-	-4.52345504675458	4.6286	4.7559	4.8608	4.4148	3.5445	4.7799	4.7594	3.9013	3.5208	3.5514	3.3622	3.2590	3.6726	3.5058	3.5128	3.5212	3.4856	3.9689	3.6218	3.9391	3.5894	3.5946	3.9159	3.9885	4.0890	4.0678
pos_9251	Asp-Abu-OH	metab_9248	-	-	327.084930788	pos	M+H	C13H14N2O8	5.21975	-	-	-	-	-	-	-	-	-	-	0.050744284810499994	51.8	-	8.09304983286133	5.7219	5.6598	5.5834	4.3074	3.9543	5.7879	5.6681	4.5461	3.9591	3.9936	3.8935	3.6801	4.0497	3.9067	3.8765	3.9572	3.4274	4.1344	3.5522	4.1528	3.2541	3.5752	4.1581	4.1659	4.9261	4.9753
pos_9258	12-Hydroxydodecanoic acid	metab_9255	C08317	HMDB0002059	234.20546075099998	pos	M+NH4	C12H24O3	5.2121	505-95-3	-	-	-	-	-	-	Organic acids and derivatives	Hydroxy acids and derivatives	Medium-chain hydroxy acids and derivatives	0.051836638124599994	-	51.9	-4.2068574400279815	3.8399	3.9820	3.5483	3.6875	4.6333	3.5281	4.7925	3.6734	3.6355	4.2349	3.7379	3.6853	3.7532	3.4868	3.7608	4.7951	3.7905	3.6684	3.6154	3.7189	4.3627	3.6794	3.7289	3.8258	4.0426	4.0558
pos_9264	3-Isovalidene-3alpha,4-dihydrophthalide	metab_9261	-	HMDB0031661	205.12156071099997	pos	M+H	C13H16O2	5.19685	-	-	-	-	-	-	-	Organoheterocyclic compounds	Isobenzofurans	Not Available	0.0457850466859	56.5	-	-3.6522189417870097	3.7763	3.8185	3.8364	4.8868	5.1040	3.9121	3.8889	5.0020	3.8732	3.8980	3.9508	3.8451	3.9554	3.8885	3.8134	3.9101	4.1129	3.9095	4.2771	3.8596	4.1591	4.1889	3.8928	3.9032	4.3443	4.3762
pos_9270	6E,8E,12E,14E-Hexadecatetraen-10-ynoic acid	metab_9267	-	LMFA01030703	245.152667059	pos	M+H	C16H20O2	5.18161666667	-	-	-	-	-	-	-	-	-	-	0.0382799209671	61.0	-	-3.8470909947929104	4.2212	4.2717	4.1862	5.4239	5.5758	4.3020	4.2813	5.5542	4.4871	4.5675	4.6638	4.5385	4.5639	4.5727	4.5233	4.5703	4.9022	4.4967	5.0505	4.4248	4.8554	4.9342	4.4025	4.4428	4.9115	4.9348
pos_9286	Trigoforin	metab_9283	-	HMDB0029495	189.09036629099998	pos	M+H	C12H12O2	5.15876666667	14002-93-8	-	-	-	-	-	-	Phenylpropanoids and polyketides	Coumarins and derivatives	Not Available	0.0429446862725	56.1	-	-3.4014900404340898	4.4955	4.5581	4.6075	4.7188	4.9814	4.5089	4.5659	4.7694	4.3799	4.4037	4.1968	4.2206	4.2434	4.2181	4.5576	4.3696	4.3540	4.5070	4.4249	4.4619	4.2636	4.3590	4.5043	4.4925	4.4906	4.5332
pos_9330	Neoraunone	metab_9327	-	LMPK12050453	325.10570504599997	pos	M+H	C19H16O5	5.0978	-	-	-	-	-	-	-	-	-	-	0.0604776499799	62.7	-	-4.14994766588633	4.7003	4.8392	4.8329	4.0720	3.6229	4.6641	4.8545	4.0282	4.4281	4.4749	4.3391	4.3677	4.3825	4.3428	4.4440	4.4359	4.2833	4.8992	4.2763	4.6709	4.2791	4.3253	4.6959	4.7556	4.4642	4.4924
pos_9332	Cis-Resveratrol	metab_9329	C03582	-	229.08511554900002	pos	M+H	C14H12O3	5.09008333333	-	-	-	map01110;map00945	Biosynthesis of secondary metabolites;Stilbenoid, diarylheptanoid and gingerol biosynthesis	Metabolism;Metabolism	Global and overview maps;Biosynthesis of other secondary metabolites	-	-	-	0.0295918296867	90.9	-	-3.5300403736260804	4.2071	4.3186	4.4130	4.3207	4.2881	4.2269	4.3454	4.2910	5.5393	5.5296	5.1341	5.4108	4.9117	5.4376	5.7120	5.5308	4.2500	4.4061	4.2244	4.4690	4.2181	4.2094	4.4058	4.4612	4.9835	5.0146
pos_9342	N-Succinyl-L,L-2,6-diaminopimelate	metab_9339	C04421	HMDB0012267	598.262344461	pos	2M+NH4	C11H18N2O7	5.06718333333	26605-36-7	-	-	map01100;map00300;map01230	Metabolic pathways;Lysine biosynthesis;Biosynthesis of amino acids	Metabolism;Metabolism;Metabolism	Global and overview maps;Amino acid metabolism;Global and overview maps	Organic acids and derivatives	Carboxylic acids and derivatives	Amino acids, peptides, and analogues	0.134450791767	-	83.1	9.853255134825153	5.2543	5.3918	5.5427	3.8727	3.2067	5.2857	5.3915	3.1752	5.2013	5.2172	4.7917	4.8474	4.6798	4.9843	5.4906	5.2320	4.4810	5.0728	4.3645	5.0406	4.6277	4.5495	5.1276	5.0849	4.6839	4.6934
pos_9351	Trolox	metab_9348	-	-	251.126697953	pos	M+H	C14H18O4	5.05191666667	-	-	-	-	-	-	-	-	-	-	0.0363823396496	56.9	-	-4.34804067349564	3.1860	3.3792	3.1279	4.7929	4.9898	3.3267	3.0369	4.8645	3.3119	3.4039	3.4818	3.4318	3.6884	3.1132	3.2746	3.3905	3.9561	3.4555	4.3517	2.7926	3.8972	3.8957	3.6370	2.7798	4.2707	4.2703
pos_9363	Alpha-Phenylcyclohexylglycolic acid	metab_9360	-	-	235.131955605	pos	M+H	C14H18O3	5.02905	-	-	-	-	-	-	-	-	-	-	0.024836736504599995	69.1	-	-3.90928159522479	3.4993	3.5174	3.5708	5.1390	5.3408	3.6261	3.6391	5.2866	3.6088	3.5679	3.7036	3.4734	3.6982	3.4071	3.3744	3.5325	4.2419	3.6520	4.3807	3.4731	4.2399	4.3021	3.4657	3.6435	4.5645	4.5720
pos_9377	1-Dehydro-15alpha-hydroxytestololactone	metab_9374	C14946	-	317.173408133	pos	M+H	C19H24O4	5.00613333333	-	-	-	-	-	-	-	-	-	-	0.05218115850880001	57.2	-	-4.19887163244219	3.7995	3.7502	3.5449	5.4802	5.6104	3.8940	3.9169	5.6467	4.1178	4.1518	4.3174	4.0746	4.1040	4.1630	4.1942	4.2266	4.4659	4.1179	4.6496	3.6454	4.4530	4.4560	3.6172	3.8977	4.8793	4.9112
pos_9432	Gibberellin A52	metab_9429	-	HMDB0035053	401.155370426	pos	M+Na	C20H26O7	4.9301	68062-24-8	-	-	-	-	-	-	Lipids and lipid-like molecules	Prenol lipids	Diterpenoids	0.043358580616300005	-	70.1	-4.504413305212231	3.3778	3.5091	3.3597	5.2180	5.3459	3.2889	3.5041	5.3660	2.7981	0.0672	0.0610	0.0597	0.0640	0.0622	0.0622	0.0668	0.0715	0.5165	0.0752	2.8843	0.0712	0.0716	0.0779	0.0764	4.4902	4.4497
pos_9446	Melledonol	metab_9443	-	HMDB0035884	479.168240985	pos	M+2Na-H	C23H30O8	4.91496666667	103847-14-9	-	-	-	-	-	-	Lipids and lipid-like molecules	Prenol lipids	Sesquiterpenoids	0.0646408787552	-	64.0	6.928092824235718	5.0635	4.9668	4.9369	3.5787	3.6161	5.0511	5.0173	3.7113	4.4046	4.5109	4.2878	4.3395	4.6001	4.4443	4.4939	4.4263	4.2581	4.8759	4.2828	4.9092	4.2123	4.2218	4.9772	4.9734	4.5630	4.6277
pos_9460	3,17-Androstanediol glucuronide	metab_9457	-	LMST05010037;HMDB0010321	469.275111696	pos	M+H	C25H40O8	4.8921	-	-	-	-	-	-	-	Benzenoids	Benzene and substituted derivatives	Benzophenones	0.267665956349	80.0	-	-9.5734366616383	5.2158	5.2073	5.2681	5.1397	5.1664	5.3561	5.1667	5.0687	5.1872	5.2508	5.1043	5.1785	5.1727	5.2281	5.2411	5.1388	5.1941	5.2033	5.2532	5.1009	5.2998	5.3599	5.3674	5.4129	5.2595	5.2875
pos_9466	5-Tetradecenoic acid	metab_9463	-	HMDB0000499	265.15758145	pos	M+K	C14H26O2	4.87686666667	544-66-1	-	-	-	-	-	-	Lipids and lipid-like molecules	Fatty Acyls	Fatty acids and conjugates	0.0701734850762	-	65.7	5.05451323253484	3.7798	3.7301	3.5289	4.4263	4.5167	3.7134	3.4777	4.6104	3.9143	3.9888	4.0440	3.9473	4.0963	3.9774	4.1111	4.1454	4.5562	4.2334	4.9978	3.8349	4.2154	4.4613	3.8956	3.9616	4.1624	4.1890
pos_9467	6E,8E,14E-Hexadecatriene-10,12-diynoic acid	metab_9464	-	LMFA01030704	243.137030358	pos	M+H	C16H18O2	4.86925	-	-	-	-	-	-	-	-	-	-	0.0366578164656	52.6	-	-3.8239279987782	4.3905	4.3801	4.3482	5.3450	5.4758	4.3832	4.3965	5.4362	4.4747	4.5607	4.7020	4.5628	4.6294	4.6034	4.4964	4.6329	4.9775	4.6417	5.1598	4.5875	4.8558	4.9234	4.5756	4.5843	4.8743	4.8971
pos_9469	Cafamarine	metab_9466	-	HMDB0037003	553.204829313	pos	M+2Na-H	C26H36O10	4.86168333333	42612-19-1	-	-	-	-	-	-	Organoheterocyclic compounds	Naphthofurans	Not Available	0.0627873808916	-	58.1	5.54282175903125	5.6959	5.7719	5.8718	5.1193	3.5768	5.6862	5.8517	4.5149	5.9499	6.0013	5.6150	5.6295	5.5694	5.7059	6.1022	5.9113	5.1199	5.7023	5.1680	5.6280	5.0409	5.1455	5.6949	5.6977	5.6227	5.5987
pos_9496	4-Vinylguaiacol	metab_9493	C17883	-	151.074790108	pos	M+H	C9H10O2	4.8541	-	-	-	-	-	-	-	-	-	-	0.0125433409158	57.1	-	-3.77084757150847	5.3722	5.4755	5.5190	5.0320	4.9248	5.3571	5.4035	4.9000	5.2638	5.3179	5.0224	4.9892	5.0012	5.1240	5.3976	5.2281	4.5668	4.8899	4.6151	4.9877	4.6007	4.5949	4.9600	4.8997	5.0848	5.0849
pos_9514	Gibberellin A9	metab_9511	C11863	LMPR0104170020	317.173379301	pos	M+H	C19H24O4	4.81613333333	-	-	-	map01100;map00904;map01110	Metabolic pathways;Diterpenoid biosynthesis;Biosynthesis of secondary metabolites	Metabolism;Metabolism;Metabolism	Global and overview maps;Metabolism of terpenoids and polyketides;Global and overview maps	-	-	-	0.0311359452158	64.1	-	-4.290065300652141	3.8715	3.9481	3.6862	5.7021	5.8136	4.1451	4.0853	5.8366	4.4160	4.4321	4.6417	4.4396	4.3901	4.4485	4.4348	4.4564	4.8425	4.4512	5.0454	3.9109	4.8672	4.9336	3.9056	4.1974	5.1420	5.1737
pos_9532	6-Methylcoumarin	metab_9529	-	HMDB0032394	161.059114843	pos	M+H	C10H8O2	4.79326666667	92-48-8	-	-	-	-	-	-	Phenylpropanoids and polyketides	Coumarins and derivatives	Not Available	0.0168441058118	57.1	-	-3.69306694585788	5.3357	5.3815	5.4029	4.9157	4.7768	5.3253	5.3985	4.8634	5.2233	5.2750	5.0936	5.0702	5.1037	5.1432	5.2638	5.1929	4.8961	5.3391	4.9274	5.3346	4.8730	4.9306	5.3871	5.3528	5.1210	5.1351
pos_9601	Isoshinanolone	metab_9598	C12343	-	193.08522769	pos	M+H	C11H12O3	4.70933333333	-	-	-	-	-	-	-	-	-	-	0.0320695943736	77.9	-	-3.6078231831527696	4.9396	4.1593	3.9187	4.2407	4.3991	3.9510	3.9544	4.3583	4.1868	4.2208	3.7528	3.8000	3.8676	3.9046	4.4663	4.1775	3.8910	4.0475	3.9261	3.9207	3.9426	3.8568	4.0059	4.0958	4.1193	4.1263
pos_9634	Gossypol	metab_9631	C07667	LMPR0103330002	519.199473505	pos	M+H	C30H30O8	4.6712	-	-	-	map01110;map00909	Biosynthesis of secondary metabolites;Sesquiterpenoid and triterpenoid biosynthesis	Metabolism;Metabolism	Global and overview maps;Metabolism of terpenoids and polyketides	-	-	-	0.014191987652399998	61.2	-	-3.6103187534744494	5.3082	5.4284	5.4860	5.0131	3.8085	5.3090	5.4255	4.3358	5.3472	5.3784	4.7787	4.9552	4.8188	5.0427	5.6967	5.3064	4.7322	5.1838	4.7807	5.1832	4.6965	4.7869	5.1874	5.1454	5.1321	5.1204
pos_9638	Laxiflorin	metab_9635	-	LMPK12140443	415.17354467900003	pos	M+H	C23H26O7	4.6635666666699995	-	-	-	-	-	-	-	-	-	-	0.054946265603	59.2	-	-3.82676719041606	4.4228	4.4256	4.7989	4.2627	2.7649	4.3446	4.4778	2.2835	4.7445	4.8148	4.4331	4.5109	4.3099	4.5241	5.0014	4.7055	3.9358	4.6753	3.8731	4.7236	3.9841	3.9469	4.7228	4.6589	4.4758	4.4421
pos_9653	12-Deoxynogalonic acid	metab_9650	C18629	-	369.09469195	pos	M+H	C20H16O7	4.64068333333	-	-	-	-	-	-	-	-	-	-	0.019379188455599997	79.4	-	-5.942391109951509	5.3180	5.3155	5.2036	4.3228	4.1805	5.3681	5.2673	4.3792	4.2744	4.2857	4.4310	4.1801	4.5090	4.3308	4.1304	4.4060	3.6832	4.1522	4.0974	4.0840	3.5548	3.7347	4.1813	4.0809	4.6520	4.6428
pos_9657	Oxypeucedanin	metab_9654	C09282	-	287.090220577	pos	M+H	C16H14O5	4.63305	-	-	-	-	-	-	-	-	-	-	0.017555595733599997	54.3	-	-4.1225686394927115	4.7541	4.7073	4.7779	5.0149	4.8374	4.7667	4.6804	4.4011	4.6777	4.7048	4.6679	4.5142	4.7446	4.5769	4.7222	4.6569	3.9325	4.3692	3.9782	4.3665	3.8845	3.9572	4.3703	4.4144	4.5773	4.5801
pos_9745	Portulacaxanthin II	metab_9742	C08565	HMDB0012281	407.147275239	pos	M+CH3OH+H	C18H18N2O7	4.45736666667	-	-	-	map01110;map00965	Biosynthesis of secondary metabolites;Betalain biosynthesis	Metabolism;Metabolism	Global and overview maps;Biosynthesis of other secondary metabolites	Organic acids and derivatives	Carboxylic acids and derivatives	Amino acids, peptides, and analogues	0.028896040893900004	-	65.1	6.370120570638711	5.2968	5.5194	5.6023	5.0820	4.1048	5.1966	5.4817	4.5238	4.9452	4.9827	4.2849	4.3833	4.4618	4.4539	5.2434	4.9160	3.0741	5.5475	3.0982	5.5463	3.0721	3.0750	5.5874	5.5775	5.1586	5.1754
pos_9753	Sequiterpene Lactone 326	metab_9750	-	-	265.14221941700004	pos	M+H	C15H20O4	4.44973333333	-	-	-	-	-	-	-	-	-	-	0.0245328953092	61.1	-	-4.60419462851914	3.0351	2.8423	2.8450	5.4288	5.6337	3.0625	2.4686	5.6118	2.5353	2.8633	3.4142	2.5082	3.1829	3.2327	2.9062	3.1999	4.0845	2.9100	4.4197	2.4978	3.9769	4.1958	2.5127	2.5032	4.7892	4.8121
pos_9757	INDOLE-3-CARBINOL	metab_9754	-	HMDB0005785	148.075191699	pos	M+H	C9H9NO	4.4421	700-06-1	-	-	-	-	-	-	Organoheterocyclic compounds	Indoles and derivatives	Indoles	0.0994610044557	57.1	-	-3.390570260402069	4.2362	3.1077	2.9007	3.0851	2.6879	2.9998	2.9059	2.5526	3.2220	3.2464	3.2166	3.0949	3.2150	3.2392	3.2137	3.1577	2.5020	2.7823	2.8045	2.9577	2.5222	3.1103	3.0193	2.9410	3.1573	3.1885
pos_9842	Monotropein	metab_9839	C09788	LMPR0102070012;HMDB0035608	404.128750319	pos	2M+3H2O+2H	C16H22O11	4.31233333333	5945-50-6	-	-	-	-	-	-	Lipids and lipid-like molecules	Prenol lipids	Terpene glycosides	0.240989856633	-	73.6	2.50899105510528	4.4874	4.6725	5.0901	4.5081	2.9393	4.4766	4.7996	3.3390	5.4452	5.4622	4.5994	4.8664	4.6352	5.1394	5.7486	5.4976	3.4436	4.4215	3.5801	4.4163	3.1474	3.2254	4.4216	4.4108	4.7247	4.7541
pos_9843	Licoleafol	metab_9840	-	LMPK12140410	373.126634835	pos	M+H	C20H20O7	4.31233333333	-	-	-	-	-	-	-	-	-	-	0.06641464821569999	58.2	-	-4.15073546252926	4.9174	4.9152	4.9450	4.1185	4.2117	4.9304	4.9904	4.2232	4.3098	4.3783	4.0718	4.0152	4.4397	4.0825	4.3978	4.3060	2.8940	4.5452	3.2462	4.5688	3.1900	3.1670	4.6560	4.6166	4.3437	4.3319
pos_9881	Salfredin B11	metab_9878	-	HMDB0041325	233.07994067099997	pos	M+H	C13H12O4	4.24363333333	165467-63-0	-	-	-	-	-	-	Organoheterocyclic compounds	Benzopyrans	1-benzopyrans	0.028887388365599998	56.8	-	-3.8549176001973	5.1240	5.3003	5.5517	4.6283	4.3110	5.1560	5.1485	4.4022	5.5542	5.6197	4.7677	4.7816	4.5898	5.1715	5.9459	5.5973	4.2191	5.1034	4.0946	5.0976	4.3985	4.3084	5.1222	5.0524	5.1586	5.1809
pos_9918	Teasperin	metab_9915	-	-	215.06941953	pos	M+H-H2O	C13H12O4	4.15191666667	-	-	-	-	-	-	-	-	-	-	0.0716829052163	62.2	-	-3.66729892509985	4.8460	4.8406	4.8572	4.4208	4.4003	4.8777	4.8837	4.4147	4.7239	4.7537	4.6170	4.6301	4.6444	4.6550	4.7131	4.6679	4.4653	4.7863	4.3984	4.7521	4.4449	4.4132	4.7917	4.8082	4.6648	4.6490
pos_9942	Dihydroactinidiolide	metab_9939	-	HMDB0035240	181.12163083099998	pos	M+H	C11H16O2	4.10623333333	15356-74-8	-	-	-	-	-	-	Organoheterocyclic compounds	Benzofurans	Not Available	0.0341766621647	66.2	-	-3.74956849756856	4.0770	4.0545	4.1081	5.0704	5.2924	4.1044	4.0810	5.1707	4.0128	4.0268	4.0869	4.0586	4.1371	4.0857	4.0574	4.1138	4.6948	4.1919	4.7943	4.1352	4.7093	4.7349	4.1771	4.1956	4.5839	4.6141
pos_9950	3-O-p-Coumaroylquinic acid	metab_9947	-	HMDB0029681	361.09027801699995	pos	M+Na	C16H18O8	4.08336666667	-	-	-	-	-	-	-	Organic oxygen compounds	Organooxygen compounds	Alcohols and polyols	0.189833748889	-	75.2	2.63177470822184	3.1782	3.0549	3.0305	4.4971	4.7583	2.7139	2.8020	4.9027	2.6699	2.6986	2.6535	2.6435	2.6754	2.6623	2.6621	2.6955	2.7274	2.7460	2.7514	2.7530	2.7253	2.7283	2.7680	2.7584	3.9923	3.9001
pos_9958	Citreoviridinol A1	metab_9955	-	HMDB0035369	233.079883915	pos	M+2Na	C22H28O8	4.07578333333	94161-12-3	-	-	-	-	-	-	Organoheterocyclic compounds	Dioxepanes	1,4-dioxepanes	0.0149218371808	-	76.6	6.92233354905676	4.8606	4.8265	4.8352	4.2180	4.2136	4.8362	4.8673	4.2735	4.9073	4.9632	4.6894	4.7338	4.7630	4.7947	5.0082	4.9147	3.8014	4.7790	3.9376	4.7146	3.4615	3.7549	4.8000	4.7589	4.6548	4.6403
pos_9967	{(1R,2R)-2-[(2z)-5-Hydroxy-2-penten-1-yl]-3-oxocyclopentyl}acetic acid	metab_9964	-	-	191.10595688200002	pos	M+H-2H2O	C12H18O4	4.0682	-	-	-	-	-	-	-	-	-	-	0.0161032499212	64.1	-	-3.0923054310902405	4.1589	4.2825	4.3402	4.6444	4.9191	4.1499	4.1815	4.7665	4.3156	4.3676	3.9578	3.9428	4.0199	4.0695	4.6601	4.3511	4.2129	4.2921	4.3720	4.3121	4.2034	4.2126	4.3220	4.2903	4.3868	4.4006
pos_9976	M-Coumaric acid	metab_9973	C12621	HMDB0001713	165.05404605799998	pos	M+H	C9H8O3	4.04531666667	588-30-7	-	-	map00360	Phenylalanine metabolism	Metabolism	Amino acid metabolism	Phenylpropanoids and polyketides	Cinnamic acids and derivatives	Hydroxycinnamic acids and derivatives	0.0403873702501	94.9	-	-3.5019734565931	4.2812	4.3473	4.4617	4.0806	4.0002	4.3068	4.3476	3.9821	4.6066	4.6402	4.3163	4.3653	4.3402	4.4173	4.7408	4.5858	3.7653	4.2974	3.7723	4.1966	3.7971	3.7703	4.2270	4.2515	4.2500	4.2839
pos_9989	Hydroxymyricanone	metab_9986	-	HMDB0041416	355.15256197800005	pos	M+H-H2O	C21H24O6	4.02243333333	-	-	-	-	-	-	-	Phenylpropanoids and polyketides	Diarylheptanoids	Cyclic diarylheptanoids	0.0581507809416	-	90.9	-3.86465273242742	5.2791	5.2469	5.1823	3.9772	3.6004	5.2738	5.2444	3.7668	3.8126	3.7147	3.8910	3.7518	4.1586	3.4713	3.9559	3.5142	3.9082	4.9970	4.1153	5.0444	3.8837	3.8423	5.0869	5.0529	4.7016	4.7148
pos_9998	P-Methoxycinnamic acid ethyl ester	metab_9995	C10476	-	207.100840085	pos	M+H	C12H14O3	4.00718333333	-	-	-	-	-	-	-	-	-	-	0.012898660542799999	66.3	-	-3.54524634702815	5.3605	5.3515	5.3595	5.0366	5.2038	5.3558	5.3525	5.1277	4.6260	4.6229	4.3844	4.4053	4.5330	4.4616	4.8597	4.6057	4.6337	5.4985	4.6928	5.5112	4.7437	4.6697	5.5602	5.4870	5.0911	5.0969
pos_10026	Osmanthuside A	metab_10023	-	HMDB0038748	447.16311409400004	pos	M+H	C23H26O9	3.9614	97457-19-7	-	-	-	-	-	-	Phenylpropanoids and polyketides	Cinnamic acids and derivatives	Hydroxycinnamic acids and derivatives	0.05190292237	-	75.6	-4.13474417319265	5.1729	5.1351	5.0672	4.3292	4.1458	5.1054	5.0734	4.2579	4.5718	4.6061	4.6951	4.5133	4.7339	4.5432	4.3934	4.5924	4.3030	5.0167	4.3837	5.0435	4.3041	4.2481	5.0889	5.0729	4.7423	4.7130
pos_10061	6-(1,1-Dimethylallyl)genistein	metab_10058	-	LMPK12050189	339.12122234	pos	M+H	C20H18O5	3.90043333333	-	-	-	-	-	-	-	-	-	-	0.0158267266687	54.4	-	-4.37059915037115	5.7084	5.6545	5.6108	4.3718	3.3285	5.7186	5.6634	4.5374	5.1523	5.2476	4.9543	4.9184	4.9410	4.9866	5.3051	5.1133	4.7287	5.5000	4.8178	5.4964	4.4329	4.7502	5.5523	5.5319	5.2523	5.2496
pos_10064	Norketamine	metab_10061	-	HMDB0060549	256.108451747	pos	M+CH3OH+H	C12H14ClNO	3.90043333333	-	-	-	-	-	-	-	Benzenoids	Benzene and substituted derivatives	Halobenzenes	0.0303694595266	-	60.1	-6.41576566405222	5.5841	5.5449	5.4906	4.0057	4.1609	5.5711	5.5458	4.3989	4.3257	4.4521	3.9578	3.9693	4.2689	4.1819	4.5063	4.3425	3.8326	5.1696	3.6223	5.2500	3.6075	3.4021	5.3506	5.2655	4.9576	4.9355
pos_10067	3-Methoxybenzenepropanoic acid	metab_10064	-	HMDB0011751	181.085285817	pos	M+H	C10H12O3	3.8928	10516-71-9	-	-	-	-	-	-	Phenylpropanoids and polyketides	Phenylpropanoic acids	Not Available	0.0139091233446	61.9	-	-3.52545253852437	3.9623	3.9860	4.0036	4.5597	4.8122	3.9862	3.9752	4.7304	3.8081	3.8483	3.8070	3.6705	3.8987	3.7566	3.6657	3.7756	5.1119	4.4464	5.0569	4.0719	5.1110	5.1945	4.0918	4.2058	4.4873	4.4846
pos_10098	Bufotenin	metab_10095	C08299	HMDB0041842	426.283242529	pos	2M+NH4	C12H16N2O	3.83943333333	487-93-4	-	-	-	-	-	-	Organoheterocyclic compounds	Indoles and derivatives	Tryptamines and derivatives	0.0150202838368	-	59.2	-7.61608336763172	5.1435	5.2178	5.1635	4.1994	3.6738	5.1614	5.1975	3.8891	5.6090	5.6208	5.3360	5.3567	5.4699	5.4736	5.6193	5.4970	4.9267	4.6813	4.9129	5.0686	4.9052	4.9416	4.8581	4.9256	5.1425	5.1529
pos_10100	Cortisol	metab_10097	C00735	LMST02030001;HMDB0000063	363.215000224	pos	M+H	C21H30O5	3.83943333333	50-23-7	Steroids;Hormones and transmitters	21-Carbon atoms;Steroid hormones	map01100	Metabolic pathways	Metabolism	Global and overview maps	Lipids and lipid-like molecules	Steroids and steroid derivatives	Hydroxysteroids	0.053817432320400004	76.5	-	-4.41807504196271	4.4838	4.5333	4.4661	3.6199	3.6643	4.4920	4.5312	3.5901	4.8869	4.8932	4.6382	4.6493	4.7189	4.7552	4.8814	4.7841	4.1897	4.0080	4.2291	4.2797	4.2130	4.2834	4.1338	4.1990	4.4961	4.4508
pos_10126	1-Nitro-5-glutathionyl-6-hydroxy-5,6-dihydronaphthalene	metab_10123	C14806	HMDB0060326	461.10992197400003	pos	M+H-2H2O	C20H24N4O9S	3.81661666667	-	-	-	-	-	-	-	Organic acids and derivatives	Carboxylic acids and derivatives	Amino acids, peptides, and analogues	0.153221836652	-	82.4	-5.28988396431334	5.0992	5.0880	5.1855	3.6317	3.6691	5.0810	5.0136	3.7488	4.1893	4.1468	3.8028	4.0050	4.1429	4.1433	4.4891	4.2176	3.6709	5.1318	3.9980	5.2426	4.0035	3.7540	5.2785	5.2005	4.7146	4.7191
pos_10127	Pyranomammea C	metab_10124	-	HMDB0033688	433.162829498	pos	M+2Na-H	C22H28O6	3.81661666667	30390-05-7	-	-	-	-	-	-	Phenylpropanoids and polyketides	Coumarins and derivatives	Pyranocoumarins	0.08632588650499999	-	56.0	7.9238628748088304	5.4067	5.3205	5.3179	3.8694	3.9454	5.4408	5.3623	4.3478	4.4602	4.5253	4.1593	4.1683	4.4116	4.3248	4.5082	4.3983	3.2623	5.0708	3.7219	5.0514	3.2527	3.7616	5.1240	5.1083	4.8766	4.8871
pos_10160	10-Oxogeranial	metab_10157	C17622	-	167.106048627	pos	M+H	C10H14O2	3.76321666667	-	-	-	map01100;map01110;map00902	Metabolic pathways;Biosynthesis of secondary metabolites;Monoterpenoid biosynthesis	Metabolism;Metabolism;Metabolism	Global and overview maps;Global and overview maps;Metabolism of terpenoids and polyketides	-	-	-	0.0209717438363	63.6	-	-3.6574052307864	4.3015	4.2682	4.2864	5.2289	5.4087	4.3355	4.2190	5.3590	4.3209	4.3730	4.4037	4.3307	4.4920	4.3335	4.2545	4.3538	5.8635	5.0895	5.8718	4.4737	5.8894	5.9137	4.5520	4.7768	5.1822	5.2036
pos_10183	4-Methylumbelliferone	metab_10180	C03081	HMDB0059622	177.053955507	pos	M+H	C10H8O3	3.73271666667	-	-	-	-	-	-	-	Phenylpropanoids and polyketides	Coumarins and derivatives	Hydroxycoumarins	0.0187562755041	67.8	-	-3.77761906076134	5.3786	5.3557	5.3150	4.4744	4.4648	5.3725	5.3389	4.6367	5.1172	5.1593	4.9995	4.9600	5.1048	5.0040	5.1372	5.0358	4.5693	5.3638	4.5569	5.3879	4.5967	4.5883	5.4171	5.3951	5.0823	5.0647
pos_10217	3-Isopropylcatechol	metab_10214	C01014	-	153.090454119	pos	M+H	C9H12O2	3.64108333333	-	-	-	-	-	-	-	-	-	-	0.0306748205235	53.4	-	-3.62916752779441	4.2252	4.3182	4.1753	4.6971	5.0634	4.2686	4.8288	4.8368	4.1617	4.3685	4.2125	4.1901	4.2839	4.1665	4.1790	4.7964	4.4924	4.3040	4.4905	4.2382	4.7032	4.4920	4.2890	4.3039	4.5005	4.4975
pos_10227	1-Isomangostin	metab_10224	C10071	HMDB0029981	217.08512374400001	pos	M+H+Na	C24H26O6	3.6105	19275-44-6	-	-	-	-	-	-	Organoheterocyclic compounds	Benzopyrans	1-benzopyrans	0.0398745031669	-	71.0	1.97922815779003	4.0655	4.0758	4.2048	4.1454	4.2410	4.1141	4.0912	4.2143	4.7641	4.7903	3.9560	4.1089	4.0612	4.3608	5.1725	4.7449	3.7593	4.2893	3.7261	4.2902	3.7730	3.7431	4.2829	4.2692	4.3342	4.3440
pos_10235	5-Hydroxy-2,3-dimethyl-1,4-naphthoquinone	metab_10232	-	HMDB0034663	203.06951865599999	pos	M+H	C12H10O3	3.60288333333	80596-51-6	-	-	-	-	-	-	Benzenoids	Naphthalenes	Naphthoquinones	0.0227689994289	57.6	-	-3.7213904993567097	5.2077	5.1545	5.1180	4.7984	4.8619	5.2147	5.1716	4.8845	4.9676	5.0010	4.9523	4.9214	5.1700	4.9591	4.9134	4.9467	4.5238	5.1081	4.6571	5.0700	4.4815	4.5049	5.1225	5.0971	4.9410	4.9605
pos_10242	Orthosporin	metab_10239	C09958	-	237.074885042	pos	M+H	C12H12O5	3.58763333333	-	-	-	-	-	-	-	-	-	-	0.0817177373524	54.6	-	-3.6636507500321	4.5446	4.2471	4.3131	4.0277	3.8299	4.5844	4.4667	3.8835	4.2622	4.2953	4.2205	4.2407	4.2743	4.2536	4.1641	4.2323	2.9630	3.9072	3.2319	3.8260	3.2314	2.7562	3.8683	3.9335	4.0488	4.0926
pos_10252	Isoscopoletin	metab_10249	C18079	-	193.048884418	pos	M+H	C10H8O4	3.5647	-	-	-	-	-	-	-	-	-	-	0.0773130754866	68.4	-	-3.3885696927158904	4.1693	4.0691	4.0364	3.8810	4.0109	4.2210	4.0677	4.0252	3.9535	3.9727	3.9463	3.9396	4.0554	3.9210	3.9711	3.9460	3.8447	4.4188	3.8162	4.3905	3.9020	3.8877	4.4145	4.3876	4.0250	4.0108
pos_10278	N-Isobutyl-2,4,8-decatrienamide	metab_10275	-	HMDB0030188	263.21085305400004	pos	M+ACN+H	C14H23NO	3.48048333333	52657-13-3	-	-	-	-	-	-	Lipids and lipid-like molecules	Fatty Acyls	Fatty amides	0.091234418239	-	79.0	-4.23567541375424	3.0283	2.6518	2.9324	2.6095	2.6468	2.7605	3.5195	3.0226	2.5703	3.1987	2.9447	2.9863	2.5568	2.5742	2.5178	3.3646	4.3966	3.2768	5.0983	3.0836	4.1444	4.2608	2.8569	3.3073	3.7212	3.8101
pos_10285	()-Hydroxycitronellol	metab_10282	-	HMDB0030083	238.17935636200002	pos	M+ACN+Na	C10H22O2	3.46508333333	-	-	-	-	-	-	-	Lipids and lipid-like molecules	Fatty Acyls	Fatty alcohols	0.11901525290300001	-	65.3	9.22495990329582	1.8604	1.8758	1.8696	3.6132	3.8316	1.8566	1.8663	3.9523	1.8862	2.3871	1.7970	1.8945	2.4257	2.1381	2.2046	2.6088	3.9311	2.6429	4.5351	1.9674	3.8305	3.4892	2.3226	1.9006	3.4558	3.4621
pos_10318	Propanoic acid, 2-hydroxy-3-[(4-hydroxy-1-naphthalenyl)oxy]-	metab_10315	-	-	249.07487914400002	pos	M+H	C13H12O5	3.358	-	-	-	-	-	-	-	-	-	-	0.107471009259	57.5	-	-3.5102026027023703	3.0088	3.2024	2.7653	3.4190	3.6700	3.2245	3.1358	3.6112	4.0148	4.0670	2.8331	2.7067	3.0406	3.4987	4.6016	4.0620	2.5191	3.0023	2.5431	2.5491	2.5370	2.5200	3.0873	2.7611	3.5961	3.5863
pos_10321	5,6,7,8-tetrahydro-2-Naphthoic Acid	metab_10318	C14111	-	177.09035715099998	pos	M+H	C11H12O2	3.35036666667	-	-	-	-	-	-	-	-	-	-	0.037367770460099994	60.4	-	-3.68520815926682	4.0095	3.9906	3.9819	4.8204	5.1411	4.0446	4.0317	4.9078	3.8339	3.8748	3.8960	3.8350	3.9553	3.8563	3.8322	3.8546	4.0840	3.9526	4.1904	3.9887	4.1293	4.1032	4.0672	4.0074	4.3355	4.3598
pos_10383	DHAP(10:0)	metab_10380	-	HMDB0011675	325.138113026	pos	M+H	C13H25O7P	3.18205	-	-	-	-	-	-	-	Organic oxygen compounds	Organooxygen compounds	Carbonyl compounds	0.0317102684051	64.7	-	-9.11097537265626	4.8648	4.8132	4.7104	4.1439	4.4758	4.8912	4.8146	4.3729	1.4840	3.0881	2.4678	2.7853	1.4893	1.4766	2.8289	1.5088	1.5398	1.5579	1.5632	1.5647	2.7586	1.5406	2.6498	2.6784	4.0822	4.0829
pos_10387	Artemidinol	metab_10384	-	HMDB0030647	217.085152262	pos	M+H	C13H12O3	3.1744	62268-43-3	-	-	-	-	-	-	Phenylpropanoids and polyketides	Isocoumarins and derivatives	Not Available	0.0197757433858	57.0	-	-3.5561744341019703	5.0855	5.0309	4.9501	4.3910	4.3679	5.0977	5.0192	4.4449	4.3876	4.3915	4.3105	4.2981	4.6432	4.2853	4.4035	4.3862	4.1991	4.7736	4.4217	4.9349	4.2128	4.2261	4.9334	4.8638	4.6399	4.6594
pos_10410	HYMECROMONE METHYL ETHER	metab_10407	-	-	191.06954027700002	pos	M+H	C11H10O3	3.14386666667	-	-	-	-	-	-	-	-	-	-	0.0139152654685	61.6	-	-3.84259269035912	4.4160	4.3402	4.4130	4.0679	4.1339	4.4017	4.5718	4.1615	4.8037	4.8004	4.4180	4.5662	4.4734	4.6603	4.8951	4.7443	3.6550	4.5525	3.9030	4.4902	3.6833	3.7988	4.5184	4.5233	4.3812	4.3750
pos_10434	(3b,6b,8b,12a)-8,12-Epoxy-7(11)-eremophilene-6-angeloyloxy-8,12-dimethoxy-3-ol	metab_10431	-	HMDB0031964	412.267788414	pos	M+NH4	C22H34O6	3.09051666667	-	-	-	-	-	-	-	Organoheterocyclic compounds	Naphthofurans	Not Available	0.155157450166	-	50.5	-3.99741690769833	3.8223	3.8263	3.8245	2.7258	2.7631	3.7661	3.9600	3.0332	2.7692	2.7002	2.6254	2.6155	2.6473	2.6342	2.8892	2.6674	4.7620	3.9789	4.7262	2.8304	4.8744	4.9127	2.7399	3.3947	3.8022	3.9255
pos_10437	Perillic acid	metab_10434	C11924	HMDB0004586;LMPR0102090041	167.106044405	pos	M+H	C10H14O2	3.09051666667	7694-45-3	-	-	map00903	Limonene and pinene degradation	Metabolism	Metabolism of terpenoids and polyketides	Lipids and lipid-like molecules	Prenol lipids	Monoterpenoids	0.022220833195	53.4	-	-3.6828249981645698	4.0954	4.0939	4.1658	5.3082	5.5051	4.1593	4.0859	5.4542	4.1561	4.1890	4.2100	4.1804	4.4464	4.1528	4.1350	4.1972	5.2545	4.4739	5.1700	4.1824	5.2479	5.3004	4.2412	4.3696	4.8634	4.8808
pos_10450	Acacetin 7-[apiosyl(1->6)-glucoside]	metab_10447	C01470	HMDB0035023	601.1569865719999	pos	M+Na	C27H30O14	3.04451666667	239106-94-6	-	-	map00944	Flavone and flavonol biosynthesis	Metabolism	Biosynthesis of other secondary metabolites	Phenylpropanoids and polyketides	Flavonoids	Flavonoid glycosides	0.165449603494	-	84.2	7.282118994149518	5.4552	5.3865	5.3538	3.8570	3.8945	5.4374	5.4118	3.8630	4.7502	4.7723	4.3166	4.4390	4.7237	4.7140	4.9755	4.8145	3.8306	5.2007	3.8547	5.2878	3.8285	3.8314	5.3339	5.2875	4.9367	4.8979
pos_10461	Allixin	metab_10458	-	HMDB0040705	265.084890643	pos	M+K	C12H18O4	3.04451666667	125263-70-9	-	-	-	-	-	-	Organoheterocyclic compounds	Pyrans	Pyranones and derivatives	0.043417457347099994	-	59.0	5.4108631899691	4.9804	4.9164	4.8493	2.6712	3.1145	4.9674	4.9746	3.7555	4.0716	4.1399	3.6919	3.8167	4.0071	3.8908	4.2169	4.0343	2.6447	4.5141	2.8046	4.6042	2.6427	2.6456	4.6741	4.5810	4.3509	4.3523
pos_10480	Lachnophyllum ester	metab_10477	C08453	LMFA07010713	177.090371485	pos	M+H	C11H12O2	3.00635	-	-	-	-	-	-	-	-	-	-	0.012980668085	60.5	-	-3.60380231631405	4.4012	4.4431	4.4242	4.6405	4.8572	4.4550	4.4383	4.7377	4.2080	4.2183	4.1851	4.2523	4.0890	4.2097	4.2021	4.1786	4.5057	4.3899	4.4648	4.3994	4.5408	4.5222	4.4263	4.4118	4.4204	4.4279
pos_10498	Muzanzagenin	metab_10495	-	HMDB0032601	460.30981108	pos	M+NH4	C27H38O5	2.93731666667	197080-19-6	-	-	-	-	-	-	Lipids and lipid-like molecules	Steroids and steroid derivatives	Oxosteroids	0.118626443093	-	90.5	9.18266278588095	4.3103	4.2641	4.3312	3.8255	4.2185	5.1881	3.9168	3.9123	4.2022	4.5678	4.6338	4.2402	4.1648	4.0139	4.3012	4.4418	4.2327	4.3294	4.1706	4.2356	4.0751	4.3300	4.2790	4.3555	4.3556	4.4527
pos_10521	5,7-Dihydroxy-8-C-(4-hydroxy-3-methyl-2-butenyl)flavanone	metab_10518	-	LMPK12140168	341.137057584	pos	M+H	C20H20O5	2.8991	-	-	-	-	-	-	-	-	-	-	0.037774544773	56.8	-	-3.80026239505019	4.4205	4.8655	4.5790	3.9370	4.1290	4.4118	4.5550	4.4195	4.3766	4.5222	4.0697	3.8265	3.8584	3.8839	4.9798	4.4063	4.6507	4.4923	4.7439	4.4531	4.3498	4.3956	4.3547	4.1086	4.3952	4.4291
pos_10523	Cysteinyl-Serine	metab_10520	-	HMDB0028784	272.067373652	pos	M+ACN+Na	C6H12N2O4S	2.8991	-	-	-	-	-	-	-	Organic acids and derivatives	Carboxylic acids and derivatives	Amino acids, peptides, and analogues	0.0218081681226	-	64.8	-0.8363324681652109	4.3242	4.3562	4.5311	4.5718	4.4991	4.3799	4.7441	4.4856	4.1516	4.1563	4.1987	4.3637	5.1425	4.2229	3.6950	4.2136	3.7938	3.9843	3.9437	3.9631	3.7824	3.7610	4.0403	4.1270	4.4071	4.4174
pos_10538	L-1,2,3,4-Tetrahydro-beta-carboline-3-carboxylic acid	metab_10535	-	HMDB0035665	217.09640049900003	pos	M+H	C12H12N2O2	2.84536666667	42438-90-4	-	-	-	-	-	-	Organoheterocyclic compounds	Indoles and derivatives	Pyridoindoles	0.0816558328645	-	61.2	-3.48728488844649	4.1509	4.1589	4.0467	3.4023	1.7129	4.1898	4.1469	1.6820	3.8679	3.9595	3.8231	3.6840	3.6935	3.8203	3.9592	3.9697	2.5701	3.8544	3.9359	4.0752	1.9492	1.6511	4.0349	3.9505	3.7826	3.8541
pos_10544	Isoeugenol formate	metab_10541	-	HMDB0037277	193.08525262900002	pos	M+H	C11H12O3	2.81465	7774-96-1	-	-	-	-	-	-	Benzenoids	Phenol ethers	Anisoles	0.0155342396863	59.0	-	-3.47798587515236	6.1444	6.1676	6.0623	5.1193	5.1525	6.1493	6.1122	5.1907	4.5230	4.5789	4.7975	4.5257	4.6148	4.7175	4.2621	4.4711	5.0693	5.6276	5.2027	5.8458	5.1088	5.0335	5.8502	5.7753	5.5615	5.5752
pos_10547	(S)-Reticuline	metab_10544	C02105	HMDB0003601	330.168599084	pos	M+H	C19H23NO4	2.80703333333	485-19-8	-	-	map00950;map01100;map01110	Isoquinoline alkaloid biosynthesis;Metabolic pathways;Biosynthesis of secondary metabolites	Metabolism;Metabolism;Metabolism	Biosynthesis of other secondary metabolites;Global and overview maps;Global and overview maps	Organoheterocyclic compounds	Isoquinolines and derivatives	Benzylisoquinolines	0.050674470835800005	-	65.6	-4.20937342251069	3.6741	4.7173	4.0178	4.0828	4.3588	3.4068	4.1688	4.5658	2.6240	4.0389	4.1788	2.5976	3.0510	2.8339	2.7632	2.6495	4.7773	4.4802	4.9267	4.1670	4.4623	4.5057	3.9595	2.7125	4.1766	4.1480
pos_10548	7,2'-Dihydroxy-4'-methoxy-isoflavanol	metab_10545	C16187	-	289.105920324	pos	M+H	C16H16O5	2.80703333333	-	-	-	map00943;map01110	Isoflavonoid biosynthesis;Biosynthesis of secondary metabolites	Metabolism;Metabolism	Biosynthesis of other secondary metabolites;Global and overview maps	-	-	-	0.167698320758	52.9	-	-3.92127533972431	0.3110	3.1980	3.1040	2.9220	2.5533	0.3090	3.3514	3.0147	4.0795	4.3750	4.8768	4.5678	4.2811	4.4158	0.2833	4.1679	0.3159	3.8703	0.3285	4.1419	0.3149	0.3164	4.0318	4.3064	3.7598	3.9073
pos_10550	3-Hydroxymandelic acid	metab_10547	-	HMDB0000750	169.048925108	pos	M+H	C8H8O4	2.80703333333	17119-15-2	-	-	-	-	-	-	Benzenoids	Phenols	1-hydroxy-4-unsubstituted benzenoids	0.0518435549175	56.5	-	-3.63039039503488	3.7032	3.8939	3.9264	3.8961	4.0141	3.7968	3.8986	4.0358	4.1275	4.2464	4.5206	4.3661	4.6709	4.2830	3.6008	4.2295	3.8900	4.1140	3.9102	4.2709	3.7527	3.7874	4.1664	4.3069	4.1273	4.1776
pos_10563	1,4-Dimethoxybenzene	metab_10560	-	HMDB0029671	139.074867141	pos	M+H	C8H10O2	2.79943333333	150-78-7	-	-	-	-	-	-	Benzenoids	Benzene and substituted derivatives	Methoxybenzenes	0.0315188874555	53.5	-	-3.54064781457973	4.1821	4.2026	4.3568	4.5848	4.7735	4.2158	4.3526	4.6993	4.6133	4.7413	5.0447	4.8922	4.7712	4.7793	4.1320	4.6858	4.3812	4.5585	4.3581	4.6887	4.4067	4.3951	4.6531	4.7680	4.5883	4.6121
pos_10564	Guaiacol	metab_10561	C15572;C01502	HMDB0001398	125.05938467200001	pos	M+H	C7H8O2	2.79943333333	90-05-1	-	-	-	-	-	-	Benzenoids	Phenols	Methoxyphenols	0.045649087217499995	68.0	-	-2.58967994261428	4.7028	4.7736	5.0070	5.0433	5.1430	4.7368	5.0097	5.1115	5.3581	5.5294	5.8513	5.6807	5.5581	5.5694	4.6844	5.4577	4.8473	5.2857	4.8454	5.4579	4.8857	4.8430	5.3719	5.5229	5.2782	5.3090
pos_10568	3,4-Dimethylstyrene	metab_10565	-	-	133.100730597	pos	M+H	C10H12	2.79183333333	-	-	-	-	-	-	-	-	-	-	0.0474328050397	86.1	-	-3.3780474250451804	4.5273	4.4607	4.5510	5.0971	5.2271	4.5363	4.5886	5.1598	5.2142	5.2932	5.2918	5.2323	5.3021	5.2530	5.0916	5.2908	5.5050	4.9146	5.5388	5.0660	5.5922	5.5135	5.0218	5.0372	5.1407	5.1542
pos_10607	(S)-N-(4,5-Dihydro-1-methyl-4-oxo-1H-imidazol-2-yl)alanine	metab_10604	-	HMDB0034912	150.066997065	pos	M+H-2H2O	C7H11N3O3	2.65366666667	176698-63-8	-	-	-	-	-	-	Organic acids and derivatives	Carboxylic acids and derivatives	Amino acids, peptides, and analogues	0.032617405672	-	62.9	4.36988899865952	4.9863	4.9500	4.9662	4.1206	3.8223	4.9798	4.9533	4.2106	4.9132	4.8474	4.6937	4.8644	4.9031	4.8185	4.8589	4.8460	4.0904	4.8760	4.0966	4.9769	4.4147	4.2110	5.0683	5.0207	4.8121	4.8190
pos_10628	Maltol	metab_10625	C11918	HMDB0030776	109.028332346	pos	M+H-H2O	C6H6O3	2.623	118-71-8	-	-	-	-	-	-	Organoheterocyclic compounds	Pyrans	Pyranones and derivatives	0.042290772844400006	61.1	-	-0.5828328227498271	3.8288	3.8696	3.6902	3.5099	3.6771	3.7994	3.9210	3.6486	3.1779	3.1381	3.1458	3.0707	4.0462	2.9639	2.9239	3.3016	3.1774	3.0734	3.1963	3.0473	3.2366	3.1530	3.1014	3.0539	3.4286	3.4422
pos_10674	Limonene-1,2-epoxide	metab_10671	C07271	LMPR0102090015	153.126828658	pos	M+H	C10H16O	2.53868333333	-	-	-	map00903	Limonene and pinene degradation	Metabolism	Metabolism of terpenoids and polyketides	-	-	-	0.04222898161019999	57.7	-	-3.70041194497801	4.4460	4.4593	4.4052	5.1382	5.3728	4.4249	4.4952	5.2122	4.2064	4.2776	4.3104	4.2674	4.5549	4.2849	4.1704	4.3282	4.7529	4.3575	4.7462	4.2818	4.8032	4.8032	4.4127	4.3991	4.6690	4.7062
pos_10685	1-Naphthoic acid glucuronide	metab_10682	-	-	349.09036643699994	pos	M+H	C17H16O8	2.50026666667	-	-	-	-	-	-	-	-	-	-	0.14730599417	52.3	-	-4.10091436615057	4.7974	4.6011	4.5591	2.4810	2.5780	4.7145	4.6121	3.5220	0.4425	0.4610	0.4320	0.4257	0.4460	0.4376	0.4375	0.4590	0.4801	0.4927	0.4964	0.4974	0.4787	0.4807	0.5077	0.5012	3.7812	3.7285
pos_10705	N-acetylphenylalanine	metab_10702	C03519	-	190.08522898400003	pos	M+H-H2O	C11H13NO3	2.40811666667	-	-	-	map00360	Phenylalanine metabolism	Metabolism	Amino acid metabolism	-	-	-	0.130628732179	90.4	-	-4.9546004535066785	1.8273	0.7652	1.4506	2.6059	0.2287	2.4400	1.8112	0.6073	3.7413	3.9551	3.7962	3.5001	4.4142	3.7513	3.3367	3.7804	0.7660	3.0657	1.0205	3.2826	0.2029	0.2040	3.1132	3.2632	3.5522	3.5037
pos_10708	Crotamiton	metab_10705	-	HMDB0014410	221.16405965400003	pos	M+NH4	C13H17NO	2.39276666667	483-63-6	-	-	-	-	-	-	Benzenoids	Benzene and substituted derivatives	Anilides	0.06982636034689998	-	67.2	-3.84010957930376	3.9884	3.6124	3.8993	3.6346	3.5489	3.7857	4.2111	3.7945	3.6864	3.7955	3.7429	3.7748	3.7270	3.5434	3.4908	4.0437	4.0404	3.9609	3.8670	3.8003	4.0498	3.9698	3.9907	3.9603	3.7921	3.7376
pos_10713	2-Methyl-3'-hydroxyphenylpropionic acid	metab_10710	-	-	181.08532171099998	pos	M+H	C10H12O3	2.38506666667	-	-	-	-	-	-	-	-	-	-	0.032203090709599994	62.4	-	-3.32612689945674	4.6229	4.6053	4.5992	5.4281	5.6779	4.6736	4.6660	5.5951	4.4408	4.4996	4.5051	4.4431	4.6574	4.4510	4.3482	4.4293	5.0383	4.7446	5.1358	4.6087	5.1506	5.1019	4.7074	4.6930	5.0004	5.0216
pos_10731	R-(-)-Mandelic acid	metab_10728	-	-	135.043631631	pos	M+H-H2O	C8H8O3	2.316	-	-	-	-	-	-	-	-	-	-	0.06953677805710001	64.1	-	-2.79014879421827	3.5854	3.6169	3.5735	4.2710	4.5190	3.6022	3.5983	4.2734	3.4978	3.5431	3.6101	3.5914	3.7427	3.5977	3.4800	3.6198	3.7884	3.7422	3.8734	3.6545	3.7572	3.6948	3.7654	3.6769	3.8403	3.8652
pos_10736	2-hydroxy-3-methyl-2-Cyclopenten-1-one	metab_10733	-	-	113.059552195	pos	M+H	C6H8O2	2.29311666667	-	-	-	-	-	-	-	-	-	-	0.119751888654	59.6	-	-1.37196848250981	4.4764	4.4235	4.4282	4.5598	4.7184	4.4603	4.3830	4.5964	4.4263	4.4599	4.6121	4.5420	4.5700	4.4666	4.2752	4.4517	4.5572	4.4764	4.5450	4.3655	4.6882	4.6119	4.4802	4.6049	4.5118	4.4828
pos_10740	5-(3,4-Methylenedioxyphenyl)pentanoic acid	metab_10737	-	HMDB0034056	223.09575799	pos	M+H	C12H14O4	2.2782	41917-45-7	-	-	-	-	-	-	Organoheterocyclic compounds	Benzodioxoles	Not Available	0.025051514369799997	73.8	-	-3.27512046457224	5.9759	5.9747	5.8691	5.1364	5.3215	5.9691	5.9753	5.2260	5.5995	5.6255	5.4161	5.4102	5.2558	5.5169	5.6756	5.5539	5.2612	5.5351	5.2858	5.7179	5.1737	5.1806	5.7352	5.6587	5.5486	5.5734
pos_10749	9-Carboxymethoxymethylguanine	metab_10746	-	HMDB0060805	204.049243708	pos	M+H-2H2O	C8H9N5O4	2.2635	-	-	-	-	-	-	-	Organoheterocyclic compounds	Imidazopyrimidines	Purines and purine derivatives	0.058591262385	-	60.9	-9.85982120774064	4.8961	4.9218	4.9135	4.7967	4.8415	4.9039	4.9183	4.8357	4.8109	4.8984	4.8736	4.8754	4.8542	4.8455	4.8414	4.8449	4.9811	4.9380	4.9809	4.9485	5.0761	4.9802	4.9766	4.9860	4.8607	4.8899
pos_10752	4-Chloro-3,5-dimethoxybenzaldehyde	metab_10749	-	HMDB0040932	165.009660451	pos	M+H-2H2O	C9H9ClO3	2.2635	56518-48-0	-	-	-	-	-	-	Benzenoids	Benzene and substituted derivatives	Methoxybenzenes	0.032146757033199996	-	55.2	-2.5419744468181498	4.9203	4.9622	4.9473	4.8496	4.8717	4.9827	4.9445	4.8995	4.9000	4.9075	4.8962	4.8911	4.8946	4.9443	4.8625	4.8798	5.0204	5.0025	5.0082	4.9797	5.0710	5.0296	5.0247	5.0229	4.9215	4.8911
pos_10773	4-formyl Indole	metab_10770	-	-	146.059520488	pos	M+H	C9H7NO	2.21083333333	-	-	-	-	-	-	-	-	-	-	0.0418380686408	89.5	-	-3.5834724584252595	3.8785	3.8235	3.8208	3.9646	4.1905	3.9489	3.8334	4.0017	3.6117	3.8177	3.9007	3.7388	3.6436	3.5792	3.7119	3.7747	4.1891	3.8125	4.5127	3.8304	4.1106	4.1723	3.9115	3.9418	3.9309	3.9334
pos_10783	3,4',5-Biphenyltriol	metab_10780	-	HMDB0032713	203.069493738	pos	M+H	C12H10O3	2.17236666667	74276-54-3	-	-	-	-	-	-	Benzenoids	Benzene and substituted derivatives	Biphenyls and derivatives	0.0515851974278	51.9	-	-3.84470712631665	4.8958	4.9309	4.7870	4.1521	4.2867	4.8753	4.9511	4.3175	4.2390	4.2590	4.0304	4.1441	4.1410	4.1816	4.2744	4.2219	4.1832	4.4862	4.0650	4.5613	4.1487	4.1361	4.6177	4.5117	4.4006	4.4421
pos_10788	Kievitone	metab_10785	C01590	HMDB0034213;LMPK12050479	179.069654869	pos	M+2H	C20H20O6	2.16468333333	40105-60-0	-	-	-	-	-	-	Phenylpropanoids and polyketides	Isoflavonoids	Isoflavans	0.0926775005092	-	52.7	-3.4580038836780203	4.6558	4.7498	4.6727	4.5911	4.6787	4.6221	4.7688	4.6993	4.4191	4.4552	4.4073	4.3674	4.4708	4.4226	4.4537	4.4861	4.6956	4.5703	4.5924	4.5945	4.6964	4.6420	4.6327	4.6020	4.4379	4.5308
pos_10808	Cohumulone	metab_10805	-	HMDB0033981	390.225980867	pos	M+ACN+H	C20H28O5	2.10325	511-25-1	-	-	-	-	-	-	Organic oxygen compounds	Organooxygen compounds	Alcohols and polyols	0.0447383176079	-	75.9	-4.36153570102572	1.1441	1.1585	1.1527	1.1776	2.4131	1.1404	1.1496	1.1832	4.7438	4.7790	4.0859	4.2110	4.2241	4.4539	4.9390	4.7245	1.1530	4.3529	1.1754	4.1914	2.8337	1.1538	4.2004	4.0945	4.1802	4.1676
pos_10825	N-Butylscopolamine	metab_10822	-	-	360.215506567	pos	M+H	C21H29NO4	2.04945	-	-	-	-	-	-	-	-	-	-	0.0236519451995	67.6	-	-3.97616956517298	2.6640	2.9862	2.6733	2.7000	2.7373	2.6601	2.6700	2.7059	4.9251	4.9424	4.5745	4.6259	4.8055	4.7576	5.0367	4.9054	3.5981	4.5598	3.4283	4.4957	3.8428	3.2004	4.4988	4.3874	4.4027	4.4135
pos_10828	4-Methoxybenzyl formate	metab_10825	-	HMDB0034993	167.069654401	pos	M+H	C9H10O3	2.04945	122-91-8	-	-	-	-	-	-	Benzenoids	Benzene and substituted derivatives	Benzyloxycarbonyls	0.013997667087399999	51.7	-	-3.71070422952258	4.5789	4.6891	4.5866	5.3753	5.6808	4.5807	4.6315	5.4971	4.3568	4.3838	4.4017	4.3360	4.4396	4.3305	4.3449	4.3365	4.7576	4.5328	4.9093	4.5327	4.7645	4.6612	4.5695	4.5223	4.9139	4.9270
pos_10842	2-bromo-dodecanoic acid	metab_10839	-	LMFA01090009	279.096501014	pos	M+H	C12H23BrO2	2.0264	-	-	-	-	-	-	-	-	-	-	0.126983017126	62.3	-	3.89267034294568	1.9815	1.9969	1.9907	2.0172	2.0542	1.9776	1.9874	2.0230	3.5447	4.1751	4.7148	4.4390	3.0667	4.1888	1.9263	4.0958	3.7144	2.8141	3.7323	2.3365	4.0270	3.7184	2.0312	2.0218	3.5904	3.7207
pos_10843	3,4-Dihydroxyphenylvaleric acid	metab_10840	-	HMDB0029233	211.095860953	pos	M+H	C11H14O4	2.0264	-	-	-	-	-	-	-	Benzenoids	Phenols	Benzenediols	0.0742544919633	52.1	-	-2.97209914179128	4.2265	4.2109	3.9871	4.1037	4.3948	4.1958	4.1754	4.2495	3.0442	2.9793	2.3613	2.2661	2.6334	2.8937	2.9868	3.2016	2.6856	2.9148	2.8279	3.0970	2.7969	3.0092	3.1921	3.1495	3.7474	3.7586
pos_10865	(3E)-4-phenylbuta-1,3-dien-2-ol	metab_10862	-	HMDB0133726	188.106394485	pos	M+ACN+H	C10H10O	1.9494833333300001	-	-	-	-	-	-	-	Benzenoids	Benzene and substituted derivatives	Styrenes	0.0590597941705	-	81.0	-4.08004435480629	2.0925	2.1079	2.2016	3.6911	3.9789	2.4050	2.1126	3.8110	3.8392	3.9772	3.9443	3.8811	3.9810	3.9399	3.8612	3.9846	3.6547	3.4732	3.4467	3.3606	3.4978	3.2725	3.3799	3.2643	3.6688	3.6098
pos_10878	Butyryl-L-carnitine	metab_10875	C02862	-	232.15343341599998	pos	M+H	C11H21NO4	1.88788333333	-	-	-	-	-	-	-	-	-	-	0.0115940192962	57.7	-	-3.8986982711663103	3.8122	3.8887	3.5997	4.8559	4.8797	3.4057	3.4668	4.5237	3.6059	3.7154	3.7079	3.5903	4.9427	3.8386	3.2280	3.7120	4.6481	4.3822	4.5944	4.3007	4.8204	4.6543	4.3128	4.5813	4.4229	4.4208
pos_10897	Kynurenic acid	metab_10894	C01717	HMDB0000715	190.04901010700002	pos	M+H	C10H7NO3	1.73373333333	492-27-3	-	-	map01100;map00380	Metabolic pathways;Tryptophan metabolism	Metabolism;Metabolism	Global and overview maps;Amino acid metabolism	Organoheterocyclic compounds	Quinolines and derivatives	Quinoline carboxylic acids	0.0320710473967	75.9	-	-4.54613166113891	4.3906	4.4687	4.2053	3.4143	3.1822	4.3418	4.5581	3.5609	2.4519	2.4805	2.7920	2.4255	2.4573	2.4442	2.4441	2.4774	3.7027	3.4543	3.8911	3.0013	3.4461	3.2406	2.8990	2.5403	3.7089	3.7150
pos_10900	2-Indolecarboxylic acid	metab_10897	-	HMDB0002285	162.054293793	pos	M+H	C9H7NO2	1.7260166666699999	1477-50-5	-	-	-	-	-	-	Organoheterocyclic compounds	Indoles and derivatives	Indolecarboxylic acids and derivatives	0.127361639725	78.3	-	-4.10504277671978	3.9953	4.0424	3.8916	3.4960	3.7487	3.9644	4.1592	3.5528	2.8062	2.5965	2.8432	2.9114	3.0240	2.6502	3.0405	2.8584	3.1119	3.0494	3.0648	3.1957	2.9205	2.7452	3.1308	3.1009	3.3991	3.4828
pos_10913	L-Phenylalanine	metab_10910	C00079	HMDB0000159	166.085625137	pos	M+H	C9H11NO2	1.64896666667	63-91-2	Peptides	Amino acids	map01100;map01110;map00970;map01210;map00960;map02010;map01230;map00966;map00460;map00940;map00360;map00400	Metabolic pathways;Biosynthesis of secondary metabolites;Aminoacyl-tRNA biosynthesis;2-Oxocarboxylic acid metabolism;Tropane, piperidine and pyridine alkaloid biosynthesis;ABC transporters;Biosynthesis of amino acids;Glucosinolate biosynthesis;Cyanoamino acid metabolism;Phenylpropanoid biosynthesis;Phenylalanine metabolism;Phenylalanine, tyrosine and tryptophan biosynthesis	Metabolism;Metabolism;Genetic Information Processing;Metabolism;Metabolism;Environmental Information Processing;Metabolism;Metabolism;Metabolism;Metabolism;Metabolism;Metabolism	Global and overview maps;Global and overview maps;Translation;Global and overview maps;Biosynthesis of other secondary metabolites;Membrane transport;Global and overview maps;Biosynthesis of other secondary metabolites;Metabolism of other amino acids;Biosynthesis of other secondary metabolites;Amino acid metabolism;Amino acid metabolism	Organic acids and derivatives	Carboxylic acids and derivatives	Amino acids, peptides, and analogues	0.0277297278755	87.0	-	-3.81569843930779	4.9027	4.8643	4.8989	4.6270	4.9661	5.1385	4.6479	4.8549	4.7124	5.0019	5.0453	4.8046	4.5541	4.5617	5.0338	4.9589	5.4399	4.9412	5.6928	4.8512	5.3368	5.3391	4.9331	5.1173	5.0147	5.0435
pos_10947	3-(3,4-dihydroxyphenyl)-2-oxopropanoic acid	metab_10944	-	HMDB0125373	197.043684765	pos	M+H	C9H8O5	1.50226666667	-	-	-	-	-	-	-	Benzenoids	Benzene and substituted derivatives	Phenylpyruvic acid derivatives	0.13770140978599998	-	51.9	-3.90243040897707	2.8570	3.0306	4.5407	3.8346	3.3447	2.8481	3.2565	3.4255	2.0548	2.0833	2.0385	2.0286	2.0603	2.0472	2.0471	2.0802	2.5445	2.2691	2.8664	2.1374	2.2780	2.1128	2.1523	2.1428	3.2216	3.2931
pos_11002	Guanine	metab_10999	C00242	HMDB0000132	152.05616431299998	pos	M+H	C5H5N5O	1.0697166666700002	73-40-5	Nucleic acids	Bases	map01100;map00230	Metabolic pathways;Purine metabolism	Metabolism;Metabolism	Global and overview maps;Nucleotide metabolism	Organoheterocyclic compounds	Imidazopyrimidines	Purines and purine derivatives	0.0885008202589	87.7	-	-3.45531011800748	3.0587	3.1048	2.8699	3.1619	3.3144	2.4939	2.9009	3.4030	3.1723	3.1514	3.2586	2.5453	2.3121	2.2990	2.2989	2.5217	4.4408	3.3056	4.6934	2.9760	4.2674	4.2180	3.1565	3.5535	3.7113	3.7788
pos_11009	(Z)-5-Oxohex-2-enedioate	metab_11006	C03453	-	159.028217891	pos	M+H	C6H6O5	1.0619166666700002	-	-	-	map01100;map00380	Metabolic pathways;Tryptophan metabolism	Metabolism;Metabolism	Global and overview maps;Amino acid metabolism	-	-	-	0.0560905537818	57.7	-	-3.6819774321752594	3.9398	4.0383	4.5666	4.2922	4.0067	4.0319	4.5057	4.0839	3.8250	3.8224	3.8791	3.9667	4.4287	3.8627	3.7008	3.8331	3.8665	3.8812	3.9198	3.8574	3.9071	3.8915	3.9064	3.9014	4.0969	4.1482
pos_11027	N-Methylpelletierine	metab_11024	C06184	-	156.137761914	pos	M+H	C9H17NO	0.946166666667	-	-	-	map00960;map01110	Tropane, piperidine and pyridine alkaloid biosynthesis;Biosynthesis of secondary metabolites	Metabolism;Metabolism	Biosynthesis of other secondary metabolites;Global and overview maps	-	-	-	0.0363324953647	62.8	-	-3.40800437804649	2.9381	2.9372	2.9314	2.8772	2.8646	2.9174	2.8549	3.0203	4.3382	4.3661	4.2036	4.1491	4.2459	4.2087	4.3521	4.3077	3.3998	3.2739	3.5520	4.1747	3.4282	3.4501	4.2269	3.7716	3.8850	3.8934
pos_11052	2-O-p-Coumaroyltartronic acid	metab_11049	-	HMDB0032956	267.04886502700003	pos	M+H	C12H10O7	0.9076333333329999	95519-23-6	-	-	-	-	-	-	Phenylpropanoids and polyketides	Cinnamic acids and derivatives	Hydroxycinnamic acids and derivatives	0.07175728322089998	70.6	-	-3.99959413699127	4.8236	4.8315	4.6272	3.4022	2.8530	4.7951	4.9286	3.7403	2.7317	2.7604	2.7152	2.7053	2.7371	2.7240	2.7239	2.7572	2.7892	2.8078	2.8132	2.8148	2.7871	2.7900	2.8298	2.8202	4.0589	4.0700
pos_11065	4-METHYLDAPHNETIN	metab_11062	-	-	193.04886769799998	pos	M+H	C10H8O4	0.9076333333329999	-	-	-	-	-	-	-	-	-	-	0.08828589173010001	72.4	-	-3.47563682007538	4.6886	4.6874	4.5174	3.9097	3.8563	4.6586	4.7650	4.0461	3.7174	3.7255	3.7901	3.6966	3.7406	3.6948	3.6994	3.6942	3.8461	3.8587	3.9878	3.9425	4.0148	3.9309	4.0099	4.0420	4.0872	4.1038
pos_11082	Niacinamide	metab_11079	C00153	HMDB0001406	123.054992662	pos	M+H	C6H6N2O	0.9076333333329999	98-92-0	Vitamins and Cofactors	Vitamins	map01100;map00760	Metabolic pathways;Nicotinate and nicotinamide metabolism	Metabolism;Metabolism	Global and overview maps;Metabolism of cofactors and vitamins	Organoheterocyclic compounds	Pyridines and derivatives	Pyridinecarboxylic acids and derivatives	0.0296120909691	59.2	-	-2.43012027263422	4.4909	4.2318	4.0419	3.9271	4.0516	4.7844	4.0397	4.0827	3.8074	4.0691	4.0219	4.0021	3.7710	3.7239	4.0805	3.9608	4.2062	3.9334	4.3356	3.9584	4.2585	4.2781	4.0554	4.1617	4.1222	4.1341
pos_11090	Adenosine 3'-monophosphate	metab_11087	C01367	-	348.06893651300004	pos	M+H	C10H14N5O7P	0.899933333333	-	-	-	map00230	Purine metabolism	Metabolism	Nucleotide metabolism	-	-	-	0.0636709339092	69.4	-	-4.1040353467524815	3.6219	3.6160	3.4791	4.4358	4.5255	3.5491	3.7249	4.6869	2.9417	2.5549	2.9215	2.4549	3.7341	2.4737	2.4735	2.5068	4.5202	3.0629	4.9323	2.5643	4.2105	4.3037	2.8867	2.5697	4.0448	4.1063
pos_11117	TETROQUINONE	metab_11114	-	-	173.007445478	pos	M+H	C6H4O6	0.7377166666670001	-	-	-	-	-	-	-	-	-	-	0.0918918945056	79.8	-	-3.5976536950466	1.5087	1.9476	5.3878	4.9349	3.7872	3.4844	4.1881	3.7148	1.4623	1.4900	1.4464	2.0218	3.5809	1.4549	1.4547	2.0280	1.5180	1.5361	1.7341	1.5429	1.5160	1.5188	1.5575	1.5482	4.0382	4.0860
pos_11130	Aminoacetone	metab_11127	C01888	HMDB0002134	74.0602965395	pos	M+H	C3H7NO	0.7223	298-08-8	-	-	map00260	Glycine, serine and threonine metabolism	Metabolism	Amino acid metabolism	Organic oxygen compounds	Organooxygen compounds	Carbonyl compounds	0.055222687526099996	86.1	-	3.507856909862089	4.5478	4.5810	4.5739	4.4858	4.5124	4.5779	4.5655	4.5300	4.5510	4.5640	4.5907	4.5696	4.5305	4.5140	4.5083	4.5207	4.6779	4.6217	4.6228	4.6174	4.6909	4.6722	4.6491	4.6343	4.5439	4.5684
pos_11176	()-Propionylcarnitine	metab_11173	-	-	218.137944321	pos	M+H	C10H19NO4	0.65295	-	-	-	-	-	-	-	-	-	-	0.0553041714943	61.1	-	-3.4090113985107102	4.1026	3.9074	3.9423	4.7234	4.8731	3.6015	4.0603	4.3560	3.4645	3.6828	3.7370	3.4830	4.0995	3.5083	3.3954	3.5671	4.2234	3.9495	4.5557	3.9866	4.3976	4.4712	3.9685	4.1520	4.1384	4.1659
pos_11196	Cysteinyl-Hydroxyproline	metab_11193	-	HMDB0028776	276.10021433	pos	M+ACN+H	C8H14N2O4S	0.6453	-	-	-	-	-	-	-	Organic acids and derivatives	Carboxylic acids and derivatives	Amino acids, peptides, and analogues	0.0581746372339	-	74.4	-4.43947738643328	4.3853	4.6259	3.9782	5.2507	5.6086	3.9768	4.0061	5.5028	3.6570	3.7748	3.8037	3.6385	3.4579	2.9507	3.1074	3.4051	4.5661	4.1745	4.3072	3.1634	4.7561	4.5993	3.8628	4.1272	4.7598	4.8079
pos_11221	6-(1-carboxy-2-methoxy-2-oxoethyl)-3,4,5-trihydroxyoxane-2-carboxylic acid	metab_11218	-	HMDB0130027	159.028229082	pos	M+H+Na	C10H14O10	0.6453	-	-	-	-	-	-	-	Organic oxygen compounds	Organooxygen compounds	Carbohydrates and carbohydrate conjugates	0.0589233489049	-	51.5	4.29985462313254	3.9127	4.0080	4.8732	4.7096	4.5312	4.0174	4.3986	4.2999	3.6990	3.6922	3.6984	3.7626	4.0762	3.6982	3.6410	3.7425	3.9099	3.9693	3.8918	3.8620	4.0659	3.9898	4.0354	3.9884	4.1753	4.2135
pos_11263	N-lactoyl-Valine	metab_11260	-	HMDB0062181	222.132874483	pos	M+CH3OH+H	C8H15NO4	0.630016666667	-	-	-	-	-	-	-	Organic acids and derivatives	Carboxylic acids and derivatives	Amino acids, peptides, and analogues	0.0546621724285	-	76.7	-3.8321555603889705	4.0138	4.2107	4.1147	4.0891	4.3528	2.2932	4.3268	4.4685	3.6378	3.6359	3.7551	3.5968	3.6694	3.7173	1.7386	3.6129	3.9228	4.2288	4.3144	4.4020	4.3456	4.0266	4.6739	4.7233	4.1643	4.1235
pos_11299	Dambonitol	metab_11296	-	HMDB0033942	247.05691069	pos	M+K	C8H16O6	0.615083333333	523-94-4	-	-	-	-	-	-	Organic oxygen compounds	Organooxygen compounds	Alcohols and polyols	0.103309288695	-	88.6	-4.49612629106909	3.6304	3.7269	2.7912	2.8647	3.4539	3.1308	3.3574	3.8658	2.3821	2.4107	2.4986	2.3557	2.3875	2.3744	2.7201	2.6477	4.0899	3.9887	3.8661	3.2287	5.1013	4.4411	3.1638	3.7844	3.9394	4.0297
pos_11311	3,4,5-trihydroxy-6-(5-hydroxy-1H-indole-3-carbonyloxy)oxane-2-carboxylic acid	metab_11308	-	HMDB0134941	367.087739301	pos	2M+3H2O+2H	C15H15NO9	0.60755	-	-	-	-	-	-	-	Organic oxygen compounds	Organooxygen compounds	Carbohydrates and carbohydrate conjugates	0.170203513015	-	57.2	4.24340576133329	5.2896	5.2224	4.9700	3.9426	2.8695	5.2695	5.1605	4.0963	2.5059	2.5346	2.4895	2.4795	2.5114	2.4983	2.4981	2.5314	2.5633	3.3148	2.5873	2.6815	2.5613	2.5642	3.4620	3.2449	4.5966	4.5745
pos_11325	L-Proline	metab_11322	C00148	HMDB0000162	116.070388156	pos	M+H	C5H9NO2	0.60755	147-85-3	Peptides	Amino acids	map01100;map01110;map02010;map00330;map01230;map00332;map00970	Metabolic pathways;Biosynthesis of secondary metabolites;ABC transporters;Arginine and proline metabolism;Biosynthesis of amino acids;Carbapenem biosynthesis;Aminoacyl-tRNA biosynthesis	Metabolism;Metabolism;Environmental Information Processing;Metabolism;Metabolism;Metabolism;Genetic Information Processing	Global and overview maps;Global and overview maps;Membrane transport;Amino acid metabolism;Global and overview maps;Biosynthesis of other secondary metabolites;Translation	Organic acids and derivatives	Carboxylic acids and derivatives	Amino acids, peptides, and analogues	0.046336137249300004	94.4	-	-1.88425621659262	5.1670	5.2543	5.1808	5.3082	5.6552	5.2865	5.1597	5.5285	4.9774	5.1969	5.2541	5.0693	4.9813	4.8641	5.1528	5.1033	5.6031	5.2621	6.3707	5.3079	5.6764	5.6073	5.3347	5.3711	5.5214	5.5560
pos_11359	2-Cyclopentene-1,4-dione	metab_11356	-	-	97.02841969190001	pos	M+H	C5H4O2	0.5999666666669999	-	-	-	-	-	-	-	-	-	-	0.024825445159100002	65.7	-	0.14468144191223	5.6011	5.6811	5.7426	5.4665	5.3885	5.5848	5.7689	5.4775	4.9311	4.9432	4.9212	4.8109	5.1221	4.8556	4.9558	4.9094	5.1654	5.4917	5.3073	5.6097	5.2347	5.1771	5.6544	5.6220	5.3658	5.3909
pos_11428	2-Phenylaminoadenosine	metab_11425	-	HMDB0001069	202.059002841	pos	M+2Na	C16H18N6O4	0.584883333333	53296-10-9	-	-	-	-	-	-	Nucleosides, nucleotides, and analogues	Purine nucleosides	Not Available	0.204416791897	-	55.2	1.70670533825314	2.9427	2.4237	2.4175	4.0353	3.3711	2.4190	2.4142	3.6686	4.2258	4.3013	4.4647	4.0975	5.0363	4.2330	4.0194	4.3995	4.1350	4.5881	3.8393	5.0695	4.4571	4.4405	5.3087	5.0020	4.1308	4.0854
pos_11447	6,11-Dihydroxy-2,2-dimethylpyrano[3,2-c]xanthen-7(2H)-one	metab_11444	-	HMDB0040357	293.083187118	pos	M+H-H2O	C18H14O5	0.577333333333	136364-53-9	-	-	-	-	-	-	Organoheterocyclic compounds	Benzopyrans	1-benzopyrans	0.274499555648	-	84.7	7.584463091345309	4.5858	4.5899	4.3177	3.3495	3.4056	4.6305	4.4386	3.4409	4.5600	4.6326	4.5897	4.5407	4.6701	4.5243	4.6784	4.6462	2.5651	2.5837	3.5570	2.5907	3.4315	3.5660	2.6056	2.5961	4.1365	4.1669
pos_11449	Glycerophosphocholine	metab_11446	C00670	HMDB0000086	258.109064966	pos	M+H	C8H20NO6P	0.577333333333	28319-77-9	-	-	map00565;map00564	Ether lipid metabolism;Glycerophospholipid metabolism	Metabolism;Metabolism	Lipid metabolism;Lipid metabolism	Lipids and lipid-like molecules	Glycerophospholipids	Glycerophosphocholines	0.0369258682221	76.2	-	-4.02741433086815	5.2886	5.1688	5.0348	6.2548	6.2364	4.7222	4.6858	6.4136	4.2609	4.5250	4.6952	4.2213	4.7762	4.1941	3.9966	4.3384	6.3935	5.7400	6.5176	5.2577	6.4554	6.4988	5.5320	5.8581	6.1570	6.1821
pos_11484	(R)-(+)-2-Pyrrolidone-5-carboxylic acid	metab_11481	C02237	-	130.049508852	pos	M+H	C5H7NO3	0.5697666666669999	-	-	-	-	-	-	-	-	-	-	0.0214097163312	88.5	-	-2.79495089129726	5.4067	5.5188	5.3590	5.3783	5.6512	5.1425	5.4580	5.8933	4.5049	4.8774	4.9410	4.5337	4.6199	4.4314	4.7222	4.6242	6.1086	5.4751	6.2419	5.5091	6.1180	6.1917	5.4566	5.6122	5.7447	5.7662
pos_11490	Levan	metab_11487	C01355;C06215	HMDB0003539	522.201048559	pos	M+NH4	C18H32O16	0.562166666667	9013-95-0	-	-	map00500;map00051	Starch and sucrose metabolism;Fructose and mannose metabolism	Metabolism;Metabolism	Carbohydrate metabolism;Carbohydrate metabolism	Organic oxygen compounds	Organooxygen compounds	Carbohydrates and carbohydrate conjugates	0.12317986414899999	-	55.6	-3.59385492526717	4.1792	4.3904	4.9747	4.8320	4.8106	4.1230	4.1157	4.6580	3.8244	3.8966	3.9490	3.3784	3.6974	3.4626	3.6554	3.4716	4.6230	5.2818	4.8914	5.0963	4.5840	4.5146	5.2275	5.5460	4.8004	4.7066
pos_11515	L-Carnitine	metab_11512	C00318	HMDB0000062	162.111847978	pos	M+H	C7H15NO3	0.562166666667	541-15-1	-	-	-	-	-	-	Organic nitrogen compounds	Organonitrogen compounds	Quaternary ammonium salts	0.032345750354900005	94.3	-	-3.85957788880799	5.1985	5.1912	4.8515	5.9045	5.9317	4.7822	4.8344	5.7348	4.6822	4.9072	5.0160	4.6716	5.1100	4.5959	4.6344	4.7882	5.4586	5.2579	5.7222	5.1387	5.6412	5.6700	5.1937	5.5036	5.4610	5.4791
pos_11526	Trifolin	metab_11523	C12626	LMPK12111663;HMDB0030864	466.130336376	pos	M+NH4	C21H20O11	0.554583333333	23627-87-4	-	-	map00944	Flavone and flavonol biosynthesis	Metabolism	Biosynthesis of other secondary metabolites	Phenylpropanoids and polyketides	Flavonoids	Flavonoid glycosides	0.09311661560730002	-	90.3	-9.03951301088693	3.9532	4.0110	4.3480	4.3249	4.5710	3.8059	4.1072	4.4839	1.7506	1.7788	1.7344	1.7246	1.7560	1.7430	1.7429	1.7757	4.9761	2.8051	5.2761	3.0114	4.7425	4.5977	1.8473	3.3636	4.1719	4.1696
pos_11529	Saccharopine	metab_11526	C00449	HMDB0000279	277.13830669	pos	M+H	C11H20N2O6	0.554583333333	997-68-2	-	-	map01100;map00310;map01110;map00300;map01230	Metabolic pathways;Lysine degradation;Biosynthesis of secondary metabolites;Lysine biosynthesis;Biosynthesis of amino acids	Metabolism;Metabolism;Metabolism;Metabolism;Metabolism	Global and overview maps;Amino acid metabolism;Global and overview maps;Amino acid metabolism;Global and overview maps	Organic acids and derivatives	Carboxylic acids and derivatives	Amino acids, peptides, and analogues	0.0400331621012	89.7	-	-4.00572906366571	3.6744	3.6911	3.5699	4.3905	4.5750	3.0980	3.9109	4.8074	2.7265	2.5215	2.6573	2.3673	2.4900	2.3300	2.3298	2.6705	5.4400	4.3056	5.6259	4.1710	5.5878	5.5437	4.4425	4.7464	4.7741	4.7953
pos_11531	3-Hydroxy-2H-pyran-2-one	metab_11528	-	HMDB0032994	262.996844405	pos	2M+K	C5H4O3	0.554583333333	496-64-0	-	-	-	-	-	-	Organoheterocyclic compounds	Pyrans	Pyranones and derivatives	0.056518988132499996	-	56.5	7.13447506289604	3.4150	3.8885	3.5232	3.3089	3.6531	3.6414	3.5373	3.8106	3.5877	3.5192	4.0485	4.3206	4.8234	4.0720	3.2468	3.7998	3.5398	3.1807	3.6656	3.5179	3.3340	3.5012	3.4496	3.5793	3.8028	3.7919
pos_11559	Lysinoalanine	metab_11556	-	HMDB0029447	198.123034592	pos	M+H-2H2O	C9H19N3O4	0.5239833333330001	18810-04-3	-	-	-	-	-	-	Organic acids and derivatives	Carboxylic acids and derivatives	Amino acids, peptides, and analogues	0.0667829883045	-	50.8	-2.86770783880189	3.7923	4.3633	2.6283	4.1319	4.5745	3.6835	2.5931	4.4274	3.1291	3.3606	3.4536	3.1602	3.5983	3.3788	2.6761	3.0549	3.7965	3.7854	3.8009	3.5702	3.8630	3.9710	3.7313	4.0629	4.0309	4.0637
pos_11583	Thiamine	metab_11580	C00378	HMDB0000235	265.110691427	pos	M+H	C12H16N4OS	0.5007333333330001	59-43-8	Vitamins and Cofactors	Vitamins	map00730;map01100;map02010;map04122	Thiamine metabolism;Metabolic pathways;ABC transporters;Sulfur relay system	Metabolism;Metabolism;Environmental Information Processing;Genetic Information Processing	Metabolism of cofactors and vitamins;Global and overview maps;Membrane transport;Folding, sorting and degradation	Organoheterocyclic compounds	Diazines	Pyrimidines and pyrimidine derivatives	0.04181259109030001	62.5	-	-4.040662151931451	2.5578	2.3910	2.3847	2.4114	2.4487	2.6980	2.3814	2.4173	4.3515	4.2925	4.0652	3.9635	3.7276	4.2431	4.2150	4.3104	4.2490	2.4181	3.6900	2.4106	4.1263	3.9757	2.4255	2.4160	3.8237	3.8586
pos_11584	L-Histidine	metab_11581	C00135	HMDB0000177	156.07621266299998	pos	M+H	C6H9N3O2	0.5007333333330001	71-00-1	Peptides	Amino acids	map01100;map01110;map00340;map02010;map01230;map00970;map00410	Metabolic pathways;Biosynthesis of secondary metabolites;Histidine metabolism;ABC transporters;Biosynthesis of amino acids;Aminoacyl-tRNA biosynthesis;beta-Alanine metabolism	Metabolism;Metabolism;Metabolism;Environmental Information Processing;Metabolism;Genetic Information Processing;Metabolism	Global and overview maps;Global and overview maps;Amino acid metabolism;Membrane transport;Global and overview maps;Translation;Metabolism of other amino acids	Organic acids and derivatives	Carboxylic acids and derivatives	Amino acids, peptides, and analogues	0.061923694022300003	97.3	-	-3.48431701037259	4.3038	4.1442	4.5310	4.1066	4.5557	4.6746	4.1908	4.1251	4.3049	4.7229	4.8447	4.5904	4.2714	4.2978	4.5609	4.6278	5.0263	4.4938	5.3076	4.4790	4.9514	5.0619	4.6052	4.7685	4.5998	4.6565
neg_2	11-dehydro-TXB3	metab_11718	-	LMFA03030009	365.196098708	neg	M+Na-2H, 2M-H, M+FA-H, M+Cl, M-H	C20H30O6	6.01545	-	-	-	-	-	-	-	-	-	-	0.0128169382272	55.6	-	0.8393305365461039	6.3968	6.3102	6.2032	7.5081	7.5746	6.2898	6.3319	7.6128	6.8188	6.8838	7.0149	6.8050	7.0704	6.8793	6.7669	6.8896	7.1430	6.6630	7.3347	6.5325	7.0523	7.1263	6.4657	6.5449	7.1934	7.1922
neg_3	L-Glutamate	metab_11719	C00025;C00217;C00302	-	146.044934077	neg	M+Na-2H, M+K-2H, M-H, M-H2O-H	C5H9NO4	0.569483333333	-	Peptides;Hormones and transmitters;Peptides;-	Amino acids;Neurotransmitters;Amino acids;-	map01100;map00630;map00220;map01110;map00430;map01210;map00910;map02010;map00860;map00480;map00332;map00460;map00250;map01230;map00970;map00340;map01200;map00650;map00330;map00660	Metabolic pathways;Glyoxylate and dicarboxylate metabolism;Arginine biosynthesis;Biosynthesis of secondary metabolites;Taurine and hypotaurine metabolism;2-Oxocarboxylic acid metabolism;Nitrogen metabolism;ABC transporters;Porphyrin and chlorophyll metabolism;Glutathione metabolism;Carbapenem biosynthesis;Cyanoamino acid metabolism;Alanine, aspartate and glutamate metabolism;Biosynthesis of amino…	Metabolism;Metabolism;Metabolism;Metabolism;Metabolism;Metabolism;Metabolism;Environmental Information Processing;Metabolism;Metabolism;Metabolism;Metabolism;Metabolism;Metabolism;Genetic Information Processing;Metabolism;Metabolism;Metabolism;Metabolism;Metabolism	Global and overview maps;Carbohydrate metabolism;Amino acid metabolism;Global and overview maps;Metabolism of other amino acids;Global and overview maps;Energy metabolism;Membrane transport;Metabolism of cofactors and vitamins;Metabolism of other amino acids;Biosynthesis of other secondary metabolites;Metabolism of other amino acids;Amino acid metabolism;Global and overview maps;Translation;Amino…	-	-	-	0.0818425254017	75.1	-	-6.421323652707268	5.3001	5.5529	5.0665	5.4095	5.5875	5.1469	5.1810	5.9216	4.5906	4.8252	5.0250	4.6058	4.6193	4.5573	4.7737	4.6919	6.2084	5.2417	6.2859	5.2546	6.2187	6.3334	5.1667	5.3309	5.7665	5.8029
neg_4	Dulcitol	metab_11720	C01697;C01507	-	181.070882548	neg	M-H, M+Cl, M+FA-H, M-H2O-H	C6H14O6	0.584833333333	-	-	-	map01100;map00052	Metabolic pathways;Galactose metabolism	Metabolism;Metabolism	Global and overview maps;Carbohydrate metabolism	-	-	-	0.025736613868	62.7	-	-4.82859917893881	6.0545	5.5607	5.5239	6.3062	5.8994	5.3213	5.2626	6.1982	5.7857	5.8483	5.9744	5.6838	6.2569	5.7315	5.6135	5.8422	6.1298	6.2091	5.9763	6.5585	6.3400	6.3570	6.6566	6.5330	6.2775	6.2758
neg_52	Ribitol	metab_11768	C00474	HMDB0000508	151.060202701	neg	M-H, M+FA-H, M-H2O-H	C5H12O5	0.59245	488-81-3	-	-	map01100;map00040;map00740	Metabolic pathways;Pentose and glucuronate interconversions;Riboflavin metabolism	Metabolism;Metabolism;Metabolism	Global and overview maps;Carbohydrate metabolism;Metabolism of cofactors and vitamins	Organic oxygen compounds	Organooxygen compounds	Carbohydrates and carbohydrate conjugates	0.00765316927955	50.2	-	-6.53883048582456	5.1071	5.5031	5.2027	6.6341	6.7505	5.0041	5.2151	6.6469	6.0390	6.0203	6.2804	6.0832	6.4584	6.1036	5.8624	6.0582	5.7331	5.0951	5.5698	5.3957	5.9103	5.8528	5.2209	5.3312	6.2221	6.2191
neg_78	(7R*,8R*)-3-Methoxy-3',4,7,9,9'-pentahydroxy-8,4'-oxyneolignan	metab_11794	-	HMDB0040324	363.144227344	neg	M-H, M+Cl, M-H2O-H	C19H24O7	3.7902	62137-27-3	-	-	-	-	-	-	Lignans, neolignans and related compounds	Not Available	Not Available	0.0142225691479	-	75.8	-1.92043422292627	5.1353	5.2087	5.5738	5.0507	4.9420	5.1096	5.1637	5.0921	5.0129	4.8635	3.8351	4.1849	4.0966	4.6884	5.4167	4.8745	4.0173	6.0863	4.0825	6.0814	4.7971	4.0983	6.1102	6.0431	5.3676	5.3699
neg_80	Gibberellin GA126	metab_11796	-	HMDB0038314	327.12314336	neg	M-H2O-H, M+Cl, M-H	C19H22O6	3.88295	357401-45-7	-	-	-	-	-	-	Lipids and lipid-like molecules	Prenol lipids	Diterpenoids	0.013385226300299998	-	80.0	-1.88923453596026	4.7971	4.8129	4.8059	4.3724	4.2114	4.7880	4.6323	4.1597	5.1845	5.1951	4.5180	4.5970	4.5469	4.9122	5.5275	5.1539	4.1857	5.7358	4.2244	5.8072	4.4800	4.1642	5.7759	5.6814	5.0845	5.0961
neg_94	3,4,5-trihydroxy-6-(2-hydroxyethoxy)oxane-2-carboxylic acid	metab_11810	-	HMDB0131294	237.06088224	neg	M-H, M+Na-2H, M-H2O-H	C8H14O8	0.9081666666670001	-	-	-	-	-	-	-	Organic oxygen compounds	Organooxygen compounds	Carbohydrates and carbohydrate conjugates	0.031809693689	-	58.9	-2.97700857662683	4.3462	4.6268	5.1944	5.2125	5.1326	4.3515	5.0349	4.9581	3.5598	3.4741	3.6880	3.6160	4.0693	3.5243	3.4224	3.5816	4.2619	3.7445	4.3004	3.6466	4.4064	4.2892	3.7337	3.6979	4.6296	4.6445
neg_96	Annuolide G	metab_11812	-	HMDB0034605	345.169981295	neg	M-H, M+FA-H, 2M-H	C20H26O5	4.96935	-	-	-	-	-	-	-	Lipids and lipid-like molecules	Prenol lipids	Terpene lactones	0.0172703399781	-	52.3	-2.21332680933969	4.5657	4.4833	4.4489	6.4727	6.5809	4.5235	4.5367	6.9313	4.7921	4.8892	4.9733	4.7018	4.7538	4.7586	4.9795	4.8970	6.0856	5.4969	6.5801	4.4585	5.6488	5.9824	4.1158	4.7972	6.0200	6.0347
neg_97	Cappariloside B	metab_11813	-	HMDB0034938	495.16529837400003	neg	M-H, M+Cl, M+FA-H	C22H28N2O11	4.78018333333	229483-42-5	-	-	-	-	-	-	Organic oxygen compounds	Organooxygen compounds	Carbohydrates and carbohydrate conjugates	0.0482232952195	-	90.6	6.58058327044742	5.5330	5.4792	5.4228	4.6118	4.1911	5.5074	5.4933	4.6198	5.4038	5.4466	5.1059	5.0863	5.2583	5.2101	5.4767	5.3881	5.4852	5.8943	5.5337	5.9021	5.4417	5.5083	5.8838	5.8784	5.4572	5.4286
neg_116	2,2'-(3-methylcyclohexane-1,1-diyl)diacetic acid	metab_11832	-	-	213.112495114	neg	M-H, M+Na-2H, M-H2O-H	C11H18O4	5.9083	-	-	-	-	-	-	-	-	-	-	0.027357956114500002	53.3	-	-3.44436424015712	5.9593	5.8320	5.7652	6.6228	6.9746	5.9719	5.9053	6.7038	6.1761	6.1825	6.1664	6.1204	6.4992	6.1823	6.0393	6.1856	5.9871	6.1126	6.0636	6.0386	5.9494	5.9810	6.0990	6.0774	6.3383	6.3574
neg_134	()12,13-DiHOME	metab_11850	-	-	313.237762091	neg	M-H, M+Cl, 2M-H	C18H34O4	6.190033333330001	-	-	-	-	-	-	-	-	-	-	0.0185261196945	72.0	-	-2.13541769097372	7.6249	7.5817	7.6077	6.8932	7.0914	7.6360	7.5922	6.9492	7.3203	7.2569	7.2080	7.3577	7.3137	7.2536	7.2112	7.3586	6.2230	7.4615	6.4833	7.4583	6.2710	6.1699	7.4053	7.3660	7.2244	7.2351
neg_152	6-Heptyl-5,6-dihydro-2H-pyran-2-one	metab_11868	-	HMDB0031030	391.28212981300004	neg	M+FA-H, 2M-H, M-H	C12H20O2	6.42608333333	16400-72-9	-	-	-	-	-	-	Organoheterocyclic compounds	Pyrans	Pyranones and derivatives	0.100759114649	-	50.9	-3.6507818018203904	4.7776	4.8807	4.8840	4.3704	4.2763	4.6105	5.0152	4.4679	3.4758	3.4731	3.4004	2.9358	3.9804	3.3782	3.8043	2.9913	3.8728	3.9431	3.9209	3.8702	3.0925	3.1074	4.1386	3.6674	4.2747	4.3099
neg_153	Ganoderiol F	metab_11869	-	HMDB0038707	453.33646078699996	neg	M+FA-H, 2M-H, M-H	C30H46O3	6.46418333333	114567-47-4	-	-	-	-	-	-	Lipids and lipid-like molecules	Prenol lipids	Monoterpenoids	0.022351482487099998	-	56.6	-3.22453665601268	5.5456	5.1995	4.5031	5.5815	5.6362	5.0574	4.7584	5.8148	7.3045	7.0758	7.4344	7.5056	6.9266	7.2873	7.1443	7.2387	6.1596	6.8237	5.9268	6.4500	6.3605	6.4017	6.3216	6.5290	6.9348	6.9172
neg_200	11-Dihydro-12-norneoquassin	metab_11916	-	HMDB0036889	377.19534077099996	neg	M-H, M+Na-2H, M-H2O-H	C21H30O6	6.11398333333	-	-	-	-	-	-	-	Lipids and lipid-like molecules	Prenol lipids	Polyprenols	0.0227342603664	-	61.9	-4.28730361768573	6.0031	5.9676	5.9865	6.2873	6.1691	5.9478	5.9736	6.3130	6.3188	6.3255	6.3797	6.3001	6.4005	6.3215	6.3183	6.3532	6.1050	6.2947	6.1195	6.2629	6.0696	6.1055	6.1850	6.2589	6.3085	6.2947
neg_204	Matricin	metab_11920	C09499	LMPR0103410003;HMDB0036643	287.12834299400004	neg	M-H2O-H, M+K-2H, M+Na-2H	C17H22O5	6.11398333333	29041-35-8	-	-	-	-	-	-	Organoheterocyclic compounds	Lactones	Gamma butyrolactones	0.033492280201300004	-	52.8	-1.76284409768449	3.1624	3.4375	3.7153	4.4803	4.4258	3.1746	3.1742	4.3488	6.4601	6.4402	6.3551	6.3742	6.1040	6.4496	6.3261	6.3538	3.9948	4.6865	3.9929	4.9493	3.9928	3.9959	4.7996	4.7348	5.7684	5.7342
neg_235	3-Furoic acid	metab_11951	-	HMDB0000444	111.00775346100001	neg	M-H, M+Cl, 2M+FA-H	C5H4O3	0.9081666666670001	488-93-7	-	-	-	-	-	-	Organoheterocyclic compounds	Furans	Furoic acid and derivatives	0.0107163939079	60.7	-	-9.0531101316455	5.7663	5.8547	5.6525	5.5942	5.6011	5.7348	5.9002	5.6729	5.3168	5.2554	5.3250	5.4539	6.1895	5.3710	5.2217	5.2925	5.4464	5.3302	5.4431	5.3813	5.4834	5.4199	5.4229	5.4094	5.5779	5.5862
neg_296	Myo-Inositol	metab_12012	C00137	HMDB0000211	179.05526254900002	neg	M-H, M+FA-H	C6H12O6	0.569483333333	87-89-8	Carbohydrates	Monosaccharides	map01100;map00562;map02010;map00053;map00052;map04070	Metabolic pathways;Inositol phosphate metabolism;ABC transporters;Ascorbate and aldarate metabolism;Galactose metabolism;Phosphatidylinositol signaling system	Metabolism;Metabolism;Environmental Information Processing;Metabolism;Metabolism;Environmental Information Processing	Global and overview maps;Carbohydrate metabolism;Membrane transport;Carbohydrate metabolism;Carbohydrate metabolism;Signal transduction	Organic oxygen compounds	Organooxygen compounds	Alcohols and polyols	0.027568935465500002	78.9	-	-4.71568065721403	6.8171	6.8549	6.5682	6.1268	5.9879	6.8040	6.7836	6.0783	5.2923	5.2940	5.4104	5.2218	5.8973	5.3185	5.4762	5.3162	5.7690	6.0201	5.9016	6.1739	5.7286	5.7049	6.1621	6.1022	6.3409	6.3314
neg_298	(E,E)-4,4''-Bi(N-4-hydroxycinnamoylserotonin)	metab_12014	-	HMDB0041431	679.192438347	neg	M+Cl, M+K-2H	C38H34N4O6	0.569483333333	175702-01-9	-	-	-	-	-	-	Organoheterocyclic compounds	Indoles and derivatives	Tryptamines and derivatives	0.04608428929269999	-	60.1	-6.164984230721131	6.1909	6.2232	5.9364	5.2296	4.9917	6.0695	6.3316	5.3220	4.4548	4.2623	4.4306	4.1633	4.5327	4.3573	4.6579	4.5246	3.9067	5.4888	4.6915	5.3718	4.8509	4.0667	5.4689	5.8930	5.5879	5.5400
neg_302	PERSEITOL	metab_12018	C08255	-	211.08145263	neg	M-H, M+Cl	C7H16O7	0.584833333333	-	-	-	-	-	-	-	-	-	-	0.0306682547622	53.0	-	-4.119898494984629	4.3173	4.2167	3.8176	4.4885	4.3161	4.0766	3.9777	4.2509	4.6047	4.5725	4.7307	4.6015	5.2855	4.6751	4.4263	4.7422	4.6440	4.1819	4.8814	3.4665	4.7594	4.8165	3.5274	3.9756	4.6553	4.6513
neg_307	Beta-Arabinose	metab_12023	-	HMDB0094694	195.050154857	neg	M-H2O-H, M+FA-H	C5H10O5	0.59245	-	-	-	-	-	-	-	Organic oxygen compounds	Organooxygen compounds	Carbohydrates and carbohydrate conjugates	0.103362903661	-	72.0	-6.74494966354087	6.1174	6.0147	6.0310	6.2019	5.9221	6.0103	6.0483	6.1125	5.7264	5.6470	5.9538	5.8608	6.2243	5.7900	5.5420	5.6970	5.9995	6.4781	6.1725	6.2521	6.0625	5.8912	6.8234	6.3683	6.4105	6.4697
neg_309	4',5,6-Trimethylscutellarein 7-glucoside	metab_12025	-	HMDB0040512	471.134421906	neg	M-H2O-H, M+FA-H	C24H26O11	0.59245	17680-85-2	-	-	-	-	-	-	Phenylpropanoids and polyketides	Flavonoids	Flavonoid glycosides	0.0210403699073	-	72.8	9.69377032117197	5.9623	5.9736	5.7226	5.4063	5.1608	5.8755	6.0796	5.3776	5.2447	5.1218	5.0184	4.9892	5.3657	5.1156	5.3283	5.2330	5.4032	5.9952	5.6375	6.0645	5.5281	5.4015	6.1587	5.9709	5.9026	5.8895
neg_323	D-(-)-quinic acid	metab_12039	-	-	383.11864945800005	neg	2M-H, 2M+FA-H	C7H12O6	0.60765	-	-	-	-	-	-	-	-	-	-	0.0230305493646	61.6	-	-2.21362900267478	5.7206	5.8389	5.5140	5.0111	5.1527	5.6188	5.8603	5.4266	4.5858	4.5243	4.7616	4.3946	5.3216	4.4737	4.5885	4.6912	5.6040	5.6056	5.8582	5.3327	6.0452	5.4475	5.4367	5.8111	5.4473	5.4325
neg_512	P-Salicylic acid	metab_12228	C00156	-	137.02334926	neg	M-H, 2M-H	C7H6O3	2.60561666667	-	-	-	map01100;map00130;map01110;map00360	Metabolic pathways;Ubiquinone and other terpenoid-quinone biosynthesis;Biosynthesis of secondary metabolites;Phenylalanine metabolism	Metabolism;Metabolism;Metabolism;Metabolism	Global and overview maps;Metabolism of cofactors and vitamins;Global and overview maps;Amino acid metabolism	-	-	-	0.0204073059312	88.2	-	-7.739952815014041	5.7218	5.7600	6.0493	6.3688	5.7076	5.6598	5.9702	5.8363	7.6986	7.8168	8.0254	7.9441	8.1460	7.9555	6.6907	7.7658	6.3605	7.2184	6.2107	7.5010	6.2296	6.1873	7.5047	7.5167	7.5238	7.5308
neg_517	(S)-Isocorydine	metab_12233	C09549	HMDB0030184	340.15467316400003	neg	M-H, M+FA-H	C20H23NO4	2.62858333333	475-67-2	-	-	-	-	-	-	Alkaloids and derivatives	Aporphines	Not Available	0.06933327833530001	-	58.4	-2.2236459259640298	4.0156	4.8931	4.2521	4.4399	4.7007	3.5492	4.4408	4.8864	3.4373	4.1634	4.4323	3.3758	3.4228	3.4179	3.4112	3.4313	5.1687	4.7512	5.2082	4.4751	4.8485	4.7868	4.2232	3.5424	4.4815	4.4319
neg_523	5-Butyltetrahydro-2-oxo-3-furancarboxylic acid	metab_12239	-	HMDB0030992	231.086737108	neg	M+Na-2H, M+FA-H	C9H14O4	2.67543333333	-	-	-	-	-	-	-	Organoheterocyclic compounds	Lactones	Gamma butyrolactones	0.010627709044299999	-	61.7	8.42160868800774	4.1003	4.0696	4.0839	5.3831	5.7365	4.0692	4.1465	5.6381	3.6503	3.6002	2.9900	3.3584	3.5238	3.4763	3.7788	3.6443	4.9860	3.8609	4.9202	3.7714	5.0859	5.0245	3.8216	3.7095	4.9192	4.9242
neg_565	5,7-Dihydroxy-3',4'-dimethoxy-8-(3-hydroxy-3-methylbutyl)-isoflavone 7-glucoside	metab_12281	-	HMDB0034812	599.143896412	neg	M+Na-2H, M+K-2H	C28H34O12	3.04553333333	-	-	-	-	-	-	-	Phenylpropanoids and polyketides	Isoflavonoids	Isoflavonoid O-glycosides	0.0245655883948	-	84.5	0.892136912329188	5.4318	5.4000	5.2706	2.9533	3.0135	5.4094	5.4121	3.8897	4.6700	4.6474	3.8867	4.2470	4.3482	4.3882	4.7893	4.5410	2.9574	5.1032	2.9651	5.1877	2.9423	2.9572	5.2113	5.1498	4.8918	4.8747
neg_581	1-(3,6-dihydroxy-2,4-dimethoxyphenyl)-3-phenylpropan-1-one	metab_12297	-	HMDB0132916	301.10750007900003	neg	M-H, M+FA-H	C17H18O5	3.2431166666699998	-	-	-	-	-	-	-	Phenylpropanoids and polyketides	Linear 1,3-diarylpropanoids	Chalcones and dihydrochalcones	0.0998177918017	-	75.7	-2.14210835720458	4.0982	4.0386	3.8059	3.1283	3.2724	4.0464	4.0911	3.5050	4.0813	4.0813	3.8466	3.8618	4.0803	4.0585	4.0003	3.9714	3.1199	4.8378	3.1738	4.8732	3.6608	3.1437	4.9556	4.8755	4.1625	4.2187
neg_586	3-Methyladipic acid	metab_12302	-	HMDB0000555	159.065407687	neg	M-H2O-H, M-H	C7H12O4	3.33056666667	3058-01-3	-	-	-	-	-	-	Lipids and lipid-like molecules	Fatty Acyls	Fatty acids and conjugates	0.020739114550900002	63.4	-	-6.05467429824268	4.1331	4.1583	4.3106	5.6754	5.9227	4.2050	4.1614	5.8546	4.2142	4.1990	4.2153	4.2099	4.3119	4.2424	4.1912	4.2089	4.6506	4.3519	4.7114	4.3541	4.6152	4.5562	4.3700	4.3348	5.1061	5.1129
neg_624	6-(2-benzyl-3-oxopropoxy)-3,4,5-trihydroxyoxane-2-carboxylic acid	metab_12340	-	HMDB0133636	339.10776005900004	neg	M-H, M+Na-2H	C16H20O8	3.67156666667	-	-	-	-	-	-	-	Lipids and lipid-like molecules	Fatty Acyls	Fatty acyl glycosides	0.00658102717186	-	50.8	-2.29659173692984	4.3427	4.2430	4.2310	5.2108	5.4767	4.3030	4.2825	5.4504	3.9084	3.9584	3.7343	3.6891	3.9699	3.8414	3.9330	3.8789	3.3676	4.5065	3.4852	4.5249	3.5038	3.3471	4.5525	4.5310	4.6556	4.6572
neg_643	Dihydroxyphenylacetic acid	metab_12359	C01161	-	167.033990057	neg	M-H, 2M-H	C8H8O4	3.82083333333	-	-	-	map01100;map00350	Metabolic pathways;Tyrosine metabolism	Metabolism;Metabolism	Global and overview maps;Amino acid metabolism	-	-	-	0.0217023998535	69.2	-	-5.90474254177097	5.8667	6.1141	7.3287	6.6750	6.0999	6.0504	6.5039	6.2174	7.2991	7.4931	7.9745	7.7311	7.5376	7.6136	5.9906	7.4223	6.0557	7.3893	5.9797	7.1449	5.9432	5.8700	7.3454	7.5432	7.3296	7.3378
neg_690	Xanthoxylin	metab_12406	C10726	HMDB0029645	177.054842033	neg	M-H2O-H, 3M-H	C10H12O4	4.1507	90-24-4	-	-	-	-	-	-	Organic oxygen compounds	Organooxygen compounds	Carbonyl compounds	0.0153629390228	62.3	-	-4.46623416146596	6.5859	6.5508	6.5253	5.6153	5.4691	6.5671	6.6144	5.7476	6.4605	6.4796	6.2977	6.3547	6.3403	6.4358	6.4490	6.3954	5.4818	6.6240	5.6310	6.5113	5.4148	5.4030	6.5904	6.5807	6.3197	6.3233
neg_740	Hydroxysebacic acid	metab_12456	-	-	217.10742142	neg	M-H, M+Na-2H	C10H18O5	4.5201333333300004	-	-	-	-	-	-	-	-	-	-	0.0241342705859	50.3	-	-3.3277031034692204	5.4605	5.3870	5.3423	6.3029	6.8179	5.4384	5.4590	6.5168	5.4417	5.4837	5.4852	5.3662	5.5942	5.4327	5.3930	5.4432	5.3158	5.1322	5.8315	5.2224	5.2613	5.2430	5.3061	5.1955	5.9248	5.9364
neg_777	Zapotin	metab_12493	-	LMPK12110091;HMDB0029461	341.102308649	neg	M-H2O-H, M-H	C19H18O6	4.40953333333	14813-19-5	-	-	-	-	-	-	Phenylpropanoids and polyketides	Flavonoids	O-methylated flavonoids	0.025800662618	-	53.2	-2.04673115091853	5.8259	5.9007	5.9539	5.2353	0.4114	5.8384	5.9206	4.6451	5.6525	5.6851	5.4367	5.5330	5.4901	5.5426	5.7412	5.6307	4.0100	6.0842	4.0745	5.9800	4.2056	4.1117	5.9955	5.9685	5.6266	5.6191
neg_789	5-(4-hydroxy-3-methoxyphenyl)pentanoic acid	metab_12505	-	HMDB0127761	223.096927205	neg	M-H2O-H, M-H	C12H16O4	4.8509	-	-	-	-	-	-	-	Benzenoids	Phenols	Methoxyphenols	0.0356672106919	-	61.0	-3.49849312938565	3.9372	3.8350	3.8331	4.8225	5.1308	3.9454	3.8170	4.8931	4.0737	4.1389	4.3507	4.1504	4.3874	4.1874	3.9686	4.1263	4.4321	4.1901	4.7038	4.1316	4.5914	4.4292	4.2010	4.1720	4.4388	4.4687
neg_791	Quassinol	metab_12507	-	HMDB0037235	341.138700699	neg	M-H2O-H, M+Cl	C20H24O6	4.8588	21018-87-1	-	-	-	-	-	-	Lipids and lipid-like molecules	Prenol lipids	Terpene lactones	0.010319966504200001	-	78.3	-2.07317182330994	5.1849	5.2604	5.2939	4.8429	4.8472	5.1449	5.2110	4.9293	5.1061	5.1205	4.7388	4.7156	4.6899	4.9284	5.2318	5.0502	3.0632	4.6783	2.9594	4.8074	3.5276	3.7063	4.7748	4.7125	4.8126	4.8142
neg_794	Aflatoxin B1 dialcohol	metab_12510	-	HMDB0011672	311.091891282	neg	M-H2O-H, M-H	C18H18O6	4.89841666667	-	-	-	-	-	-	-	Organoheterocyclic compounds	Naphthofurans	Not Available	0.0175895153751	-	55.3	-1.83542603046464	5.3222	5.3601	5.3097	4.4773	4.1597	5.2938	5.3587	4.5007	5.0538	5.0749	4.9842	4.9376	5.0720	5.0097	5.0280	5.0273	4.6724	5.0584	4.6955	5.0648	4.7319	4.7282	5.0738	5.0797	4.9793	4.9905
neg_857	(R)-Pterosin B	metab_12573	-	HMDB0030759	263.12837907799997	neg	M-H, M+FA-H	C14H18O2	5.31646666667	34175-96-7	-	-	-	-	-	-	Benzenoids	Indanes	Indanones	0.05050417741359999	-	72.7	-2.66969309130723	3.8403	3.6278	3.6893	5.8346	6.0265	4.1876	3.9354	6.0164	4.2723	4.2859	4.4207	4.1487	4.4619	4.2248	4.3712	4.3967	5.0413	4.4214	5.1339	4.1589	4.9469	5.0336	4.2386	4.2271	5.1923	5.2347
neg_869	CMPF	metab_12585	-	-	239.091844655	neg	M-H, M+Na-2H	C12H16O5	5.36378333333	-	-	-	-	-	-	-	-	-	-	0.022824586855900005	67.2	-	-2.71772095140701	3.6671	2.9195	2.6524	5.3582	5.9169	3.7893	2.8392	5.4551	3.5074	3.4819	3.5691	3.3196	4.7672	3.4106	3.5178	3.6907	3.9378	3.6383	4.1815	3.6804	3.7128	3.8184	3.7030	3.5260	4.7679	4.7834
neg_872	20-Hydroxy-PGE2	metab_12588	-	HMDB0003247;LMFA03010014	367.211807064	neg	M-H, M+Cl	C20H32O6	5.34798333333	57930-95-7	-	-	-	-	-	-	Lipids and lipid-like molecules	Fatty Acyls	Eicosanoids	0.0138562095471	-	67.4	-2.18686501105335	5.0612	5.0421	5.0048	6.3963	6.5678	5.0020	5.0246	6.5389	5.6339	5.6650	5.7800	5.5790	5.5880	5.6445	5.7036	5.7030	6.3569	5.7019	6.4803	5.4920	6.3108	6.3910	5.3729	5.5073	6.0219	6.0147
neg_899	5-hydroxy-8-(2-hydroxypropan-2-yl)-4-propyl-2H,8H,9H-furo[2,3-h]chromen-2-one	metab_12615	-	HMDB0130120	325.107419391	neg	M+Na-2H, M+FA-H	C17H20O5	5.55371666667	-	-	-	-	-	-	-	Phenylpropanoids and polyketides	Coumarins and derivatives	Furanocoumarins	0.0214542789193	-	85.4	5.51680489309281	4.8269	5.0229	4.9934	4.6844	4.7800	4.8119	5.0723	4.8869	4.4626	4.4660	4.3871	4.4118	4.4072	4.4615	4.4120	4.4217	3.8982	4.4467	3.8636	4.3241	3.7075	3.8956	4.3544	4.3961	4.5667	4.5875
neg_922	Jangomolide	metab_12638	-	HMDB0038158	467.170213439	neg	M-H, M+Na-2H	C26H28O8	5.6888	93767-25-0	-	-	-	-	-	-	Lipids and lipid-like molecules	Steroids and steroid derivatives	Steroid lactones	0.0337317620621	-	61.7	-1.98211426687285	5.0435	4.9229	4.8305	3.2331	1.5807	5.0223	4.9309	3.2508	4.2665	4.2132	3.9023	4.0294	3.9104	4.0669	4.4611	4.1857	3.6050	4.8348	3.7849	4.8596	3.6668	3.7267	4.7480	4.7318	4.4145	4.4117
neg_923	Cinnatriacetin A	metab_12639	-	HMDB0033932	357.11250862099996	neg	M-H2O-H, M-H	C23H20O5	5.696733333330001	-	-	-	-	-	-	-	Phenylpropanoids and polyketides	Cinnamic acids and derivatives	Hydroxycinnamic acids and derivatives	0.018312553132	-	68.6	-1.92485663166818	3.0565	3.7821	3.7101	4.0329	4.2428	2.8565	3.6361	4.2262	5.0944	5.0920	5.0206	5.0457	4.7258	4.9928	5.3250	5.0436	0.6853	3.5643	2.5746	3.7512	0.6733	2.5779	3.7662	3.6657	4.5613	4.5704
neg_924	5,8-dihydroxy-3,7-dimethoxy-2-(3-methoxyphenyl)-4H-chromen-4-one	metab_12640	-	HMDB0129282	343.08154682400004	neg	M-H2O-H, M-H	C18H16O7	5.2138	-	-	-	-	-	-	-	Phenylpropanoids and polyketides	Flavonoids	O-methylated flavonoids	0.010874910936399999	-	62.1	-2.14529298019333	6.7306	6.6789	6.5292	5.1686	4.4304	6.7516	6.6365	5.5448	4.2815	4.2279	4.1979	4.0325	4.1253	4.3396	4.0664	4.1865	2.6249	4.2620	3.2414	4.2797	2.6098	2.6247	4.2640	4.3307	5.9476	5.9444
neg_927	Valechlorin	metab_12643	-	HMDB0041045	503.17039819800004	neg	M-H2O-H, M+FA-H	C22H31ClO8	5.7204	51771-49-4	-	-	-	-	-	-	Lipids and lipid-like molecules	Prenol lipids	Monoterpenoids	0.031262278599400006	-	56.2	2.9671849176835603	5.1048	5.2631	5.2218	4.6790	4.6522	5.1009	5.3390	4.9191	5.3713	5.3819	5.2216	5.1296	5.0946	5.2121	5.4629	5.3632	4.9165	5.3084	4.9113	5.3181	4.7671	4.9078	5.2602	5.2845	5.1134	5.1270
neg_930	Beta-D-Glucopyranosyl-11-hydroxyjasmonic acid	metab_12646	-	HMDB0039964	409.149637475	neg	M-H2O-H, M+Na-2H	C18H28O9	5.72823333333	-	-	-	-	-	-	-	Lipids and lipid-like molecules	Fatty Acyls	Fatty acyl glycosides	0.0324628115923	-	76.2	-2.03891007175973	3.0565	2.2804	2.2138	5.9487	6.1573	2.2680	2.5516	6.1637	3.6457	3.6609	3.4097	3.1642	3.5416	3.3404	3.7154	3.6339	4.4805	2.9198	4.7115	2.5983	4.5487	4.5449	2.3981	2.4552	5.2364	5.2300
neg_940	Clozapine glucuronide	metab_12656	-	HMDB0060901	483.144167981	neg	M-H2O-H, M-H	C24H27ClN4O6	5.776516666669999	-	-	-	-	-	-	-	Organic oxygen compounds	Organooxygen compounds	Carbonyl compounds	0.043240833644699994	-	58.8	0.192763207058612	3.9782	4.1031	4.1128	2.1069	2.9716	3.9301	4.1369	3.1519	5.5972	5.5663	5.3832	5.6448	5.2532	5.7513	5.3715	5.6151	1.3322	4.4649	2.9953	4.5269	2.8912	3.3356	4.3888	4.5231	5.0598	5.0375
neg_1000	Armexifolin	metab_12716	-	HMDB0035596	283.096990798	neg	M+Na-2H, M+FA-H	C15H18O4	5.969583333330001	64929-15-3	-	-	-	-	-	-	Lipids and lipid-like molecules	Prenol lipids	Terpene lactones	0.018042758244	-	60.6	6.9201849620318185	5.5224	5.6606	5.5906	5.3720	5.4024	5.5374	5.6284	5.3935	6.7098	6.7224	6.6063	6.5206	6.5648	6.6580	6.7229	6.6469	4.5269	6.4140	4.5813	6.6062	4.4808	4.3862	6.6044	6.5833	6.2214	6.2354
neg_1051	11beta-Hydroxytestosterone	metab_12767	C18075	HMDB0012533	349.20124986800005	neg	M-H, M+FA-H	C19H28O3	6.07618333333	1816-85-9	-	-	-	-	-	-	Lipids and lipid-like molecules	Steroids and steroid derivatives	Androstane steroids	0.0031642447289299998	-	86.2	-1.92839928591739	6.8127	6.6827	6.6216	7.7295	7.6549	6.7379	6.6980	7.7528	7.4790	7.4981	7.6133	7.4925	7.5627	7.5268	7.3919	7.5161	7.5547	7.1369	7.7071	7.0730	7.3680	7.4723	7.0038	7.0830	7.5661	7.5643
neg_1081	Riesling acetal	metab_12797	-	HMDB0037562	497.31098156800005	neg	M-H, 2M+FA-H	C13H22O3	6.12153333333	-	-	-	-	-	-	-	Organoheterocyclic compounds	Tetrahydrofurans	Not Available	0.0265911554998	-	63.4	-3.34852719189199	5.5333	5.4231	5.2836	6.2312	6.4033	5.5046	5.4368	6.4217	5.4409	5.4245	5.1997	5.2570	5.4833	5.4055	5.1984	5.3750	5.2779	5.5408	5.8833	5.4187	4.5965	4.9981	5.5024	5.4906	6.0002	6.0138
neg_1133	2-Hydroxy-6-(8,11,14-pentadecatrienyl)benzoic acid	metab_12849	-	HMDB0031059	323.20080896	neg	M-H2O-H, 2M-H	C22H30O3	6.20525	103904-73-0	-	-	-	-	-	-	Benzenoids	Benzene and substituted derivatives	Benzoic acids and derivatives	0.11517112962500001	-	60.3	-2.46841920752586	4.2612	4.2867	4.2428	5.2052	5.1855	4.2734	4.2731	4.7209	5.6425	5.6484	5.5755	5.5837	5.3427	5.5620	5.7110	5.6451	4.4544	5.0067	4.9496	4.8498	4.5642	4.6569	4.8330	4.8083	4.9907	5.0303
neg_1138	Dihydrojasmonic acid	metab_12854	-	HMDB0033601	193.12256611400002	neg	M-H2O-H, M+Na-2H	C12H20O3	6.228116666669999	98674-52-3	-	-	-	-	-	-	Lipids and lipid-like molecules	Fatty Acyls	Lineolic acids and derivatives	0.0501796213461	-	66.6	-3.94673771192917	4.1006	4.1109	4.0358	4.8070	4.7876	3.9412	4.0507	4.6296	4.5879	4.5046	4.6908	4.7154	4.7783	4.5842	4.2942	4.6521	4.9133	4.9237	4.6973	4.9356	4.6147	4.7569	4.8638	4.9166	4.6486	4.6545
neg_1143	Hexadecanedioic acid	metab_12859	C19615;C08260	HMDB0000672;LMFA01170022	285.20661418	neg	M-H2O-H, M-H	C16H30O4	6.235716666669999	505-54-4	-	-	map01100;map00073	Metabolic pathways;Cutin, suberine and wax biosynthesis	Metabolism;Metabolism	Global and overview maps;Lipid metabolism	Lipids and lipid-like molecules	Fatty Acyls	Fatty acids and conjugates	0.0326133300976	77.2	-	-1.59010683507368	6.5043	6.5233	6.4989	5.5501	5.6595	6.5037	6.5459	5.6117	6.0399	5.9828	6.0785	6.0896	5.7881	5.9574	5.9674	6.1098	5.1260	6.2618	5.1723	6.3688	5.0672	5.0915	6.3135	6.2842	6.0185	6.0410
neg_1146	TetraHCA	metab_12862	-	HMDB0062534	503.279798177	neg	M-H, M+K-2H	C27H46O6	6.235716666669999	-	-	-	-	-	-	-	Lipids and lipid-like molecules	Steroids and steroid derivatives	Bile acids, alcohols and derivatives	0.019207939730499998	-	65.3	-2.62967451128199	5.7207	5.5895	5.3200	6.0572	6.1465	5.6368	5.5668	6.1031	6.4416	6.4568	6.2606	6.2824	6.3384	6.4007	6.2965	6.4114	5.9093	6.0147	6.1616	6.0484	4.9787	5.6328	5.9921	5.9986	6.1293	6.1333
neg_1150	13S-HOTrE(gamma)	metab_12866	-	LMFA02000173	293.21176586	neg	M-H, M+Cl	C18H30O3	6.250916666669999	-	-	-	-	-	-	-	-	-	-	0.0191663570517	60.5	-	-1.53806414483807	6.9960	6.7524	6.6384	7.2859	6.9643	6.9236	6.6939	6.5344	7.2475	7.2212	7.3105	7.3331	7.8320	7.2545	7.0514	7.3396	6.8705	7.5016	6.9133	7.4721	6.7837	6.8774	7.4031	7.4556	7.2258	7.2288
neg_1156	Garcimangosone C	metab_12872	-	HMDB0036984	411.14718924199997	neg	M-H2O-H, M-H	C23H24O7	6.258516666669999	-	-	-	-	-	-	-	Organoheterocyclic compounds	Benzopyrans	1-benzopyrans	0.0465816983437	-	50.2	5.7916373963715895	5.9336	5.6976	5.4745	5.7512	5.5166	5.8452	5.6348	4.9756	5.6298	5.5985	5.6807	5.6431	6.2555	5.6117	5.3955	5.6407	4.9878	6.1546	5.0008	6.1353	4.8799	4.9970	6.1049	6.1070	5.8143	5.7936
neg_1162	3b-Allotetrahydrocortisol	metab_12878	-	HMDB0000314	347.221880933	neg	M-H2O-H, M+K-2H	C21H34O5	6.2661166666699994	651-43-4	-	-	-	-	-	-	Lipids and lipid-like molecules	Steroids and steroid derivatives	Hydroxysteroids	0.0329540057143	-	57.5	-2.4632295347066098	5.4539	5.3598	5.3247	5.2935	5.1729	5.3918	5.3343	5.3067	5.7688	5.7797	5.8954	5.8201	5.7512	5.7833	5.6109	5.7669	5.9269	5.6722	5.8062	5.2830	5.9764	6.0181	5.2021	5.4026	5.5244	5.5071
neg_1184	Ixocarpalactone A	metab_12900	-	LMST01160011;HMDB0034393	549.284754006	neg	M+K-2H, M+FA-H	C28H40O8	6.30411666667	71801-45-1	-	-	-	-	-	-	Lipids and lipid-like molecules	Steroids and steroid derivatives	Steroid lactones	0.017639652524099998	-	62.4	3.1912597780330803	6.5806	6.5067	6.3124	4.9076	4.6379	6.6747	6.3653	5.1504	5.6116	5.5582	5.5913	5.3300	5.6950	5.5155	5.6656	5.5645	2.8520	5.1289	3.7058	5.2889	2.8369	2.8518	5.2073	5.3443	6.0057	6.0195
neg_1187	TOFA	metab_12903	-	-	323.222167278	neg	M-H, M+Na-2H	C19H32O4	6.31173333333	-	-	-	-	-	-	-	-	-	-	0.0382405359544	52.1	-	-1.89925156970342	4.6832	4.5448	4.4018	5.8242	5.9372	4.6526	4.4872	5.8455	5.1455	5.1133	5.1544	5.2260	5.2004	5.1092	4.8293	5.2335	6.1390	4.8386	6.1500	4.6153	6.0090	6.0910	4.6524	4.6656	5.6549	5.6926
neg_1201	Absinthin	metab_12917	C09286	HMDB0035742	495.27197557	neg	M-H2O-H, M-H	C30H40O6	6.34223333333	1362-42-1	-	-	-	-	-	-	Lipids and lipid-like molecules	Prenol lipids	Sesterterpenoids	0.0995787552093	-	58.6	-3.2856245787425298	5.7682	5.7681	5.6750	3.3195	2.9990	5.6821	5.7726	3.4159	4.8410	4.8329	4.7681	4.9683	4.2701	4.7408	4.7955	4.8718	2.8487	5.0933	3.1222	4.9932	4.2291	4.1860	4.8957	4.8961	4.9174	5.0002
neg_1209	(3beta,5alpha,9alpha,22E,24R)-5,9-Epidioxy-3-hydroxyergosta-7,22-dien-6-one	metab_12925	-	HMDB0032666	441.300192892	neg	M-H, M+Cl	C28H42O4	6.34985	211486-16-7	-	-	-	-	-	-	Lipids and lipid-like molecules	Prenol lipids	Sesquiterpenoids	0.0330122678323	-	52.0	-1.90026151319819	5.3571	5.1137	5.2432	5.3062	4.5376	5.0454	5.2411	5.2195	6.0302	6.1407	5.7493	6.2427	5.0750	5.9166	5.7039	6.1787	4.9335	4.5957	4.2383	4.2614	5.6402	5.6606	4.1034	4.2572	6.0296	6.0451
neg_1223	Lucidenic acid M	metab_12939	-	HMDB0035973	461.289908154	neg	M-H, M+Na-2H	C27H42O6	6.35745	110241-33-3	-	-	-	-	-	-	Phenylpropanoids and polyketides	Flavonoids	O-methylated flavonoids	0.018173365441599997	-	65.7	-2.0646384560321	6.6002	6.5272	6.4375	5.1315	4.6975	6.4648	6.5376	5.3272	5.4282	5.3762	5.4783	5.3911	5.2033	5.2054	5.3751	5.5733	4.1296	5.4562	4.1368	5.3556	4.3059	3.6625	5.3636	5.3311	5.7927	5.7850
neg_1241	22-Angeloyltheasapogenol A	metab_12957	-	HMDB0032831	633.41363393	neg	M+Na-2H, M+FA-H	C35H56O7	6.4337	200492-44-0	-	-	-	-	-	-	Lipids and lipid-like molecules	Prenol lipids	Triterpenoids	0.0650947850905	-	56.3	3.837129286276741	4.8952	3.9410	3.9925	5.6179	5.7304	4.1883	4.8313	5.7810	6.0444	5.9792	6.2744	6.3549	5.7810	6.1578	6.0552	6.2166	5.8132	6.1191	5.6660	5.8189	5.9161	5.8910	5.6406	5.7801	5.8603	5.8404
neg_1245	MG(0:0/20:5(5Z,8Z,11Z,14Z,17Z)/0:0)	metab_12961	-	HMDB0011550;LMGL01010026	357.24255756699995	neg	M-H2O-H, 2M+FA-H	C23H36O4	6.44893333333	-	-	-	-	-	-	-	Lipids and lipid-like molecules	Endocannabinoids	Not Available	0.09524352980499999	-	93.1	-2.5539316843074302	3.9424	3.2136	0.3476	0.4739	1.6377	3.5629	3.3351	3.0415	5.1453	5.0605	5.1025	5.4012	4.2543	4.9769	5.3097	5.2900	4.2023	5.0453	4.0117	4.8524	4.2464	4.3981	4.7245	4.7945	4.6416	4.5859
neg_1311	6-Deoxocastasterone	metab_13027	C15802	LMST01030127;HMDB0033984	431.35223089999994	neg	M-H2O-H, M+FA-H	C28H50O4	6.578416666669999	87833-54-3	-	-	map01100;map00905;map01110	Metabolic pathways;Brassinosteroid biosynthesis;Biosynthesis of secondary metabolites	Metabolism;Metabolism;Metabolism	Global and overview maps;Metabolism of terpenoids and polyketides;Global and overview maps	Lipids and lipid-like molecules	Steroids and steroid derivatives	Bile acids, alcohols and derivatives	0.026598863596	-	57.0	-1.8608256531466896	4.4572	4.1217	3.7862	5.4867	5.5672	4.3812	3.8165	5.6276	5.6632	5.5197	5.9494	5.7812	5.4857	5.7809	5.1605	5.5554	4.9389	5.2943	5.2004	4.9706	3.9828	4.7560	4.7146	4.8583	5.4605	5.4335
neg_1312	Momilactone B	metab_13028	-	HMDB0036749	311.168097286	neg	M-H2O-H, 2M+FA-H	C20H26O4	6.5860333333300005	51415-08-8	-	-	-	-	-	-	Organoheterocyclic compounds	Naphthopyrans	Not Available	0.028464779394000002	-	58.7	8.56825815022741	6.9469	6.8100	6.8465	6.7442	6.6467	6.8651	6.8163	6.6772	6.8914	7.0994	7.0028	7.2202	6.8820	6.9610	7.0290	7.0271	7.0647	7.1348	7.1527	7.0557	7.2425	7.2111	7.1152	7.1137	6.8727	6.8562
neg_1320	Murisolin	metab_13036	-	HMDB0035183	615.461117384	neg	M+Na-2H, M+Cl	C35H64O6	6.60893333333	129683-96-1	-	-	-	-	-	-	Lipids and lipid-like molecules	Fatty Acyls	Fatty alcohols	0.0214587245995	-	70.6	0.160957612099759	6.1847	6.1031	5.9087	6.4303	6.1379	6.1130	5.9753	6.2025	5.8598	5.7857	6.1771	5.9250	6.3984	6.1820	5.5702	5.7571	6.5206	6.5986	6.4744	6.4865	5.9601	6.2062	6.4310	6.4654	6.2774	6.2742
neg_1350	Gamma-Tocopheryl quinone	metab_13066	-	HMDB0033998	431.35225172300005	neg	M-H, M+FA-H	C28H48O3	6.70065	-	-	-	-	-	-	-	Lipids and lipid-like molecules	Prenol lipids	Diterpenoids	0.113174443325	-	85.8	-1.8901896478856497	3.9959	4.0215	3.9775	4.3818	4.5334	4.0081	4.0078	4.5611	5.1399	4.8731	5.4823	5.3500	5.1283	5.3370	4.3598	5.0221	4.9682	4.8203	4.7697	4.3710	5.0052	5.0470	4.1628	4.3604	4.8607	4.9720
neg_1369	5,6:8,9-Diepoxyergost-22-ene-3,7beta-diol	metab_13085	-	HMDB0033647	425.305163596	neg	M-H2O-H, M-H	C28H44O4	6.6854	243449-51-6	-	-	-	-	-	-	Lipids and lipid-like molecules	Steroids and steroid derivatives	Ergostane steroids	0.0172642568017	-	55.9	-2.14972364820283	3.3259	3.3514	3.3074	4.4112	4.6648	3.3381	3.3377	4.7265	5.5972	5.5543	5.7983	5.8954	5.4642	6.1462	5.1769	5.4154	5.7321	5.2879	5.6013	5.1876	6.1567	6.2252	5.0363	5.3296	5.8911	5.8969
neg_1379	MG(18:0/0:0/0:0)	metab_13095	-	HMDB0011131	395.26140985	neg	M-H2O-H, M+K-2H	C21H42O4	6.563216666669999	22610-61-3	-	-	-	-	-	-	Lipids and lipid-like molecules	Glycerolipids	Monoradylglycerols	0.0655432440364	-	76.4	-3.0989184331821003	5.4307	5.4752	5.4119	5.4818	5.4154	5.4357	5.4470	5.4803	5.4523	5.4406	5.4392	5.4200	5.4673	5.5124	5.4669	5.4952	5.6951	5.6222	5.6100	5.6458	5.6971	5.7245	5.6202	5.6026	5.5564	5.5034
neg_1409	Theasapogenol E	metab_13125	-	HMDB0034518	539.315815115	neg	M-H2O-H, M+Cl	C30H48O6	6.53273333333	15399-41-4	-	-	-	-	-	-	Lipids and lipid-like molecules	Prenol lipids	Triterpenoids	0.09776213506819999	-	63.3	-1.10362991396402	4.7610	4.7215	4.5547	4.4287	4.2435	4.7133	4.7971	4.3515	5.5334	5.3694	5.1573	5.5087	4.6488	5.4092	5.9261	5.5733	4.6084	4.6955	4.8286	4.4821	4.8139	4.6920	4.5316	4.3546	5.2417	5.1618
neg_1419	Neoxanthin	metab_13135	C08606	HMDB0003020;LMPR01070290	621.391655452	neg	M+Na-2H, M-H	C40H56O4	6.42608333333	14660-91-4	-	-	map01100;map00906;map01110	Metabolic pathways;Carotenoid biosynthesis;Biosynthesis of secondary metabolites	Metabolism;Metabolism;Metabolism	Global and overview maps;Metabolism of terpenoids and polyketides;Global and overview maps	-	-	-	0.0631375100305	-	54.8	-1.4533920967304	4.5854	4.2507	4.5581	4.3110	3.7634	3.5262	4.5824	3.9819	5.9779	5.9318	5.9750	6.0747	5.4910	5.9953	5.8641	5.9720	5.8177	5.7744	5.5577	5.5513	5.8066	5.8710	5.4719	5.5266	5.7349	5.6745
neg_1520	MEDICA 16	metab_13236	-	-	341.268877259	neg	M-H, M+Na-2H	C20H38O4	6.4185	-	-	-	-	-	-	-	-	-	-	0.0394861789876	79.4	-	-2.50091502058523	7.4122	7.1980	7.0572	6.2188	6.0688	7.3359	7.2983	6.2375	6.8637	6.8272	6.9293	6.7882	6.7202	6.7091	6.8527	6.9292	5.6601	6.9686	5.5755	6.8145	5.8307	5.7243	6.7613	6.7606	7.0172	6.9861
neg_1532	27-Norcholestanehexol	metab_13248	-	LMST04020029;HMDB0002157	489.30009948400004	neg	M-H2O-H, M+Cl	C26H46O6	6.31173333333	91999-66-5	-	-	-	-	-	-	Lipids and lipid-like molecules	Steroids and steroid derivatives	Bile acids, alcohols and derivatives	0.020301717603	-	56.3	-2.51346228664227	5.8023	5.8953	5.7033	5.6965	5.7888	5.8016	5.8198	5.9451	7.2579	7.2446	6.9660	7.0084	6.9250	7.0874	7.3097	7.2034	5.4096	6.3679	5.7266	6.5674	4.4561	5.1334	6.4968	6.4971	6.6515	6.6581
neg_1583	Arginyl-Serine	metab_13299	-	HMDB0028718	567.295486408	neg	M+FA-H, 2M+FA-H	C9H19N5O4	6.182416666669999	-	-	-	-	-	-	-	Organic acids and derivatives	Carboxylic acids and derivatives	Amino acids, peptides, and analogues	0.0267644102913	-	53.5	1.93677852525381	6.1873	6.2341	6.0902	5.2041	4.6751	6.2460	5.9520	4.6299	5.4035	5.4468	5.3306	5.1945	5.6319	5.3956	5.2523	5.4013	3.5007	4.7013	3.5084	4.8466	4.1654	4.1772	4.4646	4.8958	5.4496	5.4562
neg_1601	Tetrahydrocortisone	metab_13317	C05470	HMDB0000903	409.22205028699995	neg	M-H2O-H, M+FA-H	C21H32O5	6.12913333333	53-05-4	Hormones and transmitters	Steroid hormones	-	-	-	-	Lipids and lipid-like molecules	Steroids and steroid derivatives	Hydroxysteroids	0.0620298458048	-	70.4	-1.31995731573683	5.0292	4.8578	4.7816	5.4505	5.4397	4.9649	4.8517	5.4959	4.6768	4.6832	4.8914	4.6049	5.3487	4.6107	4.5387	4.8796	4.9381	5.6962	5.1237	4.9620	4.9893	4.9478	4.8241	5.1291	5.1831	5.1793
neg_1607	Prostaglandin lactone-diol	metab_13323	-	HMDB0240213	289.143940998	neg	M-H2O-H, M+Na-2H	C15H24O4	6.12153333333	26054-67-1	-	-	-	-	-	-	Lipids and lipid-like molecules	Fatty Acyls	Fatty alcohols	0.0229732878801	-	60.5	-2.46661210133625	5.4046	5.1517	5.2099	6.1546	5.9600	5.3186	5.1185	5.9509	6.3955	6.4132	6.3199	6.2296	6.4065	6.4120	6.2897	6.3755	5.6972	5.8078	5.7316	5.9529	5.6379	5.7265	5.8606	5.9176	6.1412	6.1218
neg_1617	Gibberellin A74	metab_13333	-	HMDB0038746	345.169906521	neg	M-H2O-H, M+K-2H	C20H28O6	6.11398333333	90806-14-7	-	-	-	-	-	-	Lipids and lipid-like molecules	Prenol lipids	Diterpenoids	0.008827497574450002	-	67.6	-2.3091731498461003	5.2667	5.2034	5.1870	6.4017	6.2614	5.2877	5.2150	6.3788	6.0052	6.0061	6.1135	5.9872	5.8137	5.9702	6.2049	6.1014	5.6584	5.4862	5.8036	5.5401	5.5622	5.6389	5.4052	5.4822	6.2225	6.2195
neg_1620	Trans-EKODE-(E)-Ib	metab_13336	-	-	331.190749026	neg	M-H, M+Na-2H	C18H30O4	6.11398333333	-	-	-	-	-	-	-	-	-	-	0.0136269663272	75.7	-	-1.83078371810757	7.1053	7.0456	7.0580	7.4509	7.3609	7.0998	7.0196	7.4258	7.5216	7.5169	7.5161	7.4632	7.5283	7.4993	7.5510	7.5201	7.2558	7.4835	7.3662	7.3875	7.0789	7.1233	7.3323	7.3743	7.4775	7.4740
neg_1631	20-Trihydroxy-leukotriene-B4	metab_13347	-	LMFA03020066;HMDB0012643	383.206647474	neg	M-H, M+Na-2H	C20H32O7	6.1064	-	-	-	-	-	-	-	Lipids and lipid-like molecules	Fatty Acyls	Eicosanoids	0.0332918254746	-	69.7	-2.2889733951711	5.6858	5.6067	5.5739	6.3694	6.4066	5.5998	5.6632	6.3996	6.0694	6.1595	6.2608	5.9809	6.3333	6.0871	6.0270	6.1599	5.7108	5.5264	5.9568	5.5728	5.5413	5.6493	5.4803	5.5613	6.1664	6.1624
neg_1646	Beta-Thujaplicin	metab_13362	C09904	HMDB0035213	185.05993026	neg	M-H2O-H, M+Na-2H	C10H12O2	6.06863333333	499-44-5	-	-	-	-	-	-	Hydrocarbon derivatives	Tropones	Tropolones	0.09568736821389999	-	60.6	-6.54583948245941	5.0621	5.1810	5.0206	4.5679	4.3765	5.0550	5.1661	4.3862	4.9368	4.9084	4.8267	4.7938	4.7807	4.8957	4.9711	4.8658	3.8124	3.8043	3.8201	4.2014	3.7973	3.8122	4.0591	4.1255	4.8652	4.8293
neg_1650	Sylpin	metab_13366	-	LMPK12111616;HMDB0037243	313.071130709	neg	M-H, 2M-H	C17H14O6	6.0610666666699995	65501-41-9	-	-	-	-	-	-	Phenylpropanoids and polyketides	Flavonoids	O-methylated flavonoids	0.00621422669307	-	56.6	-2.00912798930106	5.7563	6.0845	8.2815	7.4788	6.4738	5.9400	6.0872	5.8226	4.8487	4.8975	4.9216	4.7309	4.9249	4.7329	4.8785	4.8800	4.6895	4.7974	4.6503	4.7757	4.8785	4.9157	4.7944	4.8311	7.1018	7.1052
neg_1673	11-Hydroperoxy-H4-neuroprostane	metab_13389	-	HMDB0062282	429.157284787	neg	2M-H, M+K-2H	C22H32O6	6.030633333330001	-	-	-	-	-	-	-	Lipids and lipid-like molecules	Fatty Acyls	Eicosanoids	0.0857969064625	-	51.5	-4.05200929628984	5.8802	5.6630	5.4974	5.6012	5.6366	5.8198	5.6988	5.2914	5.6932	5.6951	5.7732	5.6957	5.8821	5.6650	5.4889	5.7283	5.0297	6.0115	5.4873	5.9119	5.2463	4.8751	5.9670	5.9293	5.8035	5.7970
neg_1684	4-Hydroxy-2,6,6-trimethyl-3-oxo-1,4-cyclohexadiene-1-carboxaldehyde	metab_13400	-	HMDB0037602	179.070508812	neg	M-H2O-H, M-H	C10H12O3	6.023016666669999	35692-95-6	-	-	-	-	-	-	Organic oxygen compounds	Organooxygen compounds	Carbonyl compounds	0.006044148283120001	-	83.9	-5.12803079256962	4.8408	4.9800	5.1380	4.8237	4.8994	4.9159	5.0093	4.8765	4.9032	4.8243	4.6724	4.7444	4.8142	4.8666	4.8158	4.7888	4.5984	4.8581	4.5610	5.0835	4.5267	4.6310	4.9982	5.0683	4.9174	4.9133
neg_1685	(1S,2S,4R,8R)-p-Menthane-1,2,8,9-tetrol	metab_13401	-	HMDB0039974	241.086447565	neg	M-H, M+K-2H	C10H20O4	6.023016666669999	402593-46-8	-	-	-	-	-	-	Lipids and lipid-like molecules	Prenol lipids	Monoterpenoids	0.0163390148574	-	54.4	-3.5274932952371603	4.8226	5.0010	5.3724	5.5123	5.5961	4.9474	4.9697	5.5419	5.6512	5.6486	5.5155	5.5592	5.4713	5.6127	5.7177	5.6291	4.7474	4.9281	4.8877	5.0190	4.6686	4.5875	4.8999	4.9213	5.4577	5.4599
neg_1691	Coriandrone D	metab_13407	-	HMDB0029972	387.122889023	neg	M+Na-2H, M+Cl	C18H24O7	6.01545	177795-33-4	-	-	-	-	-	-	Organoheterocyclic compounds	Benzopyrans	2-benzopyrans	0.06907564672210001	-	56.4	4.63171715767475	4.5851	4.8487	5.1264	3.9597	3.7947	4.6348	4.9186	4.1290	5.7748	5.7649	5.4485	5.4942	5.2455	5.6356	5.9844	5.7248	2.8596	5.4283	3.6913	5.5948	1.4268	3.2544	5.5345	5.4952	5.1374	5.1207
neg_1708	Secoeremopetasitolide B	metab_13424	-	HMDB0041363	393.190606004	neg	M-H, M+Na-2H	C21H30O7	6.007833333330001	178402-71-6	-	-	-	-	-	-	Lipids and lipid-like molecules	Prenol lipids	Terpene lactones	0.0279343555441	-	71.9	-3.223909937439549	5.1195	5.0481	4.9061	6.1296	6.2355	5.0804	5.0174	6.3626	5.4331	5.4176	5.6103	5.4561	5.6518	5.4666	5.3228	5.4716	5.7677	5.5703	5.8220	5.3687	5.7010	5.7654	5.3405	5.3907	5.8403	5.8219
neg_1709	Scorzoside	metab_13425	-	HMDB0040713	391.175481299	neg	M-H2O-H, M+Cl	C21H30O8	6.007833333330001	106009-45-4	-	-	-	-	-	-	Lipids and lipid-like molecules	Prenol lipids	Terpene lactones	0.0134427025833	-	56.7	-1.81743215675864	3.9214	4.0704	3.9940	5.8161	5.9148	4.0815	3.8022	6.0368	5.3159	5.3273	5.3868	5.1889	5.4285	5.2871	5.2179	5.3062	5.2008	4.4316	5.0218	4.6498	5.5172	5.4252	4.5029	4.6157	5.3817	5.3892
neg_1751	Pelargonidin	metab_13467	C05904	LMPK12010003	269.045126572	neg	M-H, 2M-H	C15H10O5	5.931166666669999	-	-	-	map01100;map00942;map00941;map01110	Metabolic pathways;Anthocyanin biosynthesis;Flavonoid biosynthesis;Biosynthesis of secondary metabolites	Metabolism;Metabolism;Metabolism;Metabolism	Global and overview maps;Biosynthesis of other secondary metabolites;Biosynthesis of other secondary metabolites;Global and overview maps	-	-	-	0.024396293158	54.2	-	-1.55678785465447	7.6605	7.6304	7.5924	6.7268	5.3315	7.7095	7.6066	6.5200	4.7085	4.6322	4.6842	4.6384	4.8178	5.2675	4.4547	4.6823	4.4711	4.5736	4.3375	4.5142	4.5883	4.5533	4.5348	4.4608	7.0640	7.0841
neg_1761	6-Hydroxymelatonin glucuronide	metab_13477	-	HMDB0060786	405.13348963	neg	M-H2O-H, M+Cl	C19H24N2O9	5.88565	-	-	-	-	-	-	-	Organic oxygen compounds	Organooxygen compounds	Carbohydrates and carbohydrate conjugates	0.104443331214	-	77.8	7.42758049876238	3.6664	3.9654	4.2120	4.9158	4.9291	3.5173	3.8931	4.3957	5.5568	5.6048	5.2054	5.2302	5.1886	5.3437	5.7192	5.4755	1.3838	5.0451	1.3912	5.1311	1.3693	1.3836	5.1210	5.0826	4.7908	4.7059
neg_1770	KOPARIN 2'-METHYL ETHER	metab_13486	-	-	313.071223954	neg	M-H2O-H, M-H	C17H14O6	5.80826666667	-	-	-	-	-	-	-	-	-	-	0.054081384120699995	50.5	-	-1.9015515041451496	5.4146	5.3860	5.2859	4.6903	4.5367	5.4471	5.3378	4.5333	4.4348	4.4732	4.4513	4.3237	4.5681	4.3856	4.3936	4.4834	4.2497	4.8086	4.2154	4.8295	4.2637	4.2297	4.7709	4.7616	4.8308	4.8478
neg_1788	(Z)-2-Methyl-2-butene-1,4-diol 4-O-beta-D-Glucopyranoside	metab_13504	-	HMDB0041187	301.071166785	neg	M+Cl, M+K-2H	C11H20O7	5.12773333333	-	-	-	-	-	-	-	Lipids and lipid-like molecules	Fatty Acyls	Fatty acyl glycosides	0.0337572378733	-	75.6	5.89101851417086	4.7989	4.7478	4.6361	4.3839	4.1957	4.7781	4.7222	4.3213	4.8114	4.8143	4.8046	4.6681	4.8248	4.7272	4.7605	4.7529	4.3440	4.6816	4.3416	4.7041	4.3004	4.3793	4.7094	4.6987	4.6303	4.6291
neg_1862	6-O-b-D-Fructofuranosyl-2-deoxy-D-glucose	metab_13578	-	HMDB0040154	371.118530676	neg	M-H, M+FA-H	C12H22O10	0.6000166666669999	57440-92-3	-	-	-	-	-	-	Organic oxygen compounds	Organooxygen compounds	Carbohydrates and carbohydrate conjugates	0.059052521728	-	58.0	-2.36551382118318	5.8444	5.8235	5.3324	4.7348	4.5999	5.7723	5.7782	4.8610	4.2798	4.0413	4.0957	3.9019	3.8064	4.1825	3.9855	3.9783	4.4813	4.5872	5.6080	4.3937	4.8790	4.3646	4.1931	4.3413	5.3984	5.4333
neg_1872	N-(gamma-Glutamyl)ethanolamine	metab_13588	-	HMDB0039222	189.08715178	neg	M-H2O-H, M-H	C7H14N2O4	0.59245	2650-74-0	-	-	-	-	-	-	Organic acids and derivatives	Carboxylic acids and derivatives	Amino acids, peptides, and analogues	0.049337351297399995	-	82.6	-4.41513001504997	3.9969	3.7959	4.3016	4.0458	4.3355	4.0433	4.6015	4.5417	3.5658	3.6510	3.5552	3.2958	3.3759	3.6036	3.2437	3.6202	4.5622	3.8539	4.2159	4.0071	4.7698	4.6544	3.8538	4.3388	4.3287	4.3162
neg_1873	3-Dehydroquinate	metab_13589	C00944	HMDB0012710	189.03958269900002	neg	M-H2O-H, M-H	C7H10O6	0.59245	-	-	-	map01100;map00400;map01110;map01230	Metabolic pathways;Phenylalanine, tyrosine and tryptophan biosynthesis;Biosynthesis of secondary metabolites;Biosynthesis of amino acids	Metabolism;Metabolism;Metabolism;Metabolism	Global and overview maps;Amino acid metabolism;Global and overview maps;Global and overview maps	Organic acids and derivatives	Hydroxy acids and derivatives	Alpha hydroxy acids and derivatives	0.0210541038245	-	55.4	-4.7136256716050715	5.7915	6.3803	7.1123	6.7278	6.4007	6.0346	7.2184	6.2974	4.1173	4.0490	4.2206	4.2091	4.5799	4.2384	3.9237	4.1339	4.8820	4.8295	5.0911	4.9127	4.9794	5.0596	4.9239	4.9139	6.3476	6.3360
neg_1885	5-Methylcytidine	metab_13601	-	HMDB0000982	302.100434983	neg	M+Cl, M+FA-H	C10H15N3O5	0.569483333333	2140-61-6	-	-	-	-	-	-	Nucleosides, nucleotides, and analogues	Pyrimidine nucleosides	Not Available	0.0389673895326	-	72.9	4.224722890821839	3.9738	3.8133	3.2728	5.0794	5.1126	3.1709	2.9217	5.2455	3.5380	3.6732	3.9418	3.5987	3.6913	3.5622	2.9675	3.6035	5.7210	4.5389	5.8003	3.8943	5.7146	5.7842	4.1610	4.6117	5.0129	5.0029
neg_2093	L-Arginine	metab_13809	C00062	HMDB0000517	173.103609603	neg	M-H	C6H14N4O2	0.50495	74-79-3	Peptides	Amino acids	map01100;map00220;map01110;map00472;map02010;map00330;map01230;map00970;map00261	Metabolic pathways;Arginine biosynthesis;Biosynthesis of secondary metabolites;D-Arginine and D-ornithine metabolism;ABC transporters;Arginine and proline metabolism;Biosynthesis of amino acids;Aminoacyl-tRNA biosynthesis;Monobactam biosynthesis	Metabolism;Metabolism;Metabolism;Metabolism;Environmental Information Processing;Metabolism;Metabolism;Genetic Information Processing;Metabolism	Global and overview maps;Amino acid metabolism;Global and overview maps;Metabolism of other amino acids;Membrane transport;Amino acid metabolism;Global and overview maps;Translation;Biosynthesis of other secondary metabolites	Organic acids and derivatives	Carboxylic acids and derivatives	Amino acids, peptides, and analogues	0.161252024537	83.2	-	-4.53543572907462	3.3890	3.6109	3.8019	3.2904	3.7811	3.6560	4.2325	3.8982	3.2111	3.5652	3.6441	3.1950	3.0676	3.1674	3.5099	3.2286	5.0317	3.9047	5.1177	3.8685	4.8818	5.0063	4.1330	4.5772	4.4650	4.5934
neg_2136	Citrulline	metab_13852	C00327	HMDB0000904	174.08757643299998	neg	M-H	C6H13N3O3	0.569483333333	372-75-8	Peptides	Amino acids	map01100;map00220;map01110;map01230	Metabolic pathways;Arginine biosynthesis;Biosynthesis of secondary metabolites;Biosynthesis of amino acids	Metabolism;Metabolism;Metabolism;Metabolism	Global and overview maps;Amino acid metabolism;Global and overview maps;Global and overview maps	Organic acids and derivatives	Carboxylic acids and derivatives	Amino acids, peptides, and analogues	0.17609523252599998	79.2	-	-4.78838252953075	3.4054	3.5877	2.9529	2.9277	3.8117	4.0684	3.4187	3.0484	3.2812	3.8350	4.0560	3.3763	2.9519	3.2661	3.4821	3.5388	4.1527	2.9908	3.9270	3.1369	3.8120	4.0151	2.9062	3.1454	3.7630	3.7494
neg_2138	D-glycero-L-galacto-Octulose	metab_13854	-	HMDB0029954	221.06588898099997	neg	M-H2O-H	C8H16O8	0.569483333333	-	-	-	-	-	-	-	Organic oxygen compounds	Organooxygen compounds	Carbohydrates and carbohydrate conjugates	0.0423348768628	-	67.6	-3.27954664355689	4.5794	4.6445	5.5116	5.1683	4.7391	4.6042	4.6787	4.7043	4.0567	3.9693	4.0782	3.9699	4.3249	4.0762	3.7798	4.0335	4.6115	5.6231	5.1002	5.6658	4.9576	4.6911	5.7818	5.7798	5.1652	5.1670
neg_2161	6-({[3,4-dihydroxy-4-(hydroxymethyl)oxolan-2-yl]oxy}methyl)oxane-2,3,4,5-tetrol	metab_13877	-	HMDB0140855	357.10312333	neg	M+FA-H	C11H20O10	0.584833333333	-	-	-	-	-	-	-	Organic oxygen compounds	Organooxygen compounds	Carbohydrates and carbohydrate conjugates	0.0323957160465	-	72.4	-2.32734298817386	6.3503	6.3514	6.2464	5.5090	5.2759	6.2623	6.4871	5.5462	5.0629	4.9711	4.9953	4.9576	5.3044	5.0369	5.0638	5.0851	4.8626	5.6008	5.2805	5.6437	5.1217	4.8765	5.6800	5.6980	5.7372	5.7338
neg_2169	Zymonic acid	metab_13885	-	HMDB0031210	157.013314656	neg	M-H	C6H6O5	0.59245	24891-71-2	-	-	-	-	-	-	Organoheterocyclic compounds	Dihydrofurans	Furanones	0.014525180230399998	-	57.8	-5.89920930574213	5.1886	5.1430	5.6442	5.3767	5.1170	5.2471	5.7796	5.1159	4.4226	4.2894	4.1887	4.2749	4.7500	4.3362	4.4773	4.3761	4.4807	4.8870	4.5206	5.2088	4.5745	4.5345	5.1430	4.9935	5.1297	5.1355
neg_2171	D-1,5-Anhydrofructose	metab_13887	-	HMDB0041561	207.05019314700002	neg	M+FA-H	C6H10O5	0.59245	75414-43-6	-	-	-	-	-	-	Organoheterocyclic compounds	Oxanes	Not Available	0.0181298271632	-	69.7	-5.14117136211027	6.1751	6.1259	5.9888	5.8520	5.9291	6.1561	6.2347	5.7284	5.3814	5.2897	5.3774	5.3946	5.6786	5.3968	5.3656	5.4046	5.4819	5.4874	5.5199	5.5802	5.5904	5.5339	5.6559	5.5520	5.7988	5.8038
neg_2200	Neolicuroside	metab_13916	-	HMDB0040728	531.1553023380001	neg	M-H2O-H	C26H30O13	0.60765	120926-46-7	-	-	-	-	-	-	Phenylpropanoids and polyketides	Flavonoids	Flavonoid glycosides	0.052683715543800004	-	90.2	8.18374846429991	5.7464	5.7753	5.6819	5.1096	4.8710	5.6379	5.9008	5.1058	4.7043	4.6938	4.6629	4.6427	4.6898	4.6849	4.6781	4.6983	4.8148	5.0436	4.8225	4.9223	4.7996	4.8146	5.1740	5.3395	5.1184	5.1151
neg_2247	7-Hydroxy-2-methyl-4-oxo-4H-1-benzopyran-5-carboxylic acid	metab_13963	-	HMDB0036346	265.034720377	neg	M+FA-H	C11H8O5	0.638183333333	-	-	-	-	-	-	-	Organoheterocyclic compounds	Benzopyrans	1-benzopyrans	0.0873791961935	-	51.4	-2.98061982230721	5.2876	5.3262	4.8779	3.9184	2.9137	5.2379	5.3191	3.9305	2.7473	2.7368	2.7059	2.6858	2.7328	2.7279	2.7212	2.7413	2.8575	2.8494	2.8653	2.8392	2.8424	2.8574	2.8312	2.8523	4.4828	4.4670
neg_2315	UDP-glucose	metab_14031	C00029	-	565.046704172	neg	M-H	C15H24N2O17P2	0.7169833333329999	-	Vitamins and Cofactors	Cofactors	map01100;map00561;map00908;map00520;map00040;map00053;map00052;map00240;map00500	Metabolic pathways;Glycerolipid metabolism;Zeatin biosynthesis;Amino sugar and nucleotide sugar metabolism;Pentose and glucuronate interconversions;Ascorbate and aldarate metabolism;Galactose metabolism;Pyrimidine metabolism;Starch and sucrose metabolism	Metabolism;Metabolism;Metabolism;Metabolism;Metabolism;Metabolism;Metabolism;Metabolism;Metabolism	Global and overview maps;Lipid metabolism;Metabolism of terpenoids and polyketides;Carbohydrate metabolism;Carbohydrate metabolism;Carbohydrate metabolism;Carbohydrate metabolism;Nucleotide metabolism;Carbohydrate metabolism	-	-	-	0.0379673590492	85.9	-	-1.83722117938858	3.6273	3.9693	2.8352	5.1143	5.1660	2.8658	2.8654	5.0826	2.9363	2.9258	2.8949	2.8748	2.9218	2.9169	2.9102	2.9303	5.4945	3.9850	5.5083	3.8411	5.5530	5.5840	3.7980	4.0570	4.7545	4.7800
neg_2419	L-Tyrosine	metab_14135	C00082	HMDB0000158	180.065782486	neg	M-H	C9H11NO3	0.9557	60-18-4	Peptides	Amino acids	map01100;map01110;map00350;map00730;map00130;map01210;map00965;map01230;map00966;map00950;map00460;map00940;map00360;map00970;map00261;map00400	Metabolic pathways;Biosynthesis of secondary metabolites;Tyrosine metabolism;Thiamine metabolism;Ubiquinone and other terpenoid-quinone biosynthesis;2-Oxocarboxylic acid metabolism;Betalain biosynthesis;Biosynthesis of amino acids;Glucosinolate biosynthesis;Isoquinoline alkaloid biosynthesis;Cyanoamino acid metabolism;Phenylpropanoid biosynthesis;Phenylalanine metabolism;Aminoacyl-tRNA biosynthes…	Metabolism;Metabolism;Metabolism;Metabolism;Metabolism;Metabolism;Metabolism;Metabolism;Metabolism;Metabolism;Metabolism;Metabolism;Metabolism;Genetic Information Processing;Metabolism;Metabolism	Global and overview maps;Global and overview maps;Amino acid metabolism;Metabolism of cofactors and vitamins;Metabolism of cofactors and vitamins;Global and overview maps;Biosynthesis of other secondary metabolites;Global and overview maps;Biosynthesis of other secondary metabolites;Biosynthesis of other secondary metabolites;Metabolism of other amino acids;Biosynthesis of other secondary metabol…	Organic acids and derivatives	Carboxylic acids and derivatives	Amino acids, peptides, and analogues	0.192428355055	78.5	-	-4.60750295152314	3.6490	3.5398	3.4523	3.3821	3.5558	3.7833	3.2401	3.5185	3.5149	3.6336	3.7692	3.4674	3.3154	3.3237	3.7831	3.6614	4.2398	3.7148	4.2182	3.5577	4.2012	4.1616	3.6996	3.8519	4.0601	4.2099
neg_2440	Guanosine	metab_14156	C00387	HMDB0000133	282.08381128599996	neg	M-H	C10H13N5O5	1.0673666666700001	118-00-3	Nucleic acids	Nucleosides	map01100;map00230	Metabolic pathways;Purine metabolism	Metabolism;Metabolism	Global and overview maps;Nucleotide metabolism	Nucleosides, nucleotides, and analogues	Purine nucleosides	Not Available	0.165628312328	88.8	-	-2.0517071199224297	2.1060	2.1314	2.0877	2.2939	2.9768	2.1181	2.1178	3.3212	2.4091	2.3136	2.6841	2.1271	2.1738	2.1689	2.1622	2.1976	4.4158	3.2444	4.6626	2.4161	4.2281	4.1878	2.9426	3.4732	3.7241	3.8517
neg_2447	Inosine	metab_14163	C00294	HMDB0000195	267.07286058799997	neg	M-H	C10H12N4O5	1.0831833333299998	58-63-9	-	-	map01100;map00230	Metabolic pathways;Purine metabolism	Metabolism;Metabolism	Global and overview maps;Nucleotide metabolism	Nucleosides, nucleotides, and analogues	Purine nucleosides	Not Available	0.20885765465	77.1	-	-2.3592958151686605	3.6708	3.8328	3.6076	3.6050	3.4476	3.7318	3.8239	3.6195	3.5804	3.5022	3.5423	3.5177	3.3624	3.4083	3.2771	3.2849	4.6574	3.8849	4.6143	3.5524	4.6987	4.6258	3.5670	3.7754	4.2777	4.4143
neg_2504	2-Methyl-3-(propyldithio)furan	metab_14220	-	HMDB0037157	209.008362068	neg	M+Na-2H	C8H12OS2	1.53076666667	61197-09-9	-	-	-	-	-	-	Organoheterocyclic compounds	Heteroaromatic compounds	Not Available	0.08229461467299999	-	59.1	3.9208210016083394	2.7987	2.7539	4.7829	3.5892	3.0113	3.5206	3.8451	3.3143	2.8111	2.8005	2.7697	2.7496	2.7966	2.7916	2.7849	2.8050	2.9213	2.9132	2.9291	2.9030	2.9062	2.9212	2.8950	2.9161	3.3445	3.3678
neg_2516	Diacetone alcohol	metab_14232	-	HMDB0031511	161.081048636	neg	M+FA-H	C6H12O2	1.6028	123-42-2	-	-	-	-	-	-	Organic oxygen compounds	Organooxygen compounds	Carbonyl compounds	0.0227315275622	-	52.0	-7.613970566998731	3.2126	3.2005	3.2511	4.1586	4.3744	3.2164	3.1642	4.4578	3.1473	3.2440	3.3230	3.3009	3.4199	3.2204	3.1503	3.2571	4.0492	3.6516	4.0768	3.4214	4.1715	4.0737	3.5469	3.5813	3.8285	3.8467
neg_2521	Suberic acid	metab_14237	C08278	HMDB0000893;LMFA01170001	219.08666271299998	neg	M+FA-H	C8H14O4	1.6267833333300001	505-48-6	Organic acids	Carboxylic acids	-	-	-	-	Lipids and lipid-like molecules	Fatty Acyls	Fatty acids and conjugates	0.013798187661299999	74.8	-	-4.3028756521694	3.2062	1.9433	3.4972	5.0873	5.4589	2.4367	2.5144	5.3114	2.0000	2.5321	2.4991	1.9391	3.3634	1.9807	1.9741	2.0253	4.5717	3.2575	4.7082	2.3576	4.7319	4.5275	3.0215	3.1963	4.6063	4.6049
neg_2528	2-Octenedioic acid	metab_14244	-	LMFA01170085;HMDB0000341	217.07101713	neg	M+FA-H	C8H12O4	1.65078333333	5698-50-0	-	-	-	-	-	-	Lipids and lipid-like molecules	Fatty Acyls	Fatty acids and conjugates	0.0167370569545	-	72.7	-4.32723722832145	3.1780	2.3783	3.1791	4.8258	5.1198	2.7326	2.7764	5.0179	2.5205	2.6382	2.8367	2.6916	3.3579	2.5503	2.0753	2.0031	4.2866	2.6931	4.2377	2.5450	4.3049	4.2839	2.8186	2.7060	4.3088	4.2941
neg_2538	(2E)-3-(3,4,5-trihydroxyphenyl)prop-2-enoic acid	metab_14254	-	HMDB0125523	241.034679268	neg	M+FA-H	C9H8O5	1.6827666666699999	-	-	-	-	-	-	-	Phenylpropanoids and polyketides	Cinnamic acids and derivatives	Hydroxycinnamic acids and derivatives	0.0558819578792	-	73.4	-3.55522530333399	3.0165	3.1009	4.7921	4.1354	3.5252	2.9868	3.5386	3.6112	3.0574	3.0468	3.0160	2.9959	3.0429	3.0379	3.0312	3.0513	3.1677	3.1596	3.1754	3.1494	3.1526	3.1675	3.1414	3.1624	3.4683	3.4893
neg_2543	Shikimic acid	metab_14259	C00493	HMDB0003070	173.044720237	neg	M-H	C7H10O5	1.69878333333	138-59-0	-	-	map01100;map00400;map01110;map01230	Metabolic pathways;Phenylalanine, tyrosine and tryptophan biosynthesis;Biosynthesis of secondary metabolites;Biosynthesis of amino acids	Metabolism;Metabolism;Metabolism;Metabolism	Global and overview maps;Amino acid metabolism;Global and overview maps;Global and overview maps	Organic oxygen compounds	Organooxygen compounds	Alcohols and polyols	0.009328561387459999	54.1	-	-4.74999295800102	4.3053	4.3657	4.4112	4.9423	5.3615	4.2836	4.5719	5.2029	3.9994	3.9698	4.0309	3.9367	4.1766	3.9088	3.8758	3.9669	4.5774	4.1787	4.7210	4.0668	4.6154	4.5031	4.1975	4.1308	4.5996	4.6047
neg_2553	(R)-lipoic acid	metab_14269	C16241	HMDB0001451	187.024041818	neg	M-H2O-H	C8H14O2S2	1.7948	1200-22-2	-	-	map01100;map00785	Metabolic pathways;Lipoic acid metabolism	Metabolism;Metabolism	Global and overview maps;Metabolism of cofactors and vitamins	Organoheterocyclic compounds	Dithiolanes	Lipoic acids and derivatives	0.0429437885612	-	56.3	-7.953415755759258	3.5900	3.8829	4.6570	4.2748	4.1442	3.8566	4.4677	4.2060	1.9702	2.3816	2.4095	1.8648	2.8750	1.9063	1.9139	1.9196	3.3231	2.7464	3.2934	2.4341	3.4996	3.5458	2.0510	2.6995	3.9880	3.9459
neg_2561	3-Hydroxy-3-carboxymethyl-adipic acid	metab_14277	-	HMDB0059775	241.03471020700002	neg	M+Na-2H	C8H12O7	1.8668	-	-	-	-	-	-	-	Organic acids and derivatives	Carboxylic acids and derivatives	Tricarboxylic acids and derivatives	0.048955942728199996	-	70.3	7.905472649828749	2.9413	2.8210	3.0139	4.2515	4.5618	2.6963	3.1607	4.6759	2.2816	2.2711	2.2404	2.2203	2.2671	2.2622	2.2555	2.2756	2.3915	2.3834	2.4175	2.3732	2.7022	2.9489	2.3652	2.3862	3.7007	3.6656
neg_2573	EPIGALLOCATECHIN	metab_14289	C09727;C12136;C12127	LMPK12020004	305.066033158	neg	M-H	C15H14O7	1.93081666667	-	-	-	map00941;map01110	Flavonoid biosynthesis;Biosynthesis of secondary metabolites	Metabolism;Metabolism	Biosynthesis of other secondary metabolites;Global and overview maps	-	-	-	0.037034714997699995	54.8	-	-2.10143839226213	4.4507	5.2435	4.6539	4.3895	4.2645	4.2069	4.8415	4.6440	3.7288	4.4449	4.1049	3.3505	3.2429	3.8333	3.8194	2.7875	4.4747	4.7525	4.7664	4.1998	4.1643	4.5584	3.8123	2.9201	4.5992	4.6025
neg_2589	Hydroxysuberic acid	metab_14305	-	-	189.07609233	neg	M-H	C8H14O5	1.99476666667	-	-	-	-	-	-	-	-	-	-	0.0166333897802	56.9	-	-3.97079248463484	3.7453	3.5355	4.0557	5.2931	5.7257	3.5411	3.4128	5.4886	3.4046	3.5194	3.7281	3.4755	3.9755	3.4681	3.2536	3.4467	5.1826	4.2290	5.5911	3.7108	5.2294	5.1125	3.9791	4.1003	4.9284	4.9262
neg_2595	6-Methoxymellein	metab_14311	C02381	HMDB0038510	253.07113086400003	neg	M+FA-H	C11H12O4	2.01068333333	13410-15-6	-	-	-	-	-	-	Organoheterocyclic compounds	Benzopyrans	2-benzopyrans	0.040876995841800004	-	53.0	-3.0319511724833306	3.9405	3.9405	3.8525	4.4898	4.7478	3.8436	4.1366	4.6701	3.3141	3.4756	3.7717	3.5105	3.6486	3.4150	3.1358	3.4267	2.6762	3.7784	3.4440	3.6923	3.3207	3.1249	3.7653	3.7386	4.0644	4.0530
neg_2602	4-ethenyl-6-methoxybenzene-1,3-diol	metab_14318	-	HMDB0125519	211.060423654	neg	M+FA-H	C9H10O3	2.03455	-	-	-	-	-	-	-	Benzenoids	Phenols	Methoxyphenols	0.0274094496545	-	65.8	-4.65723958984871	5.3901	5.3930	5.2393	5.0423	5.2969	5.3545	5.4182	5.4131	4.6949	4.6701	4.3065	4.3560	4.5718	4.4818	4.9006	4.6579	4.5733	4.7879	4.7572	5.0209	4.6718	4.5491	5.0322	4.8780	5.0018	5.0224
neg_2629	Hydroquinone	metab_14345	C15603;C00530	HMDB0002434	109.02848563	neg	M-H	C6H6O2	2.15371666667	123-31-9	-	-	map01100;map00350	Metabolic pathways;Tyrosine metabolism	Metabolism;Metabolism	Global and overview maps;Amino acid metabolism	Benzenoids	Phenols	Benzenediols	0.0260163929652	71.8	-	-9.245726401253519	4.2365	4.2625	4.5201	4.3543	4.3073	4.2584	4.3483	4.4029	4.3325	4.5101	4.6092	4.4520	5.3151	4.6620	4.0210	4.6511	4.1614	5.0820	4.2656	4.6489	4.1826	4.1394	4.6776	5.1071	4.5857	4.5887
neg_2635	Trans-O-Methylgrandmarin	metab_14351	-	HMDB0039031	305.102376783	neg	M-H	C16H18O6	2.15371666667	-	-	-	-	-	-	-	Phenylpropanoids and polyketides	Coumarins and derivatives	Pyranocoumarins	0.05273429681	-	71.9	-2.23801611452063	4.6296	4.5793	4.4700	2.4069	2.4670	4.5773	4.6004	3.4892	3.5032	3.6012	3.3688	3.4264	3.9167	3.3756	3.7620	3.5887	2.4110	4.0120	2.4357	4.1533	2.4873	2.4108	4.2292	4.1064	4.0171	4.0088
neg_2656	Cis-2-Methylaconitate	metab_14372	C04225	HMDB0006357	169.013346409	neg	M-H2O-H	C7H8O6	2.24136666667	6061-93-4	-	-	map00640	Propanoate metabolism	Metabolism	Carbohydrate metabolism	Organic acids and derivatives	Carboxylic acids and derivatives	Tricarboxylic acids and derivatives	0.108116136066	-	53.3	-4.7887848939645705	3.6917	3.6638	4.3202	3.6817	3.7761	3.7127	3.7803	3.7563	3.2217	3.1131	3.2286	3.2357	3.3512	3.1793	3.1301	3.1720	3.4937	3.3480	3.3396	3.2574	3.4017	3.3476	3.2566	3.3185	3.3783	3.4356
neg_2662	Azelaic acid	metab_14378	C08261	HMDB0000784;LMFA01170054	233.102385038	neg	M+FA-H	C9H16O4	2.25725	123-99-9	-	-	-	-	-	-	Lipids and lipid-like molecules	Fatty Acyls	Fatty acids and conjugates	0.0158188075036	80.9	-	-3.59811931778319	3.3126	3.3633	3.3575	4.9675	5.3723	3.2632	3.3398	5.1485	3.4718	3.3929	3.3879	3.3585	3.8580	3.3846	3.4306	3.4183	4.3204	3.3153	4.4022	3.1170	4.3731	4.3530	3.1816	3.3386	4.4978	4.4880
neg_2693	L-Glutamic gamma-semialdehyde	metab_14409	C01165	HMDB0002104	168.005542106	neg	M+K-2H	C5H9NO3	2.31291666667	496-92-4	-	-	map01100;map01110;map00330;map00332;map01230	Metabolic pathways;Biosynthesis of secondary metabolites;Arginine and proline metabolism;Carbapenem biosynthesis;Biosynthesis of amino acids	Metabolism;Metabolism;Metabolism;Metabolism;Metabolism	Global and overview maps;Global and overview maps;Amino acid metabolism;Biosynthesis of other secondary metabolites;Global and overview maps	Organic acids and derivatives	Carboxylic acids and derivatives	Amino acids, peptides, and analogues	0.0185842874406	-	69.3	-9.967066877361749	2.8149	2.6910	4.7060	3.3019	3.1674	2.9300	2.9961	3.3272	2.5855	2.7100	2.9021	2.9631	3.3734	2.9093	1.6810	2.8821	2.2167	4.0300	2.0249	2.7939	2.7692	2.4258	3.0259	4.1396	3.4752	3.4600
neg_2696	2',4'-Dihydroxy-6'-methoxyacetophenone	metab_14412	-	HMDB0041270	227.055444787	neg	M+FA-H	C9H10O4	2.31291666667	3602-54-8	-	-	-	-	-	-	Organic oxygen compounds	Organooxygen compounds	Carbonyl compounds	0.0300196220803	-	54.7	-3.66301895585	4.0113	3.8631	3.5430	4.0139	4.2710	4.0922	3.6365	4.3186	3.4684	3.4997	3.4841	3.4627	4.8857	3.5849	3.2710	3.5083	3.1046	3.2056	3.2839	3.2668	3.3198	3.2617	3.3889	3.3799	3.8868	3.8851
neg_2709	Hydroxyphenyllactic acid	metab_14425	C03672	HMDB0000755	181.04981814400003	neg	M-H	C9H10O4	2.36071666667	306-23-0	-	-	map00130;map01110;map00350	Ubiquinone and other terpenoid-quinone biosynthesis;Biosynthesis of secondary metabolites;Tyrosine metabolism	Metabolism;Metabolism;Metabolism	Metabolism of cofactors and vitamins;Global and overview maps;Amino acid metabolism	Phenylpropanoids and polyketides	Phenylpropanoic acids	Not Available	0.0242875490545	67.6	-	-4.4723306267873895	5.4503	5.4708	5.3667	4.6247	4.5429	5.3250	5.5781	4.7523	4.5931	4.8075	5.3618	5.0312	4.8483	4.8750	4.0426	4.6855	5.2187	4.9518	5.4905	5.0187	5.1806	5.0944	4.7758	5.2753	5.0989	5.0907
neg_2716	Xanthurenic acid	metab_14432	C02470	HMDB0000881	204.029374658	neg	M-H	C10H7NO4	2.38463333333	59-00-7	-	-	map00380	Tryptophan metabolism	Metabolism	Amino acid metabolism	Organoheterocyclic compounds	Quinolines and derivatives	Quinoline carboxylic acids	0.0340535355656	81.3	-	-4.1778572188366185	2.6815	3.2616	3.1546	2.6778	2.3935	2.1575	2.8725	3.1383	2.2277	2.3718	3.2057	2.8049	3.3713	2.7284	2.2017	2.6136	3.3706	4.8856	3.6369	4.7555	3.0264	2.8285	4.8714	4.9811	3.9987	3.9922
neg_2720	2-(1-Ethoxyethoxy)propanoic acid	metab_14436	-	HMDB0059918	161.081074681	neg	M-H	C7H14O4	2.4085166666699998	-	-	-	-	-	-	-	Organic acids and derivatives	Carboxylic acids and derivatives	Carboxylic acids	0.074130058332	-	57.4	-5.29223284950488	3.6331	3.3251	3.5282	3.9042	3.5939	3.4208	3.3028	3.4035	2.2658	2.5723	2.6102	2.3454	2.3377	2.8299	2.4978	2.3624	4.1153	3.3747	4.0897	3.1207	3.9512	4.0377	3.3181	3.5258	3.4588	3.4513
neg_2721	Sebacic acid	metab_14437	C08277	LMFA01170006;HMDB0000792	247.11807752	neg	M+FA-H	C10H18O4	2.4085166666699998	111-20-6	-	-	-	-	-	-	Lipids and lipid-like molecules	Fatty Acyls	Fatty acids and conjugates	0.00211517026331	62.8	-	-3.13874961121798	3.7446	3.2065	3.8350	5.6063	5.9829	3.4170	3.3710	5.8262	3.4972	3.4762	3.4767	3.3842	3.7503	3.4439	3.2925	3.5260	5.2510	4.0121	5.2525	3.4024	5.3518	5.2917	3.5939	3.7051	5.1319	5.1297
neg_2756	Glucosylisomaltol	metab_14472	-	HMDB0038341	309.06091941299997	neg	M+Na-2H	C12H16O8	2.53595	85559-61-1	-	-	-	-	-	-	Organic oxygen compounds	Organooxygen compounds	Carbohydrates and carbohydrate conjugates	0.12627033097999998	-	65.3	6.019495450824139	3.3635	3.3299	2.5918	4.4370	4.7219	3.0742	3.1550	4.8279	2.6929	2.6824	2.6515	2.6314	2.6784	2.6734	2.6667	2.6868	2.8031	2.7950	2.8108	2.7848	2.7880	2.8029	2.7768	2.7978	3.7138	3.8412
neg_2801	6-Succinoaminopurine	metab_14517	-	HMDB0013204	256.04332817200003	neg	M+Na-2H	C9H9N5O3	2.62858333333	-	-	-	-	-	-	-	Organoheterocyclic compounds	Imidazopyrimidines	Purines and purine derivatives	0.037775533545199996	-	63.4	-7.99257519775275	3.8122	3.3324	2.5138	3.4600	3.6321	3.1810	3.1389	3.7807	2.6147	2.6042	2.5734	2.5533	2.6003	2.5953	2.5886	2.6087	4.3960	3.1545	4.4019	2.7066	4.5115	4.4816	2.6986	3.4290	3.5626	3.5446
neg_2810	(R)-Shinanolone	metab_14526	-	HMDB0030580	213.054928752	neg	M+Na-2H	C11H12O3	2.65191666667	-	-	-	-	-	-	-	Benzenoids	Tetralins	Not Available	0.126549087403	-	70.2	8.41680279146219	4.3137	4.2056	4.1330	2.6894	2.4495	4.2305	4.3047	3.2244	3.5235	3.4757	3.2033	3.3530	3.2736	3.4728	3.8890	3.6685	3.4354	3.9715	2.9790	4.0483	2.9987	2.8267	4.1213	3.9522	3.7123	3.7076
neg_2828	Cis-4-Decenedioic acid	metab_14544	-	HMDB0000603	245.102386385	neg	M+FA-H	C10H16O4	2.71466666667	72879-22-2	-	-	-	-	-	-	Lipids and lipid-like molecules	Fatty Acyls	Fatty acids and conjugates	0.0233481541125	-	62.5	-3.3756131058082204	3.3562	3.2929	3.4274	5.1864	5.5614	3.2440	3.3910	5.4080	3.3724	3.3532	3.1496	2.4126	3.4254	2.8683	3.2974	3.2132	4.2766	3.3955	4.3119	3.0619	4.3337	4.3084	3.2128	3.1176	4.6660	4.6647
neg_2844	Ethyl 2-furanpropionate	metab_14560	-	HMDB0032921	149.059849853	neg	M-H2O-H	C9H12O3	2.762	10031-90-0	-	-	-	-	-	-	Lipids and lipid-like molecules	Fatty Acyls	Fatty acid esters	0.056617850370699996	-	62.1	-5.67157473943641	4.4671	4.4679	4.2294	3.5452	3.8439	4.4613	4.4796	3.9014	2.8470	2.9704	3.0764	3.2993	2.2572	2.6686	3.0873	3.0933	3.4275	3.3248	3.3588	3.0141	3.4156	3.4585	3.2822	3.2405	3.8475	3.8712
neg_2847	Phenylglucuronide	metab_14563	-	HMDB0059806	251.05547700099999	neg	M-H2O-H	C12H14O7	2.76988333333	-	-	-	-	-	-	-	Organic oxygen compounds	Organooxygen compounds	Carbohydrates and carbohydrate conjugates	0.0990489066123	-	92.0	-2.34996797657267	3.2927	3.3977	3.2056	4.0621	4.4191	3.2710	3.3434	4.4661	2.2095	2.2264	2.1231	2.1031	2.1497	2.1448	2.4917	2.1582	2.2739	2.3191	2.3451	2.3430	2.4554	2.2738	2.2477	2.4923	3.6120	3.5434
neg_2852	()-3-Hydroxynonanoic acid	metab_14568	-	HMDB0031513	219.12301994700002	neg	M+FA-H	C9H18O3	2.78556666667	88930-09-0	-	-	-	-	-	-	Organic acids and derivatives	Hydroxy acids and derivatives	Medium-chain hydroxy acids and derivatives	0.047854457523	-	69.0	-4.46435710826325	2.5777	2.1383	2.7680	4.5267	4.8699	2.0549	1.9652	4.7533	2.0354	2.0250	1.9944	1.9745	2.0210	2.6192	2.0095	2.2222	4.2165	2.8549	4.4038	2.1267	4.3017	4.2382	2.1188	2.1397	4.0353	4.0648
neg_2888	3-Hexenyl salicylic acid	metab_14604	-	HMDB0061823	219.101926522	neg	M-H	C13H16O3	2.87196666667	-	-	-	-	-	-	-	Benzenoids	Benzene and substituted derivatives	Benzoic acids and derivatives	0.00746308893914	-	76.9	-3.3683994620404305	4.6306	4.6235	4.4536	3.2223	3.3719	4.6054	4.6433	3.7214	4.1256	4.1104	3.3448	3.5717	3.5195	3.8429	4.3348	4.0432	2.3021	4.1374	2.3098	4.4113	2.3382	2.3019	4.4120	4.2435	4.1209	4.1211
neg_2891	Myrtine	metab_14607	-	HMDB0030371	204.07838244599998	neg	M+K-2H	C10H17NO	2.8798	66835-10-7	-	-	-	-	-	-	Organoheterocyclic compounds	Quinolizines	Not Available	0.0369173604678	-	56.2	-7.40104176081413	4.0560	4.0414	3.8468	2.4750	2.6604	4.0486	4.0124	3.0583	3.5042	3.4785	2.6592	2.9311	2.5569	3.2406	3.7382	3.4387	2.1343	3.5578	2.1706	3.7892	2.1303	1.9945	3.8208	3.5768	3.5548	3.5190
neg_2904	Coixinden B	metab_14620	C17917	HMDB0040906	233.081201266	neg	M-H	C13H14O4	2.91128333333	151466-74-9	-	-	-	-	-	-	Benzenoids	Indenes and isoindenes	Not Available	0.0267575377226	-	86.0	-3.1237208636791096	4.3940	4.3864	4.2532	4.1427	4.2376	4.3492	4.4224	4.3902	4.2916	4.1876	4.1508	4.3716	4.8878	4.3066	4.2541	4.3455	4.2066	4.0727	4.1515	4.2176	4.2370	4.2717	4.2287	4.1804	4.3012	4.3157
neg_2917	3-(2-hydroxyphenyl)-1-(4-methoxyphenyl)propan-1-one	metab_14633	-	HMDB0135613	237.091412663	neg	M-H2O-H	C16H16O3	2.93495	-	-	-	-	-	-	-	Phenylpropanoids and polyketides	Linear 1,3-diarylpropanoids	Chalcones and dihydrochalcones	0.0411622879476	-	64.7	-2.69645512882062	3.4769	3.5024	3.4584	3.6659	3.7263	3.4891	3.4887	3.7129	4.2154	4.2217	4.1118	4.1251	4.2404	4.2407	3.9982	4.1300	3.7626	4.8581	3.6778	4.8836	4.0875	3.9152	4.9079	4.8704	4.1411	4.1830
neg_2918	(x)-2-Heptanol glucoside	metab_14634	-	HMDB0035028	315.123188047	neg	M+K-2H	C13H26O6	2.93495	-	-	-	-	-	-	-	Lipids and lipid-like molecules	Fatty Acyls	Fatty acyl glycosides	0.0459872573404	-	81.1	5.9109831095485985	3.5107	3.5363	3.4923	3.8654	4.2448	3.5229	3.5226	4.1004	4.4363	4.4211	4.3452	4.3209	4.4554	4.4105	4.1726	4.3380	3.8902	5.0428	3.7117	5.0735	4.2742	4.1317	5.1137	5.0591	4.3970	4.3648
neg_2928	Neocarthamin	metab_14644	C17675	HMDB0037476	431.097239374	neg	M-H2O-H	C21H22O11	2.96656666667	-	-	-	-	-	-	-	Phenylpropanoids and polyketides	Flavonoids	Flavonoid glycosides	0.12350014363	-	59.6	-2.51274369246204	4.7117	4.7243	4.5624	3.2055	3.2658	4.7689	4.6644	3.4498	3.0993	3.0887	3.0579	3.0377	3.0847	3.0798	3.0731	3.0932	3.2096	3.2015	3.2173	3.1912	3.1945	3.2094	3.1832	3.2043	3.9401	3.9791
neg_2936	Cis-4-Hydroxycyclohexylacetic acid	metab_14652	-	HMDB0000451	203.091611003	neg	M+FA-H	C8H14O3	3.01408333333	68592-22-3	-	-	-	-	-	-	Organic oxygen compounds	Organooxygen compounds	Alcohols and polyols	0.012113526276700001	-	68.0	-5.60535696686324	4.3819	4.2422	4.3686	5.3434	5.9237	4.3063	4.2879	5.5844	4.3735	4.4342	4.4838	4.4022	4.6839	4.4342	4.2988	4.4658	4.7849	4.2860	5.2345	4.1256	4.6957	4.6914	4.2630	4.2616	5.0512	5.0488
neg_2947	Pratenol A	metab_14663	-	HMDB0040630	241.049897231	neg	M-H2O-H	C14H12O5	3.04553333333	147838-41-3	-	-	-	-	-	-	Organoheterocyclic compounds	Benzopyrans	1-benzopyrans	0.024730392404800003	-	82.1	-2.82668399345406	5.1697	5.1177	4.9759	3.4607	3.4964	5.1329	5.1160	4.0198	4.3171	4.4036	4.0424	4.2014	4.3751	4.2968	4.5403	4.4370	4.1481	4.8786	3.9309	4.9411	3.9468	3.8531	4.9681	4.9060	4.6253	4.6355
neg_2975	3-hydroxy-6-[(E)-2-methoxyethenyl]-7-methyl-2H-chromen-2-one	metab_14691	-	HMDB0135798	213.05491305599998	neg	M-H2O-H	C13H12O4	3.14015	-	-	-	-	-	-	-	Phenylpropanoids and polyketides	Coumarins and derivatives	Hydroxycoumarins	0.0571946227991	-	73.2	-3.46737917902707	4.5731	4.4981	4.3788	3.1508	2.6784	4.5470	4.5327	3.5204	3.7314	3.8742	3.5284	3.6573	3.7430	3.7767	4.0205	3.9091	3.6691	4.3134	3.3909	4.3658	3.3702	2.9615	4.4330	4.2890	4.0073	4.0570
neg_2991	Deoxypyridinoline	metab_14707	-	HMDB0000569	447.16513631699996	neg	M+Cl	C18H28N4O7	3.19551666667	83462-55-9	-	-	-	-	-	-	Organic acids and derivatives	Carboxylic acids and derivatives	Amino acids, peptides, and analogues	0.0190303836067	-	61.5	-0.15584192566642902	4.9985	4.9187	4.8110	2.5587	2.4203	4.9491	4.9682	3.7081	4.3443	4.3215	3.8860	4.0216	4.1583	4.1796	4.4279	4.2814	3.1420	4.8470	3.2464	4.8834	3.1301	2.7834	4.9464	4.8510	4.5218	4.5217
neg_3001	Butyl (S)-3-hydroxybutyrate glucoside	metab_14717	-	HMDB0031694	303.144282843	neg	M-H2O-H	C14H26O8	3.22726666667	-	-	-	-	-	-	-	Lipids and lipid-like molecules	Fatty Acyls	Fatty acyl glycosides	0.030585866560999996	-	88.2	-1.99845226311066	3.3040	3.1889	2.6763	5.4291	5.7735	2.6829	2.7656	5.6103	3.2458	3.2799	3.1826	3.0626	3.9104	3.6309	2.2929	3.8220	4.4817	2.7425	4.4457	2.4106	4.5374	4.5730	2.4026	2.4236	4.8215	4.8065
neg_3018	1,4-Benzodioxin-2(3H)-one	metab_14734	-	HMDB0040528	195.029266703	neg	M+FA-H	C8H6O3	3.29081666667	-	-	-	-	-	-	-	Organoheterocyclic compounds	Benzodioxanes	Benzo-1,4-dioxanes	0.0273221038796	-	56.5	-4.200569247436589	4.8304	4.7324	4.5880	5.2676	5.5702	4.8392	4.7219	5.5671	4.7753	4.7978	4.7849	4.7122	4.9077	4.7744	4.6839	4.7753	4.2754	4.9468	4.6686	5.0041	4.1347	4.1585	5.0527	4.9919	4.9737	4.9800
neg_3022	Dhelwangin	metab_14738	-	HMDB0030703	269.102311565	neg	M+FA-H	C12H16O4	3.30673333333	23800-56-8	-	-	-	-	-	-	Organic oxygen compounds	Organooxygen compounds	Carbonyl compounds	0.00743484297516	-	54.7	-3.3479716776394803	5.0581	5.0517	4.9093	5.8418	6.1298	4.9958	5.1156	6.0438	4.5191	4.5185	4.4394	4.3569	4.6239	4.4761	4.4842	4.4627	5.1451	5.3623	5.4289	5.4147	5.2934	5.0273	5.3982	5.4143	5.3816	5.3828
neg_3041	Methyl (R)-9-hydroxy-10-undecene-5,7-diynoate glucoside	metab_14757	-	HMDB0040895	389.12348630400004	neg	M+Na-2H	C18H24O8	3.36228333333	152141-44-1	-	-	-	-	-	-	Lipids and lipid-like molecules	Fatty Acyls	Fatty acyl glycosides	0.015831200205700002	-	78.6	4.61977710244754	4.5871	4.5344	4.4712	3.8825	3.8710	4.5834	4.5073	4.1062	4.8078	4.7998	4.0909	4.0798	4.3275	4.4490	5.3848	4.8706	3.7563	4.5571	3.7683	4.5494	3.7521	3.7670	4.6134	4.5790	4.5352	4.5382
neg_3061	2-[3-hydroxy-4-(methoxymethyl)phenyl]-3,4-dihydro-2H-1-benzopyran-3,5,6,7-tetrol	metab_14777	-	HMDB0127848	315.086848104	neg	M-H2O-H	C17H18O7	3.43358333333	-	-	-	-	-	-	-	Phenylpropanoids and polyketides	Flavonoids	Flavans	0.0252532866527	-	61.1	-1.68716385396678	4.2478	4.2115	4.2064	3.7474	3.5750	4.2223	4.2236	3.8188	4.4002	4.4802	4.2256	4.1833	4.5672	4.2604	4.5363	4.4123	4.1545	4.5842	4.1786	4.5445	4.2832	4.1779	4.5498	4.5677	4.2531	4.2760
neg_3083	5,6,7,8-tetrahydroxy-2-(4-hydroxyphenyl)-3,4-dihydro-2H-1-benzopyran-4-one	metab_14799	-	HMDB0130177	285.03991079	neg	M-H2O-H	C15H12O7	3.50528333333	-	-	-	-	-	-	-	Phenylpropanoids and polyketides	Flavonoids	Flavans	0.0222017069568	-	85.8	-1.81153497380916	3.5076	3.4034	3.2579	4.7330	4.6680	2.8052	2.8031	4.5120	0.9060	0.7087	2.2501	0.0196	1.6639	1.1134	0.0212	2.3909	3.5038	0.0409	3.4374	0.0276	3.5686	3.6851	0.0271	2.5705	3.8618	3.8522
neg_3094	Hispolone	metab_14810	-	HMDB0041442	265.071160464	neg	M+FA-H	C12H12O4	3.53706666667	173933-40-9	-	-	-	-	-	-	Benzenoids	Phenols	Benzenediols	0.0037462852414	-	55.5	-2.7321292444688905	4.8345	4.8439	4.7012	4.6141	4.8420	4.8060	4.8864	4.7354	4.5517	4.5625	4.5415	4.4254	4.6127	4.5016	4.5381	4.5342	4.5349	4.8633	5.0052	4.7356	4.2679	4.1900	4.8376	4.8010	4.6666	4.6646
neg_3100	Prupaside	metab_14816	-	HMDB0038951	551.212208455	neg	M-H	C27H36O12	3.545	126882-52-8	-	-	-	-	-	-	Lignans, neolignans and related compounds	Lignan glycosides	Not Available	0.0982953464962	-	69.6	-2.1580173268843503	4.1207	4.7814	4.1791	3.9748	4.1618	3.8564	4.2926	4.4571	3.0921	4.1111	4.2521	2.3047	2.8538	2.8431	3.1094	2.3600	4.9362	4.7067	5.0393	4.3749	4.5032	4.6121	4.0175	3.2675	4.3350	4.3163
neg_3108	Alpha-Carboxy-delta-nonalactone	metab_14824	-	HMDB0030990	245.10239857099998	neg	M+FA-H	C10H16O4	3.58461666667	-	-	-	-	-	-	-	Organoheterocyclic compounds	Lactones	Delta valerolactones	0.0105047635906	-	57.0	-3.31471340384772	4.4762	4.4233	4.3186	4.9187	5.3012	4.3688	4.4854	5.0126	4.3287	4.3254	4.1605	4.1299	4.1900	4.2397	4.2572	4.2756	4.8572	4.2803	5.0188	4.3796	4.9326	4.8442	4.4596	4.3261	4.6334	4.6442
neg_3111	4-Hydroxy-6-methyl-3-(1-oxobutyl)-2H-pyran-2-one	metab_14827	-	HMDB0040637	217.04986564400002	neg	M+Na-2H	C10H12O4	3.59255	22073-85-4	-	-	-	-	-	-	Organic oxygen compounds	Organooxygen compounds	Carbonyl compounds	0.0263162019515	-	64.5	8.358908679624191	4.8172	4.4856	4.5956	4.3486	3.9832	4.8222	4.6784	3.9845	4.6194	4.6111	4.5152	4.5443	4.5963	4.5871	4.4951	4.5937	3.3203	4.1216	3.5023	4.0846	3.2201	3.1682	4.1336	4.0933	4.3988	4.4044
neg_3116	Rhubafuran	metab_14832	-	HMDB0036021	221.11762654400002	neg	M+FA-H	C12H16O	3.60041666667	82461-14-1	-	-	-	-	-	-	Benzenoids	Benzene and substituted derivatives	Not Available	0.035737950405900006	-	68.5	-3.9260653507575696	2.4269	2.1611	2.8134	4.6378	4.7723	2.7072	2.6769	4.9315	2.6128	2.9089	2.9818	2.9404	2.9209	3.0878	2.7834	3.1389	3.9476	3.1139	3.9302	2.3152	3.8542	3.8892	2.7331	2.3775	4.1271	4.1568
neg_3154	Lacosamide-glucuronide	metab_14870	-	HMDB0060829	409.12841286599996	neg	M-H2O-H	C18H24N2O10	3.67948333333	-	-	-	-	-	-	-	Organic oxygen compounds	Organooxygen compounds	Carbohydrates and carbohydrate conjugates	0.13502034956800002	-	78.0	7.37839934866921	1.2881	1.3123	1.2706	1.4692	1.8233	1.2997	2.4682	2.1013	3.3416	3.4081	2.8736	3.0176	3.2559	3.1220	3.1410	3.1936	1.4732	4.7627	1.4807	4.7983	1.4586	1.4730	4.6737	4.7722	3.7988	3.6947
neg_3158	5',8-Dihydroxy-3',4',7-trimethoxyflavan	metab_14874	-	HMDB0040308	709.249104409	neg	2M+FA-H	C18H20O6	3.6874	133342-96-8	-	-	-	-	-	-	Phenylpropanoids and polyketides	Flavonoids	O-methylated flavonoids	0.037274428521	-	61.6	-1.61863046861029	5.7346	5.6708	5.5660	4.1511	3.4309	5.7174	5.7029	4.6215	4.9430	4.9778	4.5934	4.6844	4.7625	4.7518	5.0900	4.9037	5.1136	5.5646	5.0865	5.5557	4.8148	5.1003	5.5856	5.5721	5.2656	5.2778
neg_3164	3-Hydroxy-4,6-heptadiyne-1-yl 1-glucoside	metab_14880	-	HMDB0038964	267.08685158599997	neg	M-H2O-H	C13H18O7	3.71903333333	-	-	-	-	-	-	-	Lipids and lipid-like molecules	Fatty Acyls	Fatty acyl glycosides	0.039754990312699995	-	53.3	-1.95804871120859	4.0537	4.0622	4.0607	4.3044	4.5663	3.9289	4.1659	4.5054	4.3993	4.4203	4.0595	4.1781	4.2212	4.2540	4.5927	4.4086	3.8252	4.6968	3.7536	4.7344	4.0058	4.0234	4.7868	4.6557	4.3210	4.3367
neg_3165	13-Hydroxy-5'-O-methylmelledonal	metab_14881	-	HMDB0035864	483.16516529	neg	M+Na-2H	C24H30O9	3.71903333333	112471-06-4	-	-	-	-	-	-	Lipids and lipid-like molecules	Prenol lipids	Sesquiterpenoids	0.0256320235597	-	65.3	3.2777314444159003	5.4903	5.4027	5.3158	4.1524	3.9096	5.4749	5.4459	4.3765	5.1773	5.1891	4.8983	4.8739	5.0281	5.0300	5.2592	5.1406	4.5785	5.6269	4.5681	5.6519	4.6115	4.5053	5.6593	5.6595	5.1856	5.1919
neg_3188	Tetrahydrofolic acid	metab_14904	C00101	HMDB0001846	889.327613993	neg	2M-H	C19H23N7O6	3.77441666667	135-16-0	Vitamins and Cofactors	Cofactors	map01100;map00260;map00790;map01200;map00970;map00670	Metabolic pathways;Glycine, serine and threonine metabolism;Folate biosynthesis;Carbon metabolism;Aminoacyl-tRNA biosynthesis;One carbon pool by folate	Metabolism;Metabolism;Metabolism;Metabolism;Genetic Information Processing;Metabolism	Global and overview maps;Amino acid metabolism;Metabolism of cofactors and vitamins;Global and overview maps;Translation;Metabolism of cofactors and vitamins	Organoheterocyclic compounds	Imidazopyrimidines	Purines and purine derivatives	0.036453339430300005	-	51.7	-7.94363596597996	6.0941	5.9997	5.9168	5.0334	4.7423	6.0694	6.0224	5.2702	5.2791	5.2911	4.9436	5.0204	5.1814	5.1723	5.4251	5.1910	5.7245	6.0587	5.7147	6.0639	5.4622	5.6993	6.0979	6.0828	5.7011	5.6993
neg_3193	Pterosin N	metab_14909	-	HMDB0038218	279.123206647	neg	M+FA-H	C14H18O3	3.7902	54797-11-4	-	-	-	-	-	-	Benzenoids	Indanes	Indanones	0.0329966389387	-	69.7	-2.5228276199838	3.5033	3.3774	3.1123	5.0985	5.2686	3.4672	3.4951	5.3019	2.5201	3.0305	2.4973	2.4729	3.1260	2.5512	3.1311	2.6929	4.2430	3.3766	4.2851	3.0443	4.2179	4.2443	2.3554	2.3764	4.4535	4.4873
neg_3204	Isoeugenitin	metab_14920	-	HMDB0029473	219.06553414099997	neg	M-H	C12H12O4	3.81321666667	519-18-6	-	-	-	-	-	-	Organoheterocyclic compounds	Benzopyrans	1-benzopyrans	0.0489212466001	-	89.4	-3.40018248663221	4.1739	4.1119	4.1237	4.5237	4.7229	4.1404	4.2089	4.8822	3.7626	3.8814	3.9919	2.9264	3.7290	3.5516	4.0032	3.8594	3.9184	3.5351	4.3038	3.6159	3.6311	3.8280	3.5189	3.6230	4.1936	4.1945
neg_3228	Ethyl aconitate	metab_14944	-	HMDB0040275	183.02872228099997	neg	M-H2O-H	C8H10O6	3.8284	1321-30-8	-	-	-	-	-	-	Organic acids and derivatives	Carboxylic acids and derivatives	Tricarboxylic acids and derivatives	0.0893937745693	-	79.4	-5.81366103947709	3.1570	3.1014	4.0434	3.5591	3.5074	3.1778	3.3777	3.4001	3.9650	4.1813	4.9044	4.5527	4.2495	4.3573	3.2688	4.1339	3.4027	4.0905	3.3460	3.8545	3.3600	3.3320	4.0022	4.2843	3.9627	4.0249
neg_3232	5-Chloro-6-methoxy-2(3H)-benzoxazolone	metab_14948	-	HMDB0032846	443.008818634	neg	2M+FA-H	C8H6ClNO3	3.8284	-	-	-	-	-	-	-	Organoheterocyclic compounds	Benzoxazoles	Benzoxazolones	0.05877367690330001	-	59.9	8.47786544211013	2.8524	2.8779	4.5349	3.0413	3.1016	2.8646	2.8642	3.0882	4.5367	4.7725	5.2197	5.0414	4.8783	4.8963	2.9089	4.6897	3.0454	4.4924	3.0531	4.1898	3.0303	3.0452	4.4418	4.6985	4.5521	4.5083
neg_3234	N-Gluconyl ethanolamine	metab_14950	-	HMDB0032293	523.196613589	neg	2M+FA-H	C8H17NO7	3.8361	686298-93-1	-	-	-	-	-	-	Organic nitrogen compounds	Organonitrogen compounds	Amines	0.0951832678544	-	77.5	-5.42252110819862	4.4021	4.2868	4.4430	3.8593	3.0461	4.3580	4.3069	3.3038	5.1364	5.1434	3.9552	4.2268	3.9098	4.5164	5.5003	5.1156	4.3270	4.7425	4.3594	4.7871	3.7322	4.2086	4.6833	4.6540	4.5836	4.6396
neg_3260	15-Hydroxyleptocarpin	metab_14976	-	HMDB0036694	377.159671737	neg	M-H	C20H26O7	3.90665	121541-07-9	-	-	-	-	-	-	Lipids and lipid-like molecules	Prenol lipids	Terpene lactones	0.025733821594500002	-	72.6	-2.39312258990268	5.2099	5.1994	5.2344	4.7789	4.8925	5.1874	5.2318	4.9210	2.7264	2.9527	2.7376	2.9246	3.4225	2.9551	3.3125	2.8726	3.8502	5.3984	4.0709	5.4564	4.1832	3.9310	5.4702	5.3977	4.9100	4.8919
neg_3283	Isolariciresinol 9'-O-alpha-L-arabinofuranoside	metab_14999	-	HMDB0032906	513.175592093	neg	M+Na-2H	C25H32O10	3.95391666667	63358-10-1	-	-	-	-	-	-	Lignans, neolignans and related compounds	Lignan glycosides	Not Available	0.0141334602168	-	69.7	2.7977493918998	5.6888	5.5817	5.4886	4.0155	1.1344	5.6737	5.5870	4.2838	4.8838	4.9218	4.5902	4.6152	4.8076	4.7958	5.0253	4.8691	4.5088	5.5729	4.4845	5.6047	4.5774	4.5637	5.6287	5.5891	5.1913	5.1964
neg_3315	2-hydroxy-3-[4-hydroxy-3-(3-methylbut-2-en-1-yl)phenyl]propanoic acid	metab_15031	-	HMDB0133182	295.118015074	neg	M+FA-H	C14H18O4	4.03298333333	-	-	-	-	-	-	-	Phenylpropanoids and polyketides	Phenylpropanoic acids	Not Available	0.0305159925122	-	74.9	-2.78606264960253	4.0526	4.0116	3.7697	5.4635	5.6452	3.8548	4.1519	5.6708	2.7532	2.3915	3.0932	2.3407	3.0396	2.3826	2.6447	2.7704	4.3348	3.2965	4.5149	2.7746	4.4607	4.5269	2.4858	2.9182	4.8423	4.8598
neg_3318	(1beta,2beta,5beta)-p-Menth-3-ene-1,2,5-triol	metab_15034	-	HMDB0038978	231.123121533	neg	M+FA-H	C10H18O3	4.04876666667	359875-80-2	-	-	-	-	-	-	Lipids and lipid-like molecules	Prenol lipids	Monoterpenoids	0.053751028135199996	-	92.9	-3.63073747267815	3.1900	3.2385	3.3267	4.7448	5.2822	3.4827	3.2176	4.8752	3.6506	3.7295	3.7006	3.5560	4.1623	3.6524	3.2876	3.6501	3.9576	3.4224	4.1587	3.2588	3.9187	3.8639	3.2174	3.4784	4.3361	4.3392
neg_3319	METHYL 7-DESHYDROXYPYROGALLIN-4-CARBOXYLATE	metab_15035	-	-	261.039969579	neg	M-H	C13H10O6	4.04876666667	-	-	-	-	-	-	-	-	-	-	0.08802519207460001	62.7	-	-1.87762215690916	2.9147	2.1754	2.1317	4.4148	4.5525	2.7186	2.5525	4.1142	2.2323	2.3090	2.1911	2.1711	2.7778	2.2129	3.0171	2.2599	2.3421	2.3340	2.3498	2.3238	2.3271	2.3419	2.3159	2.3369	3.5614	3.6074
neg_3329	P-Hydroxyl-ethotoin	metab_15045	-	HMDB0061174	257.033780126	neg	M+K-2H	C11H12N2O3	4.08021666667	-	-	-	-	-	-	-	Organoheterocyclic compounds	Azolidines	Imidazolidines	0.0661832290542	-	51.2	1.73866015842769	3.8890	3.7765	3.6814	4.1731	4.5954	3.8708	3.8009	4.5945	4.1054	4.0903	4.2371	4.0627	4.1636	4.0815	4.0042	4.0620	3.1859	3.6280	2.3994	3.8105	2.3767	2.3915	3.7872	3.9431	4.1562	4.1052
neg_3337	5-Amino-6-(4-hydroxy-2-butenoyl)-2,2-dimethyl-4-chromanone	metab_15053	-	HMDB0041329	310.08404069799997	neg	M+Cl	C15H17NO4	4.09585	162287-97-0	-	-	-	-	-	-	Organoheterocyclic compounds	Benzopyrans	1-benzopyrans	0.0747808378471	-	72.9	-4.066034408140911	4.8435	4.7873	4.7797	3.4498	2.5430	4.8137	4.8522	3.4658	4.5479	4.5914	4.3837	4.4303	4.4055	4.5059	4.6028	4.4704	2.4870	4.7965	2.8304	4.6699	2.4719	2.4932	4.7271	4.7511	4.4656	4.4391
neg_3338	Moracin P	metab_15054	-	HMDB0040315	325.107442447	neg	M-H	C19H18O5	4.09585	102841-46-3	-	-	-	-	-	-	Phenylpropanoids and polyketides	2-arylbenzofuran flavonoids	Not Available	0.0336768890777	-	75.9	-2.16118544501222	6.1906	6.1427	6.1289	5.0855	4.8826	6.1613	6.2046	5.2679	5.9260	5.9537	5.7296	5.7777	5.7597	5.8695	5.9786	5.8621	4.4592	6.1599	4.6511	6.0363	4.4145	4.4165	6.1042	6.1273	5.8410	5.8150
neg_3348	2-Methoxy-4-(4-methyl-1,3-dioxolan-2-yl)phenol	metab_15064	-	HMDB0036199	191.07063799	neg	M-H2O-H	C11H14O4	4.11943333333	68527-74-2	-	-	-	-	-	-	Benzenoids	Phenols	Methoxyphenols	0.011821304181299999	-	80.9	-3.47384582977577	4.2493	4.2752	5.1212	4.6283	4.7085	4.2566	4.2383	4.6103	6.0938	6.1150	5.0052	5.2719	4.8947	5.6543	6.5354	6.0959	4.2448	5.2810	4.1428	5.2996	4.3988	4.2024	5.2734	5.1871	5.5329	5.5334
neg_3351	Quercetin	metab_15067	C00389	HMDB0005794;LMPK12110004	301.034714837	neg	M-H	C15H10O7	4.11943333333	117-39-5	-	-	map01100;map00941;map01110;map00944	Metabolic pathways;Flavonoid biosynthesis;Biosynthesis of secondary metabolites;Flavone and flavonol biosynthesis	Metabolism;Metabolism;Metabolism;Metabolism	Global and overview maps;Biosynthesis of other secondary metabolites;Global and overview maps;Biosynthesis of other secondary metabolites	Phenylpropanoids and polyketides	Flavonoids	Flavones	0.06675322650729999	66.1	-	-2.18971844834789	4.3717	4.2057	4.0358	4.7137	4.0955	4.2663	4.1466	3.5341	4.5492	4.4976	4.4449	4.5199	4.4964	4.5415	4.3409	4.5359	2.9003	3.1674	2.8368	2.5974	2.6006	3.0812	2.5894	3.0845	4.2440	4.1988
neg_3371	Valproic acid glucuronide	metab_15087	-	HMDB0000901	355.11810861699996	neg	M+Cl	C14H24O8	4.1507	60113-83-9	-	-	-	-	-	-	Organic oxygen compounds	Organooxygen compounds	Carbohydrates and carbohydrate conjugates	0.036767701515699996	-	70.8	4.9651880904445305	4.4440	4.5059	4.5016	3.9580	3.3146	4.5121	4.4582	3.8557	4.8423	4.9339	4.4502	4.3545	4.0834	4.6490	5.1373	4.8273	4.4286	4.5141	4.2704	4.5735	4.4713	4.4429	4.5079	4.5153	4.5349	4.5067
neg_3434	Artocarbene	metab_15150	-	HMDB0031744	355.117959537	neg	M+FA-H	C19H18O4	4.32383333333	194144-02-0	-	-	-	-	-	-	Phenylpropanoids and polyketides	Stilbenes	Not Available	0.0154203652362	-	80.2	-2.42611710884167	5.2089	5.2759	5.3554	4.4830	4.1376	5.1926	5.2559	4.3453	5.4905	5.5236	5.1914	5.0967	5.2902	5.3155	5.7636	5.4868	4.6472	5.5445	4.7250	5.5461	4.8263	4.7052	5.5732	5.5037	5.2435	5.2566
neg_3438	Vanillin	metab_15154	C00755	HMDB0012308	151.039098235	neg	M-H	C8H8O3	4.33151666667	121-33-5	-	-	map01100;map01110;map00360	Metabolic pathways;Biosynthesis of secondary metabolites;Phenylalanine metabolism	Metabolism;Metabolism;Metabolism	Global and overview maps;Global and overview maps;Amino acid metabolism	Benzenoids	Phenols	Methoxyphenols	0.037871711743000004	88.1	-	-6.37596560509846	5.8554	5.9876	7.1803	5.9544	5.7738	5.9918	7.2128	6.1703	7.4179	7.4927	7.4655	7.5273	7.9830	7.6283	6.5399	7.2973	6.5025	7.4143	6.2746	7.6836	6.3283	6.2301	7.7037	7.6581	7.2846	7.3048
neg_3440	5-[2-(2-hydroxyphenyl)ethyl]-3-methoxybenzene-1,2-diol	metab_15156	-	HMDB0135757	259.097004202	neg	M-H	C15H16O4	4.33151666667	-	-	-	-	-	-	-	Phenylpropanoids and polyketides	Stilbenes	Not Available	0.0336625338244	-	59.8	-2.2235565311320897	5.1963	5.2041	5.0364	4.7940	4.2156	5.1828	5.1156	4.0728	5.4624	5.4576	5.3891	5.3055	5.3611	5.4095	5.5378	5.4501	4.3275	4.5956	4.5306	4.7636	4.2635	4.3518	4.6468	4.6882	5.1170	5.1231
neg_3462	3,4-DHPEA-EA	metab_15178	-	HMDB0029304	359.112911939	neg	M-H2O-H	C19H22O8	4.37023333333	-	-	-	-	-	-	-	Lipids and lipid-like molecules	Prenol lipids	Monoterpenoids	0.056677401569300005	-	95.4	-1.88982769555341	4.1056	4.0823	4.0573	3.5807	3.3160	4.1492	4.1718	3.3027	4.5618	4.6087	4.3375	4.2724	4.1238	4.3634	4.8002	4.5442	3.4657	4.5330	3.6249	4.4894	3.8185	3.6808	4.5033	4.4936	4.2184	4.2706
neg_3471	Juglone	metab_15187	C03840	HMDB0030773	219.029202071	neg	M+FA-H	C10H6O3	4.3938	481-39-0	-	-	-	-	-	-	Benzenoids	Naphthalenes	Naphthoquinones	0.04648500240680001	-	66.0	-3.99266145181952	3.9051	3.7753	3.6518	4.5188	4.8551	3.8923	3.8259	5.1149	3.3780	3.2977	3.0589	3.2536	2.8462	3.2130	3.3298	3.3929	2.9620	3.5672	3.2211	3.3565	3.0931	2.9797	3.5261	3.4148	4.0696	4.0825
neg_3474	9-(2,3-dihydroxypropoxy)-9-oxononanoic acid	metab_15190	-	-	261.13384581099996	neg	M-H	C12H22O6	4.40165	-	-	-	-	-	-	-	-	-	-	0.039645464016400005	66.6	-	-1.9690895997993505	3.9179	3.9920	4.0098	4.9210	5.1382	3.8311	4.1275	4.9328	4.5534	4.5553	4.5360	4.5006	4.6469	4.7372	4.1520	4.4077	4.4645	4.2358	4.5044	4.0843	4.4180	4.4898	4.2840	4.2527	4.5584	4.5320
neg_3496	2-(2,5-dihydroxy-4-methoxyphenyl)acetic acid	metab_15212	-	HMDB0130476	197.044735824	neg	M-H	C9H10O5	4.46483333333	-	-	-	-	-	-	-	Benzenoids	Benzene and substituted derivatives	Phenylacetic acids	0.0426478457434	-	72.4	-4.09568732261421	5.2455	4.9435	3.7277	4.0982	3.9862	3.7959	3.9437	3.9785	3.9447	3.8744	3.9025	3.9505	4.2218	4.0058	3.7910	3.9622	4.2435	3.9949	4.2366	4.1981	4.1490	4.1988	4.1938	3.8855	4.2586	4.2620
neg_3498	3,4-Dihydro-6-hydroxy-2,5,7,8-tetramethyl-2H-1-benzopyran-2-carboxylic acid	metab_15214	-	HMDB0038804	295.117871973	neg	M+FA-H	C14H18O4	4.46483333333	56305-04-5	-	-	-	-	-	-	Organoheterocyclic compounds	Benzopyrans	1-benzopyrans	0.0169855311705	-	55.3	-3.35818968206971	3.7231	3.6721	3.6415	5.4893	5.6909	3.6377	3.6879	5.6980	3.9463	3.9824	3.9165	3.6322	3.6843	3.8452	4.1947	3.9977	4.4483	3.4381	4.7111	3.3529	4.6297	4.5712	2.9013	2.9417	4.9000	4.9138
neg_3522	(3S,5R,6R,7E)-3,5,6-Trihydroxy-7-megastigmen-9-one	metab_15238	-	HMDB0038736	241.143895988	neg	M-H	C13H22O4	4.52798333333	-	-	-	-	-	-	-	Lipids and lipid-like molecules	Prenol lipids	Sesquiterpenoids	0.022731790337600002	-	66.3	-2.62960376112802	3.3232	3.2796	3.6506	5.1005	5.2051	3.3733	3.3660	5.1120	3.3815	3.3179	3.4981	3.3076	2.4412	3.1862	3.2433	3.2862	5.2284	3.7753	5.3973	3.4616	5.2003	5.2741	3.5087	3.5690	4.6543	4.6628
neg_3545	Achimilic acid	metab_15261	-	HMDB0037325	555.222531457	neg	2M-H	C15H18O5	4.59121666667	110732-04-2	-	-	-	-	-	-	Organic acids and derivatives	Keto acids and derivatives	Medium-chain keto acids and derivatives	0.0354066992031	-	73.4	-1.86875785102494	5.0016	5.0746	5.3698	4.9044	3.0078	4.9490	5.1111	3.8703	5.2573	5.3044	4.9297	5.0437	4.9168	5.0858	5.4800	5.2287	4.7377	5.4050	4.7412	5.3804	4.8167	4.8381	5.4066	5.3783	5.0499	5.0668
neg_3546	4-hydroxy-5-(3-methoxyphenyl)pentanoic acid	metab_15262	-	HMDB0127765	223.096929159	neg	M-H	C12H16O4	4.59913333333	-	-	-	-	-	-	-	Organic acids and derivatives	Hydroxy acids and derivatives	Medium-chain hydroxy acids and derivatives	0.029554694931999997	-	78.6	-2.91560121828108	3.9938	3.9133	3.8623	4.6105	4.9149	3.9990	3.9536	4.6006	3.8253	3.8661	3.8309	3.7005	4.1019	3.8341	3.8414	3.8945	4.3980	4.1495	4.5186	4.0427	4.4176	4.4013	4.1755	4.0965	4.2453	4.2702
neg_3552	Frenolicin B	metab_15268	-	HMDB0034109	327.08670501	neg	M-H	C18H16O6	4.60703333333	68930-68-7	-	-	-	-	-	-	Phenylpropanoids and polyketides	Isochromanequinones	Benzoisochromanequinones	0.0216047840853	-	65.5	-2.1542209864688	4.8050	4.8030	4.7631	4.0439	3.9956	4.7848	4.8406	4.1180	4.4445	4.4679	4.3973	4.2936	4.5551	4.4070	4.4692	4.4278	3.9674	4.9216	4.0293	4.9061	4.0551	4.0240	4.9768	4.9187	4.5462	4.5295
neg_3558	Gibberellin A39	metab_15274	-	HMDB0035045	393.154771579	neg	M-H	C20H26O8	4.62285	57672-81-8	-	-	-	-	-	-	Lipids and lipid-like molecules	Prenol lipids	Diterpenoids	0.014017592509099999	-	73.0	-1.82609783655407	3.1953	3.2367	2.5587	5.5149	5.7049	2.9803	3.2880	5.7610	2.6597	2.6492	2.6184	2.5983	2.6452	2.6403	2.6336	2.7482	3.2246	2.7618	3.6059	2.7516	3.2336	3.4667	2.7436	2.7647	4.8949	4.8883
neg_3561	Fragransol B	metab_15277	-	HMDB0033538	375.14414656699995	neg	M+FA-H	C19H22O5	4.63078333333	114394-20-6	-	-	-	-	-	-	Phenylpropanoids and polyketides	2-arylbenzofuran flavonoids	Not Available	0.006328844542319999	-	82.8	-2.36290769265064	5.8990	5.9021	5.8371	5.3782	4.8043	5.8608	5.8977	5.0485	3.4974	3.7508	2.5687	2.7734	3.2087	3.6350	4.0548	3.6519	5.0538	5.6284	4.9522	5.6806	5.2385	5.1222	5.6707	5.6663	5.3676	5.3729
neg_3570	AF Toxin II	metab_15286	-	HMDB0033504	323.149307186	neg	M-H	C17H24O6	4.6545	-	-	-	-	-	-	-	Lipids and lipid-like molecules	Fatty Acyls	Fatty acids and conjugates	0.00498433428881	-	57.3	-2.17446747943075	3.5171	3.3280	3.3252	5.8049	5.9315	3.3775	3.5998	5.9598	4.1720	4.2596	4.4935	4.2145	4.2538	4.1966	4.2755	4.3106	5.0298	4.1776	5.2176	3.7217	4.9860	5.0772	3.4596	3.9001	5.2020	5.2055
neg_3585	Dehydrovomifoliol	metab_15301	C04223;C02533	HMDB0036819;LMPR0103050009	221.117663545	neg	M-H	C13H18O3	4.67821666667	15764-81-5	-	-	-	-	-	-	Lipids and lipid-like molecules	Prenol lipids	Sesquiterpenoids	0.0131536730126	-	67.9	-2.9463451908620204	3.3392	3.2875	3.4134	5.1422	5.3609	3.4039	3.2071	5.1157	3.6725	3.6314	3.7555	3.7281	4.2949	3.7703	3.6465	3.7974	4.1665	3.7346	4.2114	3.5335	4.0639	4.1845	3.5747	3.5814	4.4896	4.5029
neg_3599	5'-Hydroxy-3',4',7,8-tetramethoxyflavan	metab_15315	-	HMDB0040310	345.133711591	neg	M-H	C19H22O6	4.694	133342-93-5	-	-	-	-	-	-	Phenylpropanoids and polyketides	Flavonoids	O-methylated flavonoids	0.0063257472482799995	-	67.1	-1.87899819579477	4.1774	4.1784	4.1311	4.3150	4.4480	4.1749	4.1602	4.5226	3.6251	3.6909	2.4219	2.3823	2.4291	2.5579	4.0974	3.5952	3.6355	4.6978	3.6791	4.7871	3.6212	3.6304	4.8095	4.7673	4.2148	4.2134
neg_3601	7-Acetoxy-6-hydroxylimonin	metab_15317	-	HMDB0032834	551.191491294	neg	M+Na-2H	C28H34O10	4.694	208333-73-7	-	-	-	-	-	-	Lipids and lipid-like molecules	Steroids and steroid derivatives	Steroid lactones	0.011752425272299999	-	50.4	3.06703365596694	5.0396	5.2451	5.2398	3.9132	3.1712	4.9575	5.3120	3.9363	5.1901	5.2090	4.8270	4.9382	4.8748	5.0307	5.2796	5.1493	4.8161	5.2185	4.8628	5.1201	4.6290	4.8234	5.1011	5.1062	4.9412	4.9403
neg_3612	5'-Hydroxy-3',4',7-trimethoxyflavan	metab_15328	-	HMDB0040534	315.123278631	neg	M-H	C18H20O5	4.71768333333	133342-90-2	-	-	-	-	-	-	Phenylpropanoids and polyketides	Flavonoids	O-methylated flavonoids	0.144865552272	-	80.3	-1.64070053169071	2.2967	2.3964	2.2784	2.5126	2.5452	2.3089	2.3085	2.5319	2.3792	2.3687	2.3379	2.3179	2.3647	2.3598	2.3531	2.3732	2.5919	4.6900	2.5309	4.7655	3.4462	2.4890	4.8028	4.7078	3.8826	3.9569
neg_3614	4'-Methoxy-2',3,7-trihydroxyisoflavanone	metab_15330	-	HMDB0041673	150.031261605	neg	M-2H	C16H14O6	4.72555	-	-	-	-	-	-	-	Phenylpropanoids and polyketides	Isoflavonoids	O-methylated isoflavonoids	0.025144785792099996	-	84.6	-6.49529306371705	4.2576	4.2731	4.3271	4.0279	3.5427	4.2217	4.3785	3.7540	4.2915	4.3537	4.1357	4.2913	4.7768	4.3870	4.2792	4.2920	3.6636	4.4017	3.8058	4.5749	3.6715	3.6465	4.5362	4.4850	4.1941	4.1976
neg_3632	1-Naphthoic acid	metab_15348	C14091	-	171.04432666399998	neg	M-H	C11H8O2	4.75696666667	-	-	-	-	-	-	-	-	-	-	0.08858381807530001	60.4	-	-4.80318793244653	3.4197	3.3654	3.3615	4.8375	4.5812	3.2194	3.0147	4.2257	2.2760	2.5359	2.6816	2.7737	3.0216	3.1617	3.1806	3.3900	3.0404	3.1285	2.0931	2.9569	2.2337	2.7466	2.1432	2.8925	3.8289	3.8755
neg_3644	3,3',4,5'-Tetrahydroxy-trans-stilbene	metab_15360	-	-	243.065678944	neg	M-H	C14H12O4	4.77241666667	-	-	-	-	-	-	-	-	-	-	0.0270768146048	68.1	-	-2.47256208736199	5.5486	5.4804	5.4002	4.7106	3.6727	5.5798	5.4450	4.4065	5.2277	5.2263	5.0986	5.1641	5.0577	5.2207	5.2302	5.2171	2.3934	3.6337	2.6754	3.8405	2.3783	2.3932	3.7762	3.7246	5.0685	5.0613
neg_3646	P-Menthane-3,8-diol	metab_15362	C02904	LMPR0102090063;HMDB0036145	217.14382058200002	neg	M+FA-H	C10H20O2	4.78018333333	42822-86-6	-	-	-	-	-	-	Lipids and lipid-like molecules	Prenol lipids	Monoterpenoids	0.0482659921875	-	68.1	-4.13699547078997	4.1359	4.1556	4.1653	4.5732	5.0147	4.0323	4.2575	4.9310	3.7639	3.9261	4.0694	3.9148	3.9240	3.9706	3.3140	3.8512	3.1595	3.9293	3.5815	3.8271	3.4408	3.0384	4.0071	3.9234	4.2972	4.2472
neg_3674	(-)-Medicarpin	metab_15390	C10503	LMPK12070028	269.08144129	neg	M-H	C16H14O4	4.8272	-	-	-	map00943;map01110	Isoflavonoid biosynthesis;Biosynthesis of secondary metabolites	Metabolism;Metabolism	Biosynthesis of other secondary metabolites;Global and overview maps	-	-	-	0.036851738075	67.0	-	-1.81867821439731	4.1308	4.1334	4.0952	4.7630	4.6525	4.1563	3.9905	3.8910	4.5360	4.5371	4.4089	4.3330	4.4951	4.4794	4.6174	4.5106	3.6808	4.5188	3.7600	4.6333	3.9513	3.6013	4.5179	4.5407	4.3780	4.3488
neg_3681	3,4,5-trihydroxy-6-{[1-(4-methoxyphenyl)pentan-3-yl]oxy}oxane-2-carboxylic acid	metab_15397	-	HMDB0133009	405.133534145	neg	M+Cl	C18H26O8	4.84301666667	-	-	-	-	-	-	-	Lipids and lipid-like molecules	Fatty Acyls	Fatty acyl glycosides	0.0441155384428	-	66.2	3.68771446621464	4.5849	4.6953	4.8569	5.1787	5.2693	4.3551	4.5095	5.3049	4.7352	4.6972	3.8851	4.1346	3.9832	4.2486	5.0533	4.6864	4.0370	5.3174	4.0447	5.3839	4.0219	4.0368	5.3241	5.3335	4.8913	4.9073
neg_3682	3-(4-methoxy-1-benzofuran-5-yl)-3-oxopropanoic acid	metab_15398	-	HMDB0129372	233.044900676	neg	M-H	C12H10O5	4.8509	-	-	-	-	-	-	-	Organoheterocyclic compounds	Benzofurans	Not Available	0.0383003914844	-	60.9	-2.76138940176898	2.9377	2.1950	3.3644	3.2500	3.2875	2.4095	3.2432	3.3166	3.5426	3.2733	3.5956	3.8315	4.2042	4.0015	2.2259	3.4439	4.1747	4.2144	3.8014	4.0430	4.2429	4.3868	4.4580	4.6379	3.8611	3.8899
neg_3696	19-Oxoandrost-4-ene-3,17-dione	metab_15412	C05297	LMST02020083;HMDB0006768	345.16998081400004	neg	M+FA-H	C19H24O3	4.87461666667	-	-	-	map01100	Metabolic pathways	Metabolism	Global and overview maps	Lipids and lipid-like molecules	Steroids and steroid derivatives	Androstane steroids	0.0228878988966	-	65.9	-2.5541468756863503	4.4581	4.4537	4.3511	5.4710	5.5703	4.3980	4.4474	5.6408	4.8090	4.8252	4.8924	4.6433	4.7322	4.7459	5.0352	4.8223	5.6432	5.1652	6.1495	4.2746	5.2340	5.5697	3.9336	4.5380	5.2111	5.2314
neg_3700	Zeranol	metab_15416	C14752	HMDB0032702	359.128080292	neg	M+K-2H	C18H26O5	4.89841666667	26538-44-3	-	-	-	-	-	-	Phenylpropanoids and polyketides	Macrolides and analogues	Not Available	0.10039048852499999	-	68.6	4.50415706829095	1.4745	2.7022	1.4566	3.3378	3.4243	2.7720	2.4908	3.6415	4.4917	4.5523	4.4070	4.5098	4.0803	4.4682	4.6380	4.5085	1.6624	1.6545	1.6700	2.8858	1.6477	1.6623	2.7769	3.0690	3.8881	3.9859
neg_3704	Convalloside	metab_15420	C19986	HMDB0034195	749.279662583	neg	M+K-2H	C35H52O15	4.89841666667	13473-51-3	-	-	-	-	-	-	Lipids and lipid-like molecules	Steroids and steroid derivatives	Steroid lactones	0.028985816412400004	-	79.5	0.612639599331741	5.8833	5.9850	6.1772	5.7281	3.1616	5.8713	6.0300	4.6150	6.3979	6.4049	5.6691	5.8944	5.5782	5.9719	6.7456	6.3640	5.7581	6.0149	5.7388	5.9333	5.5559	5.7567	5.9610	5.9525	5.9892	5.9794
neg_3706	Marasmal	metab_15422	-	HMDB0036867	295.118016174	neg	M-H	C15H20O6	4.90636666667	124869-10-9	-	-	-	-	-	-	Organoheterocyclic compounds	Naphthofurans	Not Available	0.0348982787758	-	63.9	-2.3495166789838304	2.7344	2.3361	2.4917	5.3390	5.5360	3.0115	2.7710	5.5450	3.7766	3.6198	3.9948	3.6961	3.8892	3.7440	3.7897	3.7912	4.2216	2.9947	4.3669	2.3851	4.2001	4.3554	2.3771	2.4544	4.6978	4.7114
neg_3711	(E)-4'-Methylresveratrol 3-glucoside	metab_15427	-	HMDB0034117	403.138837399	neg	M-H	C21H24O8	4.91421666667	-	-	-	-	-	-	-	Phenylpropanoids and polyketides	Stilbenes	Stilbene glycosides	0.059738230459199994	-	87.9	-2.48398558695291	4.6723	4.5929	4.5052	3.9720	2.7426	4.6371	4.5836	3.6989	4.0285	4.0662	3.9459	3.8102	3.9875	3.9790	4.0886	4.0021	3.1064	4.3565	3.2167	4.5304	3.5482	2.6863	4.5039	4.4272	4.1972	4.2366
neg_3713	(1S,2S,4S,5R)-1,8-Epoxy-p-menthane-2,5-diol	metab_15429	-	HMDB0033010	231.123146873	neg	M+FA-H	C10H18O3	4.92208333333	219546-83-5	-	-	-	-	-	-	Organoheterocyclic compounds	Oxanes	Not Available	0.0142938840646	-	60.9	-3.4945901849565297	5.1043	5.0403	4.9780	5.3735	5.8532	5.0665	5.0860	5.4710	5.2605	5.2910	5.1734	5.1111	5.2538	5.2237	5.1426	5.2203	4.2265	4.9121	4.5838	4.9788	4.2036	4.1777	5.0565	4.9643	5.2152	5.2300
neg_3740	3,8-Dihydroxy-6-methoxy-7(11)-eremophilen-12,8-olide	metab_15456	-	HMDB0041551	341.15983771	neg	M+FA-H	C16H24O5	4.97721666667	-	-	-	-	-	-	-	Lipids and lipid-like molecules	Prenol lipids	Terpene lactones	0.0141700351635	-	81.4	-2.49534715258663	3.0515	2.8273	2.7080	5.8612	6.0540	2.5225	3.1185	6.0815	3.6245	3.6328	3.9598	3.6117	3.6231	3.6268	3.4327	3.6983	4.7500	3.7335	4.9138	3.4857	4.8736	4.9410	3.5574	3.6043	5.1747	5.1859
neg_3741	Achillicin	metab_15457	-	HMDB0036487	351.144246987	neg	M+FA-H	C17H22O5	4.97721666667	71616-00-7	-	-	-	-	-	-	Organoheterocyclic compounds	Lactones	Gamma butyrolactones	0.0178479189487	-	68.9	-2.2201335651895096	2.9595	2.3111	3.3179	6.2407	6.4474	2.2725	2.2585	6.4377	2.7252	2.7080	3.4561	2.6364	3.1923	3.1065	2.3030	2.3407	4.0819	2.4310	4.4840	2.5116	4.0834	4.3593	2.4128	2.4338	5.5440	5.5596
neg_3754	Estrone-3,4-quinone	metab_15470	-	HMDB0012942	329.138831454	neg	M+FA-H	C18H20O3	5.00888333333	633-34-1	-	-	-	-	-	-	Lipids and lipid-like molecules	Steroids and steroid derivatives	Oxosteroids	0.026739997924900005	-	71.8	-2.16764052263614	3.4828	3.4735	3.4973	4.9193	5.0169	3.5183	3.5699	5.1287	3.4653	3.5128	3.5725	3.2258	3.3736	3.3842	3.7588	3.6102	4.6838	3.8126	5.1288	3.1924	3.6497	4.3432	2.4183	3.5085	4.3829	4.3913
neg_3759	Isovestitol	metab_15475	-	LMPK12080028;HMDB0030526	317.102428864	neg	M+FA-H	C16H16O4	5.01678333333	63631-42-5	-	-	-	-	-	-	Phenylpropanoids and polyketides	Isoflavonoids	O-methylated isoflavonoids	0.0560032496397	-	60.6	-2.3263000477365803	3.3063	3.1367	3.1982	3.9076	4.0537	3.2906	3.1166	4.0989	4.2549	4.2887	4.0525	4.0112	3.9090	4.1898	4.2468	4.1492	2.5232	4.7209	3.0286	4.6604	2.5954	2.5582	4.6880	4.6199	4.0531	4.1116
neg_3774	3alpha-Hydroxyoreadone	metab_15490	-	HMDB0036047	297.133744171	neg	M+FA-H	C14H20O4	5.04053333333	124869-06-3	-	-	-	-	-	-	Organoheterocyclic compounds	Naphthofurans	Not Available	0.0188385387053	-	79.6	-2.45033807066254	3.5512	3.4763	3.3096	5.2115	5.4013	3.4777	3.4161	5.3717	3.7674	3.7911	4.0077	3.7362	3.9860	3.7615	3.8256	3.8517	4.5000	3.5676	4.6500	3.3514	4.5317	4.5905	3.0769	3.4012	4.6015	4.6201
neg_3802	6,8-dihydroxy-2-methyl-2-(4-methylpent-3-en-1-yl)-2H-chromene-5-carboxylic acid	metab_15518	-	HMDB0134721	303.123283803	neg	M-H	C17H20O5	5.09606666667	-	-	-	-	-	-	-	Benzenoids	Benzene and substituted derivatives	Benzoic acids and derivatives	0.06989614290610001	-	80.0	-1.68843131491025	3.4682	3.2406	3.2929	3.9896	4.1220	3.3195	3.3424	4.1561	4.3854	4.4486	4.5311	4.3276	4.2187	4.4154	4.4609	4.4580	4.0573	4.4569	4.0647	4.4894	4.0703	4.1112	4.4036	4.5026	4.1645	4.1759
neg_3822	Artabsinolide A	metab_15538	-	HMDB0035620	325.12856099	neg	M+FA-H	C15H20O5	5.1435	82078-63-5	-	-	-	-	-	-	Organoheterocyclic compounds	Lactones	Gamma butyrolactones	0.0328470408412	-	56.4	-2.5545863588795097	2.5262	2.5517	2.5078	5.0271	5.2844	2.5384	2.5380	5.2116	3.3507	3.2397	3.6296	2.8121	3.5258	3.2370	3.5118	3.6036	4.0190	2.7109	4.1058	2.7006	4.1106	4.0932	2.6926	2.7137	4.4014	4.4024
neg_3830	Austalide E	metab_15546	-	HMDB0034076	553.207027056	neg	M+Na-2H	C28H36O10	5.15908333333	81543-05-7	-	-	-	-	-	-	Organoheterocyclic compounds	Benzopyrans	1-benzopyrans	0.018673436621400002	-	64.2	2.8406580074394303	5.8879	6.0063	6.0252	5.3646	3.7943	5.8594	6.0399	4.7948	5.8831	5.8742	5.5529	5.6499	5.4922	5.6893	6.1154	5.8553	5.4323	6.0066	5.4075	5.9589	5.4131	5.4663	5.9894	5.9556	5.7315	5.7192
neg_3834	5-Methoxycanthin-6-one	metab_15550	-	HMDB0030227	271.049507408	neg	M+Na-2H	C15H10N2O2	5.16685	15071-56-4	-	-	-	-	-	-	Alkaloids and derivatives	Indolonaphthyridine alkaloids	Not Available	0.0331581345784	-	66.5	2.44734638451777	4.9078	4.8159	4.7534	4.7259	4.9440	4.8726	4.8368	4.9398	5.0733	5.0701	5.0096	4.9702	5.1077	5.0625	5.0276	5.0510	4.1272	4.6266	4.2383	4.7695	4.1058	4.0670	4.8051	4.7155	4.9117	4.9324
neg_3841	Angelicin	metab_15557	C09060;C01753	HMDB0033930	231.02918536400003	neg	M+FA-H	C11H6O3	5.1746	523-50-2	-	-	map01110;map00100	Biosynthesis of secondary metabolites;Steroid biosynthesis	Metabolism;Metabolism	Global and overview maps;Lipid metabolism	Phenylpropanoids and polyketides	Coumarins and derivatives	Furanocoumarins	0.0315163170052	-	68.0	-3.82492643360862	3.8377	3.6500	3.5096	4.8130	4.8715	3.8752	3.6620	4.3370	4.1137	4.1413	4.1720	4.0850	4.3614	4.1223	4.0730	4.1459	2.8067	3.3757	3.1655	3.5008	2.7917	2.8066	3.3661	3.4105	4.1332	4.1501
neg_3843	Panaquinquecol 2	metab_15559	-	LMFA05000687;HMDB0038938	321.170000733	neg	M+FA-H	C17H24O3	5.1824	133921-58-1	-	-	-	-	-	-	Lipids and lipid-like molecules	Fatty Acyls	Fatty alcohols	0.0220788511162	-	66.3	-2.7039823685781603	3.9182	3.9486	3.7497	5.9031	6.0529	4.1221	4.0765	6.0775	4.3337	4.3969	4.5413	4.2566	4.3608	4.2831	4.4041	4.4077	4.8861	4.1180	5.0561	3.8741	4.8825	4.9562	3.5284	3.7887	5.2751	5.2968
neg_3851	Marmesin rhamnoside	metab_15567	-	HMDB0039564	373.128406324	neg	M-H2O-H	C20H24O8	5.2058666666699995	142347-99-7	-	-	-	-	-	-	Phenylpropanoids and polyketides	Coumarins and derivatives	Furanocoumarins	0.0366650486532	-	88.9	-2.21927524317855	4.6370	4.5535	4.5795	3.9743	3.6328	4.5222	4.6803	3.9553	5.1750	5.2117	4.9096	4.8782	4.8901	5.0329	5.2646	5.1328	3.8958	4.2398	4.0064	4.0704	3.8473	3.8574	4.0625	4.1134	4.6404	4.6717
neg_3864	Nomilinic acid	metab_15580	-	HMDB0035771	553.207196151	neg	M+Na-2H	C28H36O10	5.24555	35930-20-2	-	-	-	-	-	-	Lipids and lipid-like molecules	Prenol lipids	Triterpenoids	0.0373847863054	-	56.5	3.1583683198469	5.7699	5.8600	5.8190	5.2029	4.3127	5.7061	5.8743	4.7667	5.3615	5.3497	5.1874	5.0823	5.1167	5.2477	5.4012	5.2886	5.2998	5.5156	5.2889	5.4776	5.3047	5.3144	5.5504	5.4998	5.4238	5.3988
neg_3901	Eremopetasidione	metab_15617	-	HMDB0040778	281.13887508	neg	M+FA-H	C14H20O3	5.31646666667	163135-94-2	-	-	-	-	-	-	Lipids and lipid-like molecules	Prenol lipids	Sesquiterpenoids	0.017065508279600003	-	80.6	-2.42350933660296	4.5511	4.5842	4.4222	6.3193	6.4547	4.5827	4.6325	6.5340	4.6987	4.7008	4.7540	4.5250	4.8732	4.6403	4.7488	4.7352	5.2394	4.6302	5.3624	4.4553	5.2436	5.3249	4.4199	4.5263	5.6948	5.7119
neg_3902	11-Hydroxy-12-methoxydihydrokawain	metab_15618	-	HMDB0030766	323.11288972799997	neg	M+FA-H	C15H18O5	5.31646666667	38146-59-7	-	-	-	-	-	-	Phenylpropanoids and polyketides	Kavalactones	Not Available	0.053138814692	-	69.4	-2.6493226990597503	2.2224	2.2478	2.2040	5.0077	5.1858	2.2345	2.2342	5.1454	2.3047	2.7957	2.9312	2.2435	3.1588	2.3743	2.5082	2.7162	3.3180	2.4066	3.6429	2.3964	3.6246	3.7461	2.3884	2.4094	4.3019	4.3452
neg_3915	Olitorin	metab_15631	-	HMDB0034361	733.2852069969999	neg	M+K-2H	C35H52O14	5.3322	13289-20-8	-	-	-	-	-	-	Lipids and lipid-like molecules	Steroids and steroid derivatives	Steroid lactones	0.0204797603625	-	60.7	1.2859252036930802	5.9590	6.0447	6.1018	5.3536	4.5673	5.9426	6.0934	5.1373	5.7868	5.7891	5.4913	5.7367	5.5980	5.6411	5.9676	5.7351	6.0394	6.0762	5.9911	6.0195	5.9336	6.0555	6.0723	6.0475	5.8106	5.8145
neg_3924	(2S)-2-Butanol O-[b-D-Apiofuranosyl-(1->6)-b-D-glucopyranoside]	metab_15640	-	HMDB0041255	403.13900715	neg	M+Cl	C15H28O10	5.35588333333	-	-	-	-	-	-	-	Organic oxygen compounds	Organooxygen compounds	Carbohydrates and carbohydrate conjugates	0.0270146895694	-	68.6	3.6905843629899695	4.3277	4.3753	4.7013	4.9011	4.0596	4.3302	4.3188	3.4571	4.9311	4.9088	4.4960	4.4749	4.4046	4.7003	5.1044	4.8353	2.4364	4.1938	2.7081	4.4561	3.0697	2.7356	4.3607	4.3383	4.4800	4.4744
neg_3932	Na-Hexanoyl-Nb-inosityltryptophan	metab_15648	-	HMDB0039501	509.217135005	neg	M+FA-H	C23H32N2O8	5.36378333333	124772-47-0	-	-	-	-	-	-	Organic acids and derivatives	Carboxylic acids and derivatives	Amino acids, peptides, and analogues	0.0473136126163	-	73.0	6.60499332035268	4.5722	4.7135	4.9736	3.6407	3.3302	4.5213	4.8097	2.2461	5.0458	5.0542	4.3774	4.6592	4.5436	4.7292	5.2854	4.9471	4.4329	4.9359	4.4517	4.8839	3.9332	4.4035	4.8869	4.8989	4.6564	4.6671
neg_3961	Alpha-Carboxy-delta-decalactone	metab_15677	-	HMDB0030985	259.118141685	neg	M+FA-H	C11H18O4	5.4273	-	-	-	-	-	-	-	Organoheterocyclic compounds	Lactones	Delta valerolactones	0.0417439819003	-	75.7	-2.66317652251056	3.6626	3.5444	3.4791	4.8699	5.1620	3.5373	3.5762	5.0627	3.4171	3.3711	3.5113	3.3384	3.6371	3.3122	3.1866	3.3713	4.0705	3.5087	4.0897	3.3381	4.1379	4.2091	3.4428	3.4417	4.2778	4.2846
neg_3968	Rutalinium	metab_15684	-	HMDB0033348	327.086870511	neg	M+K-2H	C16H20NO4+	5.443116666669999	27539-40-8	-	-	-	-	-	-	Organoheterocyclic compounds	Quinolines and derivatives	Quinolones and derivatives	0.089587616351	-	71.9	-3.33575610626504	4.6158	4.6418	4.5786	3.9951	3.9336	4.6141	4.6593	4.1933	4.3238	4.3562	4.3052	4.2079	4.4302	4.2707	4.2746	4.3214	4.0609	4.5086	4.2248	4.4610	4.0219	4.1384	4.4915	4.5313	4.3618	4.3843
neg_3969	12-Oxo-20-trihydroxy-leukotriene B4	metab_15685	-	LMFA03020050;HMDB0012553	381.19118193099996	neg	M-H	C20H30O7	5.443116666669999	-	-	-	-	-	-	-	Lipids and lipid-like molecules	Fatty Acyls	Eicosanoids	0.0242955666775	-	76.9	-1.81825550273081	5.0715	5.0411	4.9138	6.5718	6.6869	5.0481	5.0525	6.7435	4.9272	4.9499	5.1666	4.9088	5.3191	4.9715	5.0376	5.0192	5.4208	4.8831	5.6062	4.7948	5.3847	5.4723	4.6623	4.8120	5.9049	5.9025
neg_4000	Gibberellin A45	metab_15716	-	HMDB0035042	377.15980851800003	neg	M+FA-H	C19H24O5	5.49045	55812-47-0	-	-	-	-	-	-	Lipids and lipid-like molecules	Prenol lipids	Sesquiterpenoids	0.0138453167171	-	78.9	-2.3127819039421498	3.5582	3.3605	3.1940	5.9252	6.0210	3.6401	3.4108	6.1180	3.5864	3.7510	4.0339	3.6355	3.7676	3.5475	3.9357	3.7990	4.3148	3.5166	4.5513	3.0090	4.2491	4.3129	2.5459	3.4197	5.2334	5.2403
neg_4009	3,4-Dimethyl-5-pentyl-2-furanpropanoic acid	metab_15725	-	HMDB0112083	219.138374104	neg	M-H2O-H	C14H22O3	5.514216666669999	116627-39-5	-	-	-	-	-	-	Lipids and lipid-like molecules	Fatty Acyls	Fatty acids and conjugates	0.013312797454999999	-	91.2	-2.8524897496836203	4.3124	4.2457	4.1641	4.4650	4.6074	4.3028	4.2294	4.6081	4.0532	4.0813	3.8851	3.8119	3.8092	3.9227	4.1665	4.0530	3.8113	4.3100	4.1690	4.4192	3.9003	3.8543	4.3714	4.3020	4.2272	4.2358
neg_4010	()Abscisic Acid	metab_15726	-	-	263.128368572	neg	M-H	C15H20O4	5.514216666669999	-	-	-	-	-	-	-	-	-	-	0.0308729397634	63.3	-	-1.94640307395843	4.8095	4.7573	4.6684	5.2261	5.3590	4.8073	4.7526	5.3481	4.6311	4.6438	4.5152	4.4096	4.5290	4.5335	4.7159	4.5994	4.6259	4.8578	4.8747	4.9462	4.6038	4.6017	4.9060	4.8313	4.8407	4.8619
neg_4022	Oryzalide B	metab_15738	-	HMDB0037592	319.190727381	neg	M-H	C19H28O4	5.5458	134885-94-2	-	-	-	-	-	-	Lipids and lipid-like molecules	Prenol lipids	Terpene lactones	0.0283752734038	-	54.4	-2.359668129387	3.1089	2.9215	2.5254	5.0511	5.1442	3.1979	2.7358	5.3001	2.2083	2.8798	3.0836	2.3115	2.9655	2.2819	2.9997	2.7578	2.3182	2.6902	2.3258	2.7077	3.2838	3.0069	2.2919	2.8802	4.3351	4.3246
neg_4023	18-carboxy dinor Leukotriene B4	metab_15739	-	HMDB0062301	337.165120312	neg	M-H	C18H26O6	5.5458	-	-	-	-	-	-	-	Lipids and lipid-like molecules	Fatty Acyls	Fatty acids and conjugates	0.014336695170899999	58.1	-	-1.60216019296924	4.0515	4.0340	3.9863	6.2060	6.3811	4.0194	4.0056	6.2972	4.0821	4.1158	4.3683	4.1202	4.3898	4.1080	4.1276	4.2088	4.7532	4.0709	4.9937	3.9079	4.7028	4.8226	3.8638	3.9682	5.5154	5.5094
neg_4053	Canarigenin 3-[glucosyl-(1->4)-6-deoxy-alloside]	metab_15769	-	HMDB0035433	717.28939261	neg	M+K-2H	C35H52O13	5.585533333330001	229319-08-8	-	-	-	-	-	-	Lipids and lipid-like molecules	Steroids and steroid derivatives	Steroidal glycosides	0.0382719333395	-	93.5	-0.0063676467793896295	5.1766	5.4095	5.4893	4.5104	3.1539	5.2140	5.5281	4.4431	4.8864	4.8850	4.6508	4.9140	4.7924	4.8271	4.9912	4.8120	5.4234	5.4037	5.3688	5.3361	5.1962	5.4107	5.3734	5.3633	5.0971	5.0649
neg_4062	CEAROIN	metab_15778	-	-	243.065718317	neg	M-H	C14H12O4	5.6093	-	-	-	-	-	-	-	-	-	-	0.009782274222620001	85.1	-	-2.31124698872446	5.1047	5.0369	4.9715	4.4081	3.5124	5.1282	4.9870	3.9771	4.3285	4.3419	4.3248	4.2877	4.3016	4.3185	4.3889	4.3254	3.0618	3.1946	3.0695	3.1410	3.0467	3.0616	3.3142	3.0565	4.5004	4.4959
neg_4069	8-hydroxy-2-methyl-2-(4-methylpent-3-en-1-yl)-2H-chromene-5-carboxylic acid	metab_15785	-	HMDB0134716	333.13375837	neg	M+FA-H	C17H20O4	5.617233333330001	-	-	-	-	-	-	-	Benzenoids	Benzene and substituted derivatives	Benzoic acids and derivatives	0.0133165818156	-	60.2	-2.09491038611219	2.7931	2.2248	2.5042	5.8297	5.9417	3.0190	2.6599	5.9997	3.5105	3.8319	4.0432	3.3370	3.9971	3.7532	3.7318	3.9318	4.1970	3.3990	4.6958	3.4206	4.4298	4.2798	3.4320	3.3387	5.1003	5.1127
neg_4076	Methionyl-Hydroxyproline	metab_15792	-	HMDB0028974	307.09700407599996	neg	M+FA-H	C10H18N2O4S	5.633116666669999	-	-	-	-	-	-	-	Organic acids and derivatives	Carboxylic acids and derivatives	Amino acids, peptides, and analogues	0.0188122951142	-	82.9	0.27906037868954303	4.3448	4.3570	4.2965	4.4091	4.4695	4.2673	4.3542	4.4561	4.6791	4.6744	4.4410	4.5482	4.5049	4.6951	4.5850	4.6301	4.4133	4.9355	4.4210	4.8349	4.3981	4.4131	4.9144	4.8438	4.4263	4.4321
neg_4088	5-hydroxy-8,8-dimethyl-4-phenyl-2H,8H-pyrano[2,3-f]chromen-2-one	metab_15804	-	HMDB0126080	319.096840966	neg	M-H	C20H16O4	5.649	-	-	-	-	-	-	-	Phenylpropanoids and polyketides	Neoflavonoids	Prenylated neoflavonoids	0.0527072438478	-	82.1	-2.31672043316447	2.4827	2.2811	2.2373	2.4440	2.5041	2.2678	2.2858	2.4907	3.9042	4.1483	4.6899	4.0909	4.8172	4.3460	3.1695	4.0364	2.4481	2.8507	2.4558	2.4298	2.4330	2.4479	2.4218	2.5311	3.8231	3.8341
neg_4089	Dihydrocoumaroyl Hexoside	metab_15805	-	-	363.086787284	neg	M+Cl	C15H20O8	5.649	-	-	-	-	-	-	-	-	-	-	0.0857721637703	59.3	-	4.77997831307533	2.2648	2.7147	2.2275	2.1427	1.9096	1.6762	2.5583	2.3054	4.1641	4.3805	4.8969	4.2979	5.0386	4.5849	3.5383	4.3079	1.8541	3.1936	1.8617	2.9595	1.8392	1.8539	1.8281	3.2688	4.0814	4.0954
neg_4125	(7b,10a)-3-Hydroxy-1,3,5-cadinatrien-9-one	metab_15841	-	HMDB0040981	277.143965246	neg	M+FA-H	C15H20O2	5.712533333330001	155662-80-9	-	-	-	-	-	-	Lipids and lipid-like molecules	Prenol lipids	Sesquiterpenoids	0.009617254925559999	-	80.6	-2.44459972048389	4.0201	3.9482	3.8630	5.6432	5.7678	3.9963	3.9628	5.7790	4.4606	4.5070	4.6939	4.4623	4.6892	4.5200	4.5854	4.5456	4.8732	4.3561	5.0812	4.2991	4.7598	4.8169	4.2079	4.3369	5.0648	5.0645
neg_4126	3-Hydroxychavicol 1-glucoside	metab_15842	-	HMDB0034861	349.071003261	neg	M+K-2H	C15H20O7	5.712533333330001	-	-	-	-	-	-	-	Organic oxygen compounds	Organooxygen compounds	Carbohydrates and carbohydrate conjugates	0.0370487034598	-	63.7	4.7900107377723495	4.7389	4.7800	4.5999	1.8411	1.1113	4.7878	4.7819	3.1591	0.9601	0.9508	0.9235	0.9058	2.3097	0.9428	0.9369	0.9548	1.0598	1.0523	1.0668	1.0430	1.0460	1.0596	1.0357	1.0549	3.9867	4.0041
neg_4130	Gamma-CEHC	metab_15846	-	HMDB0001931	263.128408732	neg	M-H	C15H20O4	5.7204	178167-75-4	-	-	-	-	-	-	Organoheterocyclic compounds	Benzopyrans	1-benzopyrans	0.0202182334472	69.7	-	-1.7943612074955202	3.6359	3.5577	3.5390	5.2237	5.3705	3.7741	3.5654	5.4171	3.7808	3.8752	3.9677	3.8104	4.3530	3.8719	3.7987	3.9570	4.4939	4.0113	4.6127	3.8404	4.3750	4.5097	3.8351	3.8727	4.6408	4.6372
neg_4142	Scoparone	metab_15858	C09311	HMDB0030818	187.039277001	neg	M-H2O-H	C11H10O4	5.736066666669999	120-08-1	-	-	-	-	-	-	Phenylpropanoids and polyketides	Coumarins and derivatives	Not Available	0.012687858862700001	-	53.0	-3.8371646638495696	5.5306	5.5456	5.1715	4.3391	3.8385	5.0528	4.9236	4.0546	3.2759	3.2811	3.2946	3.3002	3.3821	3.3304	3.2783	3.2925	3.5242	3.5541	3.3063	3.4942	3.4070	3.4468	3.4025	3.4162	4.7079	4.7028
neg_4144	19(R)-hydroxy-PGA2	metab_15860	-	-	349.201347146	neg	M-H	C20H30O5	5.736066666669999	-	-	-	-	-	-	-	-	-	-	0.0168436958289	67.3	-	-2.0001815441996498	5.6163	5.5786	5.5423	6.6695	6.7281	5.5960	5.5944	6.8006	6.1448	6.1646	6.3101	6.1207	6.1923	6.1794	6.1491	6.1946	6.6395	6.5576	6.9079	5.9491	6.5191	6.6199	5.8599	6.0910	6.3643	6.3646
neg_4145	Glycyrrhizaflavonol A	metab_15861	-	HMDB0035527	369.09711501699996	neg	M-H	C20H18O7	5.736066666669999	197304-01-1	-	-	-	-	-	-	Phenylpropanoids and polyketides	Flavonoids	Flavones	0.0366459481024	-	77.8	-2.32762261985934	4.8701	4.8177	4.7855	4.1702	3.9622	4.8982	4.8211	4.3858	4.5743	4.5819	4.4363	4.4976	4.5940	4.5033	4.6485	4.5285	4.9091	4.9435	4.8401	4.9036	4.8294	4.9173	4.9472	4.9742	4.6760	4.6730
neg_4152	Absindiol	metab_15868	-	HMDB0033229	311.149605324	neg	M+FA-H	C15H22O4	5.751783333330001	213198-34-6	-	-	-	-	-	-	Lipids and lipid-like molecules	Prenol lipids	Terpene lactones	0.028931932295400004	-	80.5	-1.52818545739578	4.0232	3.9914	3.8673	6.2053	6.3746	3.9837	3.9439	6.3365	4.7335	4.7623	4.9844	4.7441	5.0386	4.7709	4.7229	4.8193	5.3526	4.5535	5.5827	4.3243	5.3349	5.3975	4.0923	4.4167	5.5935	5.5671
neg_4204	5-Hydroxy-p-mentha-6,8-dien-2-one	metab_15920	-	HMDB0037011	211.096854029	neg	M+FA-H	C10H14O2	5.823983333330001	56423-48-4	-	-	-	-	-	-	Lipids and lipid-like molecules	Prenol lipids	Monoterpenoids	0.056997116280500006	-	60.1	-4.38610399615077	4.4850	4.4331	4.2759	5.7270	5.9062	4.6002	4.4843	5.8688	4.5762	4.5587	4.5963	4.5254	4.8603	4.5770	4.5017	4.6030	5.0763	4.7998	5.1932	4.6994	5.0326	5.0955	4.7456	4.7683	5.1498	5.2013
neg_4215	6-(2-Hydroxyethoxy)-6-oxohexanoic acid	metab_15931	-	HMDB0061681	211.06052962799998	neg	M+Na-2H	C8H14O5	5.83951666667	-	-	-	-	-	-	-	Lipids and lipid-like molecules	Fatty Acyls	Fatty acids and conjugates	0.059819519166400006	-	57.0	9.144694907844519	4.0628	4.1242	4.0897	3.9972	4.2943	4.0473	4.1200	4.1891	4.8930	4.8995	4.6944	4.6414	4.6760	4.7843	5.0023	4.8595	3.5932	4.4549	3.3865	4.6907	3.6265	3.6089	4.6643	4.6404	4.4609	4.5129
neg_4225	10-Hydroxy-3-methoxy-1,3,5,7-cadinatetraen-9-one	metab_15941	C09695	HMDB0036456	259.13349201	neg	M-H	C16H20O3	5.847283333330001	72843-51-7	-	-	-	-	-	-	Lipids and lipid-like molecules	Prenol lipids	Sesquiterpenoids	0.0318151329971	-	68.9	-1.8299989000083	4.0454	3.8741	4.0296	5.9039	5.7980	3.8861	3.8711	5.6540	5.0626	5.1556	5.7921	5.3566	5.8272	5.3205	4.3801	5.5258	5.3724	4.8462	5.8889	4.8956	5.0185	5.2571	4.8442	5.0032	5.4189	5.4300
neg_4226	Tatridin B	metab_15942	-	HMDB0036931	309.133932529	neg	M+FA-H	C15H20O4	5.847283333330001	41653-76-3	-	-	-	-	-	-	Lipids and lipid-like molecules	Prenol lipids	Terpene lactones	0.026952226204400003	-	71.2	-1.62590481969247	4.1253	4.0756	4.0262	5.7456	5.8746	4.1071	4.0737	5.9113	4.5178	4.5582	4.7489	4.4983	4.7815	4.5399	4.5855	4.5828	5.0942	4.3180	5.3102	4.1399	4.9800	5.0978	4.0943	4.2809	5.1597	5.1791
neg_4246	1-Hydroxyacorenone	metab_15962	-	HMDB0030917	295.15450198900004	neg	M+FA-H	C15H22O3	5.87046666667	185154-98-7	-	-	-	-	-	-	Organic oxygen compounds	Organooxygen compounds	Carbonyl compounds	0.0140286209839	-	77.9	-2.38028571361437	4.7903	4.5582	4.4151	5.9809	6.1261	4.6341	4.5349	6.0902	5.3023	5.3431	5.4664	5.3125	5.7331	5.3307	5.2665	5.3636	5.8649	5.2521	6.0602	5.1743	5.7626	5.8871	5.1386	5.2474	5.6706	5.6828
neg_4249	Jasmolone glucoside	metab_15965	-	HMDB0032870	377.1387748	neg	M+Cl	C17H26O7	5.87046666667	-	-	-	-	-	-	-	Organic oxygen compounds	Organooxygen compounds	Carbohydrates and carbohydrate conjugates	0.022084102174299996	-	76.4	4.4432277689895585	3.8225	3.9918	3.8768	4.8759	5.1687	3.6750	3.8254	5.2117	5.8410	5.8747	5.4878	5.4425	5.3845	5.6338	6.0331	5.8054	3.7056	5.3622	4.0407	5.6745	3.4306	3.8180	5.5324	5.5650	5.2110	5.2274
neg_4254	Anhydrocinnzeylanol	metab_15970	-	HMDB0036863	411.200548818	neg	M+FA-H	C20H30O6	5.87808333333	65230-04-8	-	-	-	-	-	-	Lipids and lipid-like molecules	Prenol lipids	Terpene lactones	0.0146802663114	-	58.4	-5.16851290163408	5.0560	4.9616	4.8978	6.0718	6.2149	4.9803	4.9643	6.2980	5.1045	5.1322	5.2699	5.0880	5.3051	5.1573	5.0662	5.1590	5.9493	5.3210	5.9238	5.2620	5.9555	5.9924	5.2879	5.2522	5.6444	5.6320
neg_4260	2-(3,7-dimethylocta-2,6-dien-1-yl)benzene-1,3,5-triol	metab_15976	-	HMDB0133061	307.154535866	neg	M+FA-H	C16H22O3	5.88565	-	-	-	-	-	-	-	Lipids and lipid-like molecules	Prenol lipids	Monoterpenoids	0.022150945737099997	-	63.3	-2.1421068087387	4.9637	4.8257	4.6611	6.6994	6.7569	4.8612	4.8230	6.7448	5.9268	5.9543	6.1919	6.0018	6.0307	6.0276	5.8267	5.9460	6.3987	5.6808	6.6294	5.6117	6.1787	6.3078	5.5566	5.6583	6.1522	6.1620
neg_4275	(2E,6E)-2,6-bis(2-phenylhydrazono)cyclohex-4-ene-1,3-dione	metab_15991	-	-	317.10247320400003	neg	M-H	C18H14N4O2	5.9083	-	-	-	-	-	-	-	-	-	-	0.07077364231060002	57.3	-	-6.054702380021322	3.1686	3.1941	3.1501	3.3576	4.2410	3.1808	3.1804	4.2278	4.8901	4.8633	4.6661	4.5917	4.6228	4.7766	4.8724	4.7969	3.3617	4.4447	3.3694	4.5553	3.3466	3.3615	4.5855	4.6228	4.3473	4.3252
[truncated: 433 more rows]
[truncated: 2 more columns]
