# Supplementary material for: Gut Bacteria Associated With Monochamus saltuarius (Coleoptera: Cerambycidae) and Their Possible Roles in Host Plant Adaptations
Source: Front Microbiol. 2021 Jun 21;12:687211. doi: 10.3389/fmicb.2021.687211 (PMC8256174; doi:10.3389/fmicb.2021.687211)
Supplement: Supplementary Table 8 — Metabolites identified in larval gut samples and annotated information. [file Table_8.XLS]

ID	Metabolite	Metab ID	KEGG Compound ID	Library ID	M/Z	Mode	Adducts	Formula	Retention time	CAS ID	KEGG Compound First Category	KEGG Compound Second Category	KEGG Pathway ID	KEGG Pathway Description	KEGG Pathway First Category	KEGG Pathway Second Category	HMDB Superclass	HMDB Class	HMDB Subclass	RSD	Fragmentation Score	Theoretical Fragmentation Score	Mass Error	G_Pt1	G_Pt2	G_Pt3	G_Pt4	G_Pt5	G_Pt6	G_Pt7	G_Pt8	G_Pk1	G_Pk2	G_Pk3	G_Pk4	G_Pk5	G_Pk6	G_Pk7	G_Pk8	G_Ps1	G_Ps2	G_Ps3	G_Ps4	G_Ps5	G_Ps6	QC01	QC02	QC03	QC04
pos_7	Oleamide	metab_6	C19670	HMDB0002117;LMFA08010004	282.278145496	pos	M+Na, 2M+Na, 2M+H, M+ACN+H, M+H, M+H-H2O	C18H35NO	6.534483333330001	301-02-0	-	-	-	-	-	-	Lipids and lipid-like molecules	Fatty Acyls	Fatty amides	0.033644487291799995	85.2	-	-4.17068925502387	8.4151	8.3006	8.4415	8.3934	8.3844	8.4138	8.3247	8.3730	8.4003	8.3653	8.4736	8.4133	8.4264	8.4057	8.3327	8.4917	8.4340	8.4067	8.4268	8.4523	8.4621	8.4301	8.3682	8.3890	8.4020	8.3962
pos_11	P-CHLOROPHENYLALANINE	metab_10	-	-	200.046942893	pos	M+H-H2O, 2M+K, M+ACN+H, M+H, M+Na	C9H10ClNO2	2.26421666667	-	-	-	-	-	-	-	-	-	-	0.024677982427300002	94.6	-	-2.64899864931909	7.7562	7.8015	7.8285	7.7910	7.8143	7.8369	7.7293	7.7661	7.6890	7.7545	7.7819	7.7916	7.7860	7.7944	7.7801	7.8073	7.8056	7.7896	7.7681	7.8674	7.8655	7.7894	7.7799	7.7761	7.7840	7.8002
pos_15	PE(16:0/0:0)	metab_14	-	LMGP02050002	454.291099626	pos	M+H, M+2Na-H, M+Na, 2M+H, M+H-H2O	C21H44NO7P	6.4145333333300005	-	-	-	-	-	-	-	-	-	-	0.006193414881600001	94.3	-	-3.78611047228343	6.1486	6.2929	6.1692	7.0847	6.0847	6.0760	6.0484	5.9695	6.0632	6.1880	6.3645	6.2661	6.3556	6.2198	6.1174	6.3265	6.5903	6.7351	6.2440	6.2018	6.1724	6.7322	6.2713	6.2772	6.2735	6.2764
pos_17	PC(16:0/0:0)[U]	metab_16	-	-	496.33780843	pos	M+H, M+Na, M+K, 2M+H, M+H-H2O	C24H50NO7P	6.377116666669999	-	-	-	-	-	-	-	-	-	-	0.0188948093651	79.3	-	-3.95204628780843	7.1694	7.2811	7.3251	7.6309	7.2053	7.1791	7.3154	7.2736	7.4930	7.4141	7.1841	7.0922	7.4366	7.3687	7.2324	7.3565	7.3622	7.1819	7.5288	7.3392	7.1675	7.1827	7.3449	7.3510	7.3567	7.3641
pos_19	LysoPC(18:3(6Z,9Z,12Z))	metab_18	C04230	HMDB0010387	518.3222323790001	pos	M+H, M+Na, M+K, 2M+H, M+H-H2O	C26H48NO7P	6.25745	-	Lipids	Phospholipids	map00564	Glycerophospholipid metabolism	Metabolism	Lipid metabolism	Lipids and lipid-like molecules	Glycerophospholipids	Glycerophosphocholines	0.032017888910699996	-	70.4	-3.64102688112981	7.6809	7.9889	7.8668	7.6409	7.7645	7.9274	8.0439	8.0028	7.9222	7.7996	7.5191	7.6184	7.2443	7.5005	7.9924	7.1810	7.0206	7.2439	7.9687	7.5708	7.5019	7.2810	7.7679	7.7942	7.7792	7.7981
pos_20	Piperoic acid	metab_19	-	HMDB0040619	359.217594341	pos	M+Na, M+ACN+H, M+H, M+H-H2O, M+H-2H2O	C22H30O4	6.234983333330001	110979-04-9	-	-	-	-	-	-	Lipids and lipid-like molecules	Prenol lipids	Sesquiterpenoids	0.017744104611400004	-	63.2	-9.805848502049633	6.6720	6.0769	5.9590	5.9774	5.7164	6.0484	5.9298	6.5647	5.1878	5.3116	5.5610	5.7046	5.6912	5.4574	5.7376	6.0083	5.8470	5.5661	5.4177	5.7673	5.7520	5.5876	5.9520	5.9475	5.9551	5.9655
pos_25	Pantothenic Acid	metab_24	C00864	HMDB0000210	220.11736980599997	pos	M+H, M+CH3OH+H, M+Na, M+H-H2O, M+H-2H2O	C9H17NO5	1.84931666667	79-83-4	Vitamins and Cofactors	Vitamins	map01100;map01110;map00770;map00410	Metabolic pathways;Biosynthesis of secondary metabolites;Pantothenate and CoA biosynthesis;beta-Alanine metabolism	Metabolism;Metabolism;Metabolism;Metabolism	Global and overview maps;Global and overview maps;Metabolism of cofactors and vitamins;Metabolism of other amino acids	Organic oxygen compounds	Organooxygen compounds	Alcohols and polyols	0.027026266242	92.7	-	-2.64375009670471	6.4525	6.5123	6.4233	6.3443	6.4026	6.5349	6.5643	6.4216	6.3628	6.4225	6.4911	6.5198	6.5781	6.6128	6.5578	6.3770	6.6954	6.3940	6.4289	6.6195	6.5930	6.3727	6.4713	6.4869	6.4909	6.4995
pos_39	D-erythro-Sphingosine C-15	metab_38	-	-	240.231301548	pos	M+H-H2O, M+CH3OH+H, M+H, M+H-2H2O	C15H31NO2	5.98675	-	-	-	-	-	-	-	-	-	-	0.021989510663799998	82.9	-	-3.4576882995440603	6.5997	6.4351	6.2796	6.8413	6.3925	6.4827	6.2914	6.3115	6.5035	6.4225	6.4575	6.5207	6.2700	6.3394	6.3943	6.5038	6.1929	6.2255	6.1298	6.1739	6.2994	6.2492	6.4006	6.4097	6.4232	6.4073
pos_46	Dihydrocoumarin	metab_45	C02274	-	166.086115237	pos	M+NH4, M+ACN+H, M+H, M+H-H2O	C9H8O2	1.63625	-	-	-	map00624;map01120	Polycyclic aromatic hydrocarbon degradation;Microbial metabolism in diverse environments	Metabolism;Metabolism	Xenobiotics biodegradation and metabolism;Global and overview maps	-	-	-	0.0436953818225	61.8	-	-0.944184334361455	7.6794	7.4686	7.3734	7.4552	7.6210	7.4106	7.6980	7.4718	7.6960	7.5848	7.6667	7.6579	7.6481	7.6800	7.5704	7.4830	7.7686	7.9033	7.6211	7.3908	7.6297	7.9107	7.5947	7.6133	7.6250	7.6397
pos_49	1-Aminocyclopropane-1-carboxylic acid	metab_48	C01234	HMDB0036458	84.04473358899999	pos	M+H-H2O, M+H, M+CH3OH+H, 2M+H	C4H7NO2	0.575166666667	22059-21-8	-	-	map01100;map00270;map01110	Metabolic pathways;Cysteine and methionine metabolism;Biosynthesis of secondary metabolites	Metabolism;Metabolism;Metabolism	Global and overview maps;Amino acid metabolism;Global and overview maps	Organic acids and derivatives	Carboxylic acids and derivatives	Amino acids, peptides, and analogues	0.027928144837500002	85.2	-	3.39810443150067	6.7260	6.7012	6.6109	6.5769	6.6154	6.8141	6.6981	6.5788	6.6156	6.6782	6.5832	6.7228	6.7275	6.7175	6.6135	6.5780	6.8406	6.8108	6.7574	6.3482	6.7738	6.8109	6.6527	6.6743	6.6734	6.6810
pos_55	PE-Cer(d14:1(4E)/18:1(9Z))	metab_54	-	LMSP03020003	653.460374831	pos	M+H-H2O, M+H, M+Na, M+2Na-H	C34H67N2O6P	7.077983333330001	-	-	-	-	-	-	-	-	-	-	0.0264781187521	64.7	-	-2.80735836654332	5.9108	6.0886	5.9779	5.9692	5.8563	6.1434	5.8486	6.0236	5.7891	5.9070	5.7668	6.2123	6.0118	5.9505	6.1381	5.7370	5.7247	5.6571	5.5611	5.9309	5.8524	5.6705	5.9308	5.9222	5.9248	5.9039
pos_56	PE-Cer(d14:1(4E)/20:1(11Z))	metab_55	-	LMSP03020006	681.491695	pos	M+Na, M+2Na-H, M+H, M+H-H2O	C36H71N2O6P	7.36605	-	-	-	-	-	-	-	-	-	-	0.0421561679149	67.3	-	-3.7969550023927097	6.3464	6.3078	6.4646	6.3376	6.3095	6.2927	6.1714	6.3651	6.3032	6.2893	6.4459	6.3901	6.2239	6.4116	6.2866	6.2880	6.1271	6.3467	6.2203	6.3700	6.2887	6.3307	6.2809	6.2771	6.2625	6.2400
pos_58	Octadecanamide	metab_57	C13846	LMFA08010003;HMDB0034146	284.293967962	pos	M+H, 2M+H, M+ACN+H, M+Na	C18H37NO	6.692583333330001	124-26-5	-	-	-	-	-	-	Organic acids and derivatives	Carboximidic acids and derivatives	Carboximidic acids	0.050840047403300004	-	63.2	-2.90616736371706	7.7347	7.4827	7.5512	7.5012	7.5596	7.5450	7.5591	7.5832	7.4508	7.6371	7.5226	7.4509	7.6113	7.5507	7.3709	7.4733	7.6618	7.4535	7.4953	7.4951	7.3958	7.4651	7.4840	7.5211	7.5305	7.5325
pos_64	Linoleamide	metab_63	-	HMDB0062656;LMFA08010008	280.26271529	pos	M+H, 2M+H, M+Na, M+H-H2O	C18H33NO	6.44441666667	3072-13-7	-	-	-	-	-	-	Lipids and lipid-like molecules	Fatty Acyls	Fatty amides	0.0229524857662	79.9	-	-2.77818079397658	7.8198	7.6292	7.8403	7.7613	7.7640	7.8106	7.7297	7.7443	7.8278	7.6863	7.8946	7.8515	7.8195	7.7576	7.6956	7.8897	7.8151	7.8070	7.8784	7.7901	7.8842	7.8116	7.7679	7.7729	7.7810	7.7906
pos_71	2,6-Dihydroxynaphthalene	metab_70	-	-	178.08579556900003	pos	M+NH4, 2M+Na, 2M+ACN+H, M+H	C10H8O2	0.9149	-	-	-	-	-	-	-	-	-	-	0.05147177309690001	85.8	-	-2.8706634343161	4.7861	3.8316	3.8176	3.7325	4.0159	4.3985	3.5046	4.1686	4.1854	4.9537	4.5213	3.3779	4.8878	5.5939	4.2846	5.2320	4.3782	3.9483	4.3656	4.1575	4.0878	3.7567	4.6255	4.6768	4.6663	4.6479
pos_75	3-hydroxyadipic acid 3,6-lactone	metab_74	-	HMDB0029171	145.049159355	pos	M+H-H2O, M+ACN+Na, M+H, M+H-2H2O	C6H8O4	0.9149	60551-20-4	-	-	-	-	-	-	Organoheterocyclic compounds	Lactones	Gamma butyrolactones	0.13107568944	60.6	-	-1.73979927740105	5.6542	5.8848	5.9169	5.9459	5.8984	5.9539	5.7980	5.9076	5.6513	5.6792	5.8245	5.9311	5.7959	5.8301	5.9322	5.9337	5.7219	5.7863	5.7930	6.0199	5.9811	5.8332	5.7191	5.8298	5.8228	5.8566
pos_79	Ent-7alpha,12beta-Dihydroxy-16-kauren-19,6beta-olide	metab_78	C09081	HMDB0036700	703.3794405269999	pos	2M+H, 2M+K, M+2Na-H, M+Na	C20H28O4	6.2049	62107-03-3	-	-	-	-	-	-	Lipids and lipid-like molecules	Prenol lipids	Terpene lactones	0.0439277190226	-	82.2	-8.98318839529724	5.7960	5.1704	5.9362	6.1228	5.1328	5.4702	5.8339	6.1513	4.2908	5.0354	4.5005	4.1361	4.5025	4.6060	4.7182	4.8453	5.4663	5.3730	5.8170	4.8533	5.3014	5.4028	5.5396	5.5261	5.5605	5.5679
pos_101	Glycyl-Threonine	metab_100	-	HMDB0028851	159.075998401	pos	M+H-H2O, M+H, M+ACN+H	C6H12N2O4	0.575166666667	-	-	-	-	-	-	-	Organic acids and derivatives	Carboxylic acids and derivatives	Amino acids, peptides, and analogues	0.0164107633469	-	64.0	-2.38654499970688	4.9814	4.9189	4.9442	6.0783	6.2850	4.8460	5.1692	5.5226	5.6859	6.3286	5.7012	4.9728	6.8160	6.4044	4.8035	5.6203	6.3211	6.5017	5.7071	6.1899	5.7628	6.4840	6.0975	6.1142	6.1105	6.1074
pos_107	Maltol	metab_106	C11918	HMDB0030776	144.06515515799998	pos	M+NH4, M+CH3OH+H, M+ACN+H	C6H6O3	0.627233333333	118-71-8	-	-	map01130;map00523	Biosynthesis of antibiotics;Polyketide sugar unit biosynthesis	Metabolism;Metabolism	Global and overview maps;Metabolism of terpenoids and polyketides	Organoheterocyclic compounds	Pyrans	Pyranones and derivatives	0.019325372727000002	54.1	-	-2.89152203381636	5.5745	5.5072	5.4217	5.5315	5.4869	5.7766	5.4099	5.4116	5.4169	5.5615	5.4111	4.9808	5.8003	5.3285	5.4151	5.7384	5.6029	5.4584	5.5760	5.3649	5.3963	5.4256	5.4792	5.4838	5.4985	5.4847
pos_118	Norfuraneol	metab_117	-	HMDB0031859	115.038909626	pos	M+ACN+H, 2M+NH4, M+H	C5H6O3	0.657116666667	19322-27-1	-	-	-	-	-	-	Organoheterocyclic compounds	Dihydrofurans	Furanones	0.048451455804199996	51.3	-	-3.87490701743266	5.1504	5.3874	5.2876	5.3215	5.1685	5.3978	5.1653	5.2902	4.9769	5.0037	5.0765	5.0999	5.0792	5.1190	5.2420	5.2879	5.1040	5.1295	5.2122	5.2694	5.2153	5.1387	5.1479	5.1677	5.1953	5.1872
pos_128	Uridine monophosphate (UMP)	metab_127	-	-	325.04219608200003	pos	M+H, 2M+H, M+Na	C9H13N2O9P	0.8849166666670001	-	-	-	-	-	-	-	-	-	-	0.032583915991700005	88.2	-	-2.92246339677648	5.1827	5.6890	5.4972	5.5450	5.4774	5.7736	5.6030	5.4728	5.1963	5.3432	5.2526	5.7946	5.6403	5.5838	5.8483	5.6910	5.8272	5.4808	5.5070	5.3159	5.8932	5.4738	5.5489	5.5662	5.5686	5.5835
pos_134	Aspirin	metab_133	C01405	HMDB0001879	198.075598285	pos	M+H, M+NH4, M+H-H2O	C9H8O4	0.9149	50-78-2	-	-	-	-	-	-	Benzenoids	Benzene and substituted derivatives	Benzoic acids and derivatives	0.00766097555434	81.6	-	-2.8262986382795297	5.1395	5.0457	4.7443	5.1941	5.2616	5.0777	4.4395	4.7089	4.6788	4.7991	4.8664	4.5106	5.5524	5.1189	4.6544	6.2227	4.9223	4.4272	4.7261	4.8440	4.6832	4.4059	4.9454	4.9504	4.9533	4.9511
pos_136	Gamma-Glu-Leu	metab_135	-	-	261.143712861	pos	M+H, M+Na, M+H-H2O	C11H20N2O5	2.30158333333	-	-	-	-	-	-	-	-	-	-	0.028759663943300002	89.6	-	-3.0188684618474104	6.2804	6.3032	6.3900	6.1098	6.0759	6.3103	6.6958	6.4092	6.7588	6.3959	6.5667	6.3547	6.5191	6.6310	6.3643	6.0938	6.9663	7.0054	6.8097	6.1949	6.8610	7.0077	6.5490	6.5693	6.5636	6.5790
pos_141	N-Acetyl-DL-methionine	metab_140	-	-	192.068419038	pos	M+H, M+Na, M+H-H2O	C7H13NO3S	2.44066666667	-	-	-	-	-	-	-	-	-	-	0.0322345296227	93.6	-	-2.46870288065024	4.8737	5.0941	5.1517	5.1924	5.2643	4.7614	4.4707	5.0390	4.5862	4.8136	4.8403	4.8564	5.0379	4.9152	4.8858	5.1429	5.0807	4.8057	4.7032	4.8434	4.6356	4.8050	4.9079	4.9121	4.9324	4.9356
pos_145	Kynurenic acid	metab_144	C01717	HMDB0000715	190.04935374099998	pos	M+H, 2M+H, M+Na	C10H7NO3	2.5783333333300003	492-27-3	-	-	map01100;map00380	Metabolic pathways;Tryptophan metabolism	Metabolism;Metabolism	Global and overview maps;Amino acid metabolism	Organoheterocyclic compounds	Quinolines and derivatives	Quinoline carboxylic acids	0.0285181471395	60.7	-	-2.72837417966432	3.9165	5.3063	5.8863	5.1429	6.0087	4.2375	4.7944	5.7870	5.7654	6.6734	4.2619	6.1124	7.8389	5.4086	4.1604	5.7412	5.3079	4.9954	5.2065	6.6647	4.7463	5.0020	6.5934	6.6201	6.6098	6.6197
pos_147	QYNAD	metab_146	-	HMDB0006730	651.275041646	pos	M+ACN+H, M+ACN+Na, M+NH4	C25H35N7O11	2.54026666667	290814-98-1	-	-	-	-	-	-	Lipids and lipid-like molecules	Steroids and steroid derivatives	Steroid esters	0.021071714028500003	-	62.3	2.8907266081327	5.1016	5.3163	5.4910	4.7174	5.6872	5.3292	4.8269	5.2801	4.7024	5.4111	5.6199	5.9121	5.0304	5.6030	5.6075	5.3597	5.1512	5.0094	5.0587	4.8750	5.2330	4.9959	5.4286	5.4083	5.4182	5.4264
pos_155	(2S)-2-{[1-(R)-Carboxyethyl]amino}pentanoate	metab_154	C06326	-	190.106853042	pos	M+H, M+Na, M+H-H2O	C8H15NO4	2.9304	-	-	-	-	-	-	-	-	-	-	0.057974758996699995	68.2	-	-2.8099068287872497	4.4894	4.8158	5.1652	5.5185	5.3365	4.5651	4.4160	4.9445	4.5198	4.5335	4.9520	5.3788	4.9337	4.8371	4.9624	5.4002	4.4279	4.9785	4.4012	5.4624	4.5176	4.9671	4.9610	4.9896	5.0069	5.0199
pos_158	2-Fucosyllactose	metab_157	-	HMDB0002098	506.206843396	pos	M+NH4, M+K, M+Na	C18H32O15	1.05671666667	41263-94-9	-	-	-	-	-	-	Organic oxygen compounds	Organooxygen compounds	Carbohydrates and carbohydrate conjugates	0.03861838778730001	-	65.8	-2.25831953543536	4.6988	6.0500	6.0144	6.1214	5.9036	5.8256	5.8035	5.7186	4.7834	4.3302	5.1617	6.0554	4.8445	4.3512	6.0959	4.9317	4.4879	5.4287	4.6918	6.2073	5.7654	5.3912	5.6632	5.6492	5.6779	5.6876
pos_159	Guanosine	metab_158	C00387	HMDB0000133	284.098067144	pos	M+H, 2M+H, M+Na	C10H13N5O5	1.05671666667	118-00-3	Nucleic acids	Nucleosides	map01100;map00230	Metabolic pathways;Purine metabolism	Metabolism;Metabolism	Global and overview maps;Nucleotide metabolism	Nucleosides, nucleotides, and analogues	Purine nucleosides	Not Available	0.047878309707899996	97.9	-	-3.1008575854699703	6.3409	6.1151	6.0746	6.0021	6.0070	6.2147	6.0872	6.1060	6.2107	6.3871	5.9488	6.0701	5.9063	6.2088	5.9680	6.3434	6.2986	6.1876	6.1071	6.0850	6.1070	6.1691	6.1262	6.1465	6.1686	6.1709
pos_168	Retrocalamin	metab_167	-	HMDB0038159	463.194988141	pos	M+H-2H2O, M+H, M+H-H2O	C24H30O9	3.48136666667	74729-98-9	-	-	-	-	-	-	Organoheterocyclic compounds	Naphthopyrans	Not Available	0.0293158995428	-	65.2	-2.59420773989469	4.3974	4.9316	4.8636	5.5456	4.3766	4.6863	4.9321	4.2872	4.0791	3.3523	2.1536	2.6929	3.4751	2.2023	4.1376	3.2761	4.1830	3.7444	4.5053	2.2028	3.9989	3.0711	4.4397	4.4608	4.4582	4.4357
pos_183	Porphobilinogen	metab_182	C00931	HMDB0000245	227.10199123400002	pos	M+NH4, M+CH3OH+H, M+H	C10H14N2O4	0.9074	487-90-1	-	-	map01100;map01110;map00860;map01120	Metabolic pathways;Biosynthesis of secondary metabolites;Porphyrin and chlorophyll metabolism;Microbial metabolism in diverse environments	Metabolism;Metabolism;Metabolism;Metabolism	Global and overview maps;Global and overview maps;Metabolism of cofactors and vitamins;Global and overview maps	Organic nitrogen compounds	Organonitrogen compounds	Amines	0.015590914632600001	56.0	-	-2.80720985771385	4.5131	4.9358	5.0429	5.9356	5.4388	4.7869	4.7361	4.8561	4.7463	4.9127	4.5619	4.7418	4.9519	4.9250	4.8829	5.6319	5.2632	4.8787	4.9706	4.9068	5.0532	4.9342	5.1089	5.1002	5.1107	5.1166
pos_184	4-Hydroxy-3-methoxycinnamaldehyde	metab_183	C02666	-	357.13193146199995	pos	M+H, 2M+H, M+H-2H2O	C10H10O3	4.15428333333	-	-	-	map01100;map01110	Metabolic pathways;Biosynthesis of secondary metabolites	Metabolism;Metabolism	Global and overview maps;Global and overview maps	-	-	-	0.0844680531886	87.5	-	-2.75915888395083	3.5028	3.9202	4.3722	4.4736	4.2074	4.0123	4.2568	4.7390	2.9078	3.2554	2.8616	3.0182	3.2856	3.3561	3.8297	3.3379	3.9624	3.6159	4.4538	3.6196	3.8901	3.5677	3.9998	4.0487	4.0827	4.0762
pos_188	Dihydronepetalactone	metab_187	-	HMDB0035829	169.121835685	pos	M+H, M+Na, M+H-H2O	C10H16O2	4.2919	17672-81-0	-	-	-	-	-	-	Lipids and lipid-like molecules	Prenol lipids	Terpene lactones	0.0278296502037	73.7	-	-2.79867630893088	4.5848	4.4986	5.9685	5.7513	5.4508	4.6363	5.9612	4.9900	4.4741	4.4949	4.5574	4.5642	4.4889	4.4939	4.4367	4.5876	4.7243	4.6496	5.2538	4.6301	4.8683	4.6323	5.2054	5.2222	5.2267	5.2342
pos_192	N-(2-Phenylethyl)-acetamide	metab_191	C06746	-	164.10659473	pos	M+H, M+Na, M+H-H2O	C10H13NO	4.62058333333	-	-	-	-	-	-	-	-	-	-	0.028059835746	83.5	-	-2.42638808926467	3.6764	3.5939	3.6834	4.0791	4.0546	3.8849	3.6259	4.9403	4.9671	5.1207	4.8390	3.8262	4.2903	4.9474	6.3002	6.9609	3.9000	3.9781	3.9326	5.1522	4.0075	3.9981	5.7380	5.7490	5.7494	5.7672
pos_196	19-Noraldosterone	metab_195	-	HMDB0041795	329.173713131	pos	M+H-H2O, M+H, M+H-2H2O	C20H26O5	4.88016666667	76025-75-7	-	-	-	-	-	-	Lipids and lipid-like molecules	Steroids and steroid derivatives	Hydroxysteroids	0.026634642153099998	-	68.0	-2.95382938499183	4.2096	4.6764	4.6256	5.3932	3.5949	4.7376	4.6726	4.7927	2.8444	5.2346	3.2333	2.7192	4.7936	3.9770	4.2696	4.6240	3.8795	4.3686	5.0693	2.8375	4.0949	4.3827	4.6532	4.6691	4.6779	4.6780
pos_197	8alpha-8-Hydroxy-12-oxo-13-abieten-18-oic acid	metab_196	-	HMDB0035878	335.220634167	pos	M+H-2H2O, M+H-H2O, M+H	C20H30O4	4.95651666667	130252-62-9	-	-	-	-	-	-	Lipids and lipid-like molecules	Prenol lipids	Diterpenoids	0.0648890403887	72.8	-	-2.5534321960179103	4.7218	4.6740	3.9085	5.1107	3.3113	4.5707	4.2230	4.3955	2.5093	4.0335	2.4531	2.3843	2.9476	2.5019	2.8656	3.0580	4.1638	4.0182	3.8871	2.5024	4.2743	4.0007	4.2300	4.2100	4.1993	4.2625
pos_198	Lubiminol	metab_197	-	HMDB0029604	237.184260604	pos	M+H-H2O, M+H, M+H-2H2O	C15H26O3	5.07876666667	55784-92-4	-	-	-	-	-	-	Lipids and lipid-like molecules	Prenol lipids	Sesquiterpenoids	0.0340150226559	-	67.2	-2.5407889285314704	4.3281	4.2979	4.2589	5.1624	4.2487	4.3350	3.9267	4.2194	3.4529	3.7907	3.1973	3.3125	3.3566	3.1426	3.3647	3.3642	3.6289	3.8086	3.8002	3.9430	3.5285	3.7728	4.1161	4.1482	4.1210	4.1368
pos_207	13,14-Dihydro-15-keto-PGE2	metab_206	C04671	HMDB0002776;LMFA03010031	353.23119522300004	pos	M+H, M+Na, 2M+H	C20H32O5	5.71305	363-23-5	-	-	-	-	-	-	Lipids and lipid-like molecules	Fatty Acyls	Eicosanoids	0.0219024820071	58.6	-	-2.99619162769737	5.0470	4.5873	4.1890	5.7047	3.6814	4.4276	4.4107	4.4138	4.5954	5.2490	3.4551	4.3216	4.7528	3.5943	4.6096	4.3502	3.9223	4.0142	3.4465	3.3538	3.9408	4.0199	4.5813	4.5944	4.5764	4.5955
pos_212	PE(17:0/0:0)	metab_211	-	LMGP02050030	468.30678799599997	pos	M+H-H2O, M+H, M+2Na-H	C22H46NO7P	6.4744	-	-	-	-	-	-	-	-	-	-	0.0390232177474	92.1	-	-3.33169150603174	5.8420	5.6307	5.7050	6.5059	5.6265	5.5052	5.7108	5.5909	6.0489	5.9987	6.0062	5.5759	5.4739	5.7315	5.8777	5.9585	5.4584	5.7814	5.8204	5.7621	5.5041	5.8003	5.8344	5.8545	5.8664	5.8735
pos_213	3-keto Fusidic acid	metab_212	-	HMDB0060745	548.35710842	pos	M+NH4, M+ACN+H, M+H-2H2O	C31H46O7	6.512083333330001	-	-	-	-	-	-	-	Lipids and lipid-like molecules	Steroids and steroid derivatives	Oxosteroids	0.0865160273561	-	80.4	-2.0193714557528	5.1882	5.0818	5.3572	5.7255	5.2494	4.9047	5.4991	5.4075	4.9268	5.1697	5.3375	4.9541	4.9795	5.2265	5.1640	4.8715	5.3824	5.2307	6.1228	5.3678	5.5203	5.2609	5.3575	5.3666	5.3598	5.4332
pos_214	2,6,6-Trimethyl-1-cyclohexen-1-acetaldehyde	metab_213	-	HMDB0032540	184.16903987400002	pos	M+H-H2O, M+H, M+NH4	C11H18O	6.54195	472-66-2	-	-	-	-	-	-	Organic oxygen compounds	Organooxygen compounds	Carbonyl compounds	0.04827639049790001	63.4	-	-2.7063552685616403	6.0646	5.8657	5.9497	5.9140	5.8900	5.9753	5.8225	5.8855	5.9142	5.8681	5.9760	5.9256	5.9291	5.9160	5.8459	6.0136	5.9424	5.8963	5.9251	5.9681	5.9669	5.9230	5.8871	5.9208	5.9325	5.9323
pos_215	8E,10E-Dodecadienal	metab_214	-	LMFA06000155	198.184589978	pos	M+H-H2O, M+H, M+NH4	C12H20O	6.534483333330001	-	-	-	-	-	-	-	-	-	-	0.05372771144709999	52.5	-	-3.08291362265551	5.9905	5.8573	5.9679	5.9305	5.9154	5.9608	5.8627	5.9158	5.9493	5.8957	6.0112	5.9704	5.9569	5.9447	5.8797	6.0466	5.9770	5.9464	5.9700	5.9982	6.0014	5.9559	5.8942	5.9254	5.9471	5.9413
pos_216	6,10-dimethyl-9-methylene-undec-5E-en-2-one	metab_215	-	LMPR0103030001	226.215719176	pos	M+H-H2O, M+NH4, M+H	C14H24O	6.534483333330001	-	-	-	-	-	-	-	-	-	-	0.0414658227338	55.8	-	-3.09958133090496	6.0720	5.9386	6.0513	6.0327	6.0093	6.0454	5.9438	5.9964	6.0315	5.9944	6.1085	6.0522	6.0469	6.0444	5.9801	6.1293	6.0765	6.0383	6.0591	6.0916	6.0952	6.0496	5.9999	6.0134	6.0335	6.0389
pos_217	6,10-Dimethyl-5(E),9-undecadien-2-one	metab_216	-	LMFA11000696	212.20017724599998	pos	M+H-H2O, M+NH4, M+H	C13H22O	6.534483333330001	-	-	-	-	-	-	-	-	-	-	0.044058298467	64.0	-	-2.67630301061296	5.9745	5.8612	6.0004	5.9593	5.9447	5.9701	5.8844	5.9410	5.9715	5.9295	6.0364	5.9898	5.9835	5.9833	5.9198	6.0614	6.0055	5.9733	6.0033	6.0297	6.0256	5.9879	5.9286	5.9588	5.9724	5.9667
pos_218	(1R,4R)-Dihydrocarvone	metab_217	C11398	LMPR0102090033	170.153358943	pos	M+H-H2O, M+NH4, M+H	C10H16O	6.534483333330001	-	-	-	map01220;map00903	Degradation of aromatic compounds;Limonene and pinene degradation	Metabolism;Metabolism	Global and overview maps;Metabolism of terpenoids and polyketides	-	-	-	0.057296803572500006	80.4	-	-2.6628912661098303	5.8818	5.7355	5.8529	5.8193	5.8117	5.8659	5.7460	5.8102	5.8273	5.7834	5.8953	5.8399	5.8336	5.8289	5.7628	5.9164	5.8699	5.8226	5.8454	5.8865	5.8846	5.8505	5.7822	5.8175	5.8374	5.8348
pos_221	()9-HEPE	metab_220	-	-	301.215331263	pos	M+H-H2O, M+2Na-H, M+Na	C20H30O3	6.52703333333	-	-	-	-	-	-	-	-	-	-	0.0448588616553	54.8	-	-2.75064270202703	6.4669	5.9767	6.1943	6.4694	5.7259	6.3335	6.3204	6.5070	4.7149	5.3977	4.8942	3.6226	5.0455	4.3970	5.0962	5.5480	5.8797	5.3971	6.0211	5.3117	5.8502	5.4269	5.9357	5.9716	5.9758	5.9782
pos_223	LysoPC(18:0)	metab_222	C04230	HMDB0010384	562.324756181	pos	M+K, 2M+H, M+H-H2O	C26H54NO7P	6.50458333333	-	Lipids	Phospholipids	map00564	Glycerophospholipid metabolism	Metabolism	Lipid metabolism	Lipids and lipid-like molecules	Glycerophospholipids	Glycerophosphocholines	0.11121096883500001	-	75.8	-4.18753176342996	4.7839	4.7959	5.0431	5.5106	4.9125	4.5679	5.1598	4.9813	4.3016	4.8323	4.9617	4.3196	4.5383	4.8524	4.9916	4.6119	5.0694	4.9793	5.9749	4.7947	5.0167	4.9920	4.9633	4.8762	4.9720	4.9906
pos_229	(Z)-9-Cycloheptadecen-1-one	metab_228	-	HMDB0031336	268.262507202	pos	M+H, M+NH4, M+H-H2O	C17H30O	6.4744	542-46-1	-	-	-	-	-	-	Organic oxygen compounds	Organooxygen compounds	Carbonyl compounds	0.0424269712017	-	54.4	-3.4651054156785	5.9390	5.7440	5.9868	5.9153	5.8832	5.9318	5.8813	5.9053	6.0674	5.8595	6.0845	6.0144	5.9763	5.9274	5.8136	6.0244	5.9558	5.9416	6.0447	5.9377	5.9979	5.9485	5.9124	5.9504	5.9480	5.9515
pos_230	Longicamphenylone	metab_229	-	-	224.20019439700002	pos	M+H-H2O, M+H, M+NH4	C14H22O	6.44441666667	-	-	-	-	-	-	-	-	-	-	0.039208323597900004	87.2	-	-2.99826469992928	5.7382	5.5717	5.7490	5.6968	5.6791	5.7437	5.6323	5.6813	5.7361	5.6127	5.8127	5.7899	5.7483	5.6788	5.6314	5.8320	5.7494	5.7536	5.8012	5.7229	5.8249	5.7464	5.6804	5.6999	5.7214	5.7079
pos_231	Beta-Ionone	metab_230	C12287	HMDB0036565	210.18456255900003	pos	M+H-H2O, M+NH4, M+H	C13H20O	6.44441666667	79-77-6	-	-	-	-	-	-	Lipids and lipid-like molecules	Prenol lipids	Sesquiterpenoids	0.0441974829309	75.5	-	-2.77665289917085	5.7254	5.5563	5.7530	5.6824	5.6837	5.7321	5.6250	5.6695	5.7188	5.5899	5.8098	5.7611	5.7308	5.6684	5.6090	5.7984	5.7377	5.7218	5.7764	5.7047	5.8086	5.7312	5.6580	5.6897	5.7038	5.6910
pos_232	Cis-Quinceoxepane	metab_231	-	HMDB0038108	198.184588553	pos	M+H-H2O, M+H, M+NH4	C12H20O	6.44441666667	133005-51-3	-	-	-	-	-	-	Organoheterocyclic compounds	Oxepanes	Not Available	0.0400142170805	-	62.5	-3.1441698582418702	5.9038	5.7243	5.9135	5.8464	5.8446	5.9004	5.8073	5.8287	5.8866	5.7655	5.9800	5.9423	5.8968	5.8482	5.7785	5.9825	5.9079	5.9018	5.9573	5.8806	5.9847	5.9099	5.8338	5.8607	5.8713	5.8711
pos_236	3,5,5-Trimethyl-3-cyclohexen-1-one	metab_235	-	HMDB0040338	156.137807589	pos	M+H-H2O, M+H, M+NH4	C9H14O	6.44441666667	471-01-2	-	-	-	-	-	-	Organic oxygen compounds	Organooxygen compounds	Carbonyl compounds	0.045271795768800006	-	53.7	-1.7884641758526498	5.5954	5.4134	5.5916	5.5383	5.5267	5.6002	5.5027	5.5221	5.5781	5.4433	5.6671	5.6281	5.5900	5.5205	5.4628	5.6722	5.6017	5.5935	5.6451	5.5817	5.6762	5.5903	5.5183	5.5526	5.5618	5.5587
pos_241	4-Oxo-13-cis-retinoate	metab_240	-	HMDB0012789	297.183903123	pos	M+H-H2O, M+ACN+Na, M+Na	C20H26O3	6.106933333330001	-	-	-	-	-	-	-	Lipids and lipid-like molecules	Prenol lipids	Retinoids	0.0363940124185	-	85.3	-3.19337074237484	5.6316	5.1312	5.7185	5.9765	4.8088	5.4179	5.6387	5.9529	4.6360	5.0277	4.6846	3.4124	4.2687	4.6537	4.7003	4.9526	5.4348	5.4140	5.7314	4.4884	5.2421	5.4244	5.3724	5.3970	5.4057	5.4070
pos_243	Linoleoyl Ethanolamide	metab_242	C13828	HMDB0012252	324.28835589	pos	M+H, M+Na, M+H-H2O	C20H37NO2	6.4145333333300005	68171-52-8	-	-	-	-	-	-	Organic nitrogen compounds	Organonitrogen compounds	Amines	0.0353920720011	63.2	-	-4.17583062519133	4.7782	4.7335	4.4714	4.6427	4.6463	4.3893	4.0493	4.4301	5.0838	6.5160	4.9870	4.1737	5.5652	5.6323	4.3129	4.5535	4.5598	4.5062	4.8551	6.2147	5.4080	4.4981	5.5322	5.5336	5.5285	5.5614
pos_247	PE(17:1(9Z)/0:0)	metab_246	-	LMGP02050008	466.29102719300005	pos	M+H, M+Na, M+H-H2O	C22H44NO7P	6.369616666669999	-	-	-	-	-	-	-	-	-	-	0.0267663857859	96.8	-	-3.8441370178039	6.0483	6.2448	6.3413	6.4139	6.5366	6.3128	6.3181	6.6292	6.1919	6.4578	6.0766	6.0158	5.9637	6.2764	6.2500	6.1083	5.7054	5.7320	6.3926	6.5579	6.0211	5.7252	6.2629	6.2735	6.2865	6.2874
pos_250	Oryzalexin E	metab_249	C21561	HMDB0039702	287.235875248	pos	M+H-H2O, M+Na, M+H-2H2O	C20H32O2	6.354633333330001	150943-96-7	-	-	-	-	-	-	Benzenoids	Phenanthrenes and derivatives	Hydrophenanthrenes	0.121421626163	-	78.9	-3.50633290910798	6.3267	4.9167	4.1960	5.1532	3.7783	4.9465	4.5164	4.4492	3.0540	3.0256	2.9976	3.0638	3.4039	3.0466	3.6366	4.2911	3.1831	3.1300	3.1397	3.2286	3.6241	3.1336	4.7224	4.6605	4.7566	4.7863
pos_251	PC(14:0/0:0)	metab_250	-	LMGP01050012	468.30672544199996	pos	M+H, M+Na, M+K	C22H46NO7P	6.27243333333	-	-	-	-	-	-	-	-	-	-	0.021712829117099996	76.3	-	-3.72444259742742	5.9844	6.4943	6.4529	6.5478	6.4883	6.3242	6.4547	6.4935	6.7589	6.6648	6.2124	6.5161	7.1748	6.7072	6.5700	6.3814	6.6725	5.9513	6.5554	6.5081	6.1691	6.0000	6.5935	6.5848	6.5910	6.6070
pos_253	7Z,10Z-Hexadecadienoic acid	metab_252	-	LMFA01030807;HMDB0000477	235.204748692	pos	M+H-H2O, M+2Na-H, M+H-2H2O	C16H28O2	6.34715	28290-73-5	-	-	-	-	-	-	Lipids and lipid-like molecules	Fatty Acyls	Fatty acids and conjugates	0.027581623841	-	54.7	-3.54148955869479	5.1593	4.7920	5.1820	5.1795	4.9866	5.1110	5.0544	4.8851	5.0568	4.8769	5.3202	5.3165	5.2031	5.0524	4.8670	5.3250	5.2703	5.2533	5.2045	5.1040	5.4012	5.2678	5.0761	5.0556	5.0833	5.0665
pos_258	LysoPC(18:2(9Z,12Z))	metab_257	-	HMDB0010386	520.337735598	pos	M+H, 2M+H, M+H-H2O	C26H50NO7P	6.30226666667	-	-	-	-	-	-	-	Lipids and lipid-like molecules	Glycerophospholipids	Glycerophosphocholines	0.013776959361700002	-	58.3	-3.90965094848579	8.1403	8.3456	8.2836	8.1996	8.2974	8.2871	8.3281	8.2992	8.3801	8.3340	8.2420	8.1253	8.0014	8.2568	8.3280	8.1737	7.7416	7.8839	8.3983	8.3696	8.0032	7.8702	8.2723	8.2789	8.2830	8.2862
pos_263	Dehydroepiandrosterone	metab_262	C01227	HMDB0000077;LMST02020021	253.194215175	pos	M+H, M+CH3OH+H, M+H-2H2O	C19H28O2	6.1369	53-43-0	Steroids;Hormones and transmitters	19-Carbon atoms;Steroid hormones	map01100;map00984;map01120	Metabolic pathways;Steroid degradation;Microbial metabolism in diverse environments	Metabolism;Metabolism;Metabolism	Global and overview maps;Xenobiotics biodegradation and metabolism;Global and overview maps	Lipids and lipid-like molecules	Steroids and steroid derivatives	Androstane steroids	0.0154302801049	-	51.8	-3.2931539417523394	6.3413	6.0014	5.8918	6.3111	5.5715	6.0626	5.9824	6.1687	5.4256	5.6085	5.4207	5.5319	5.3571	5.3026	5.6601	5.6858	5.7149	5.6509	5.7890	5.4414	5.6330	5.6573	5.8295	5.8406	5.8323	5.8437
pos_264	2-octenoylglycine	metab_263	-	HMDB0094801	440.275682571	pos	2M+ACN+H, 2M+ACN+Na, M+NH4	C10H17NO3	6.167116666669999	-	-	-	-	-	-	-	Organic acids and derivatives	Carboxylic acids and derivatives	Amino acids, peptides, and analogues	0.0494845725741	-	62.7	0.427437194769247	5.1158	5.8095	5.3873	5.4481	5.5466	5.3578	5.4758	5.5860	6.1222	5.6660	5.3657	5.4917	5.9496	5.6681	5.9763	5.4829	5.2226	5.0227	5.4627	5.6562	5.1582	5.0338	5.6171	5.5850	5.6034	5.6358
pos_266	2-benzylheptan-1-ol	metab_265	-	HMDB0133179	224.200025703	pos	M+NH4, M+Na, M+H	C14H22O	6.27243333333	-	-	-	-	-	-	-	Lipids and lipid-like molecules	Fatty Acyls	Fatty alcohols	0.034715714850199995	-	52.2	-4.19636281196458	5.2770	4.7387	4.8872	4.8877	4.6926	4.9597	4.8470	4.7127	4.6474	4.6730	5.0167	4.9455	4.8535	4.7827	4.6810	5.0456	5.0517	5.0206	4.7705	4.7907	5.0969	5.0202	4.8075	4.7989	4.8208	4.8332
pos_289	6-O-Acetylaustroinulin	metab_288	-	HMDB0036803	406.291373852	pos	M+H-H2O, M+CH3OH+H, M+ACN+H	C22H36O4	6.1898	75207-46-4	-	-	-	-	-	-	Lipids and lipid-like molecules	Prenol lipids	Diterpenoids	0.0301539997346	-	53.5	-8.874093323211731	5.6973	5.6649	5.6475	5.5786	5.6673	5.6568	5.5835	5.5444	5.5334	5.5457	5.5902	5.6236	5.6723	5.6511	5.6518	5.6803	5.6264	5.6232	5.5098	5.6756	5.6768	5.6341	5.6503	5.6311	5.6214	5.6246
pos_299	Germacrenone	metab_298	-	HMDB0035887	256.226215874	pos	M+H-H2O, M+H, M+NH4	C15H26O2	6.15201666667	99957-12-7	-	-	-	-	-	-	Lipids and lipid-like molecules	Prenol lipids	Sesquiterpenoids	0.0267180719663	-	56.9	-2.92696836858585	5.4900	5.4044	5.4456	5.4278	5.4707	5.4979	5.3839	5.3847	5.4047	5.3928	5.5301	5.4847	5.4598	5.4867	5.4173	5.4839	5.4882	5.4931	5.4667	5.5048	5.5042	5.4888	5.4228	5.4418	5.4192	5.4400
pos_304	2,5-Dimethylbenzaldehyde	metab_303	-	-	135.079962628	pos	M+H, M+ACN+H, M+H-H2O	C9H10O	6.12191666667	-	-	-	-	-	-	-	-	-	-	0.038715117553699996	94.1	-	-3.5707681087384904	6.1366	6.1522	6.0455	6.1077	6.1818	6.1780	6.0151	6.1300	6.0714	6.0966	6.1234	6.1192	6.1170	6.0620	6.0757	6.0845	6.1762	6.1534	6.1712	6.2336	6.2404	6.1514	6.0630	6.0675	6.0733	6.1000
pos_305	2-Hydroxyacorenone	metab_304	-	HMDB0030916	254.210531597	pos	M+H, M+NH4, M+H-H2O	C15H24O2	6.106933333330001	185154-94-3	-	-	-	-	-	-	Organic oxygen compounds	Organooxygen compounds	Carbonyl compounds	0.023617218223900005	-	64.3	-3.29385445958292	5.8825	5.5384	5.3919	5.6412	5.2960	5.6297	5.4954	5.6058	5.1796	5.1929	5.3540	5.2755	5.2289	5.2420	5.2762	5.2554	5.3509	5.3321	5.3542	5.2641	5.3453	5.3292	5.4055	5.4251	5.4134	5.4021
pos_315	13(S)-HpODE	metab_314	C04717	-	277.215226194	pos	M+H-2H2O, M+H, M+H-H2O	C18H32O4	6.09188333333	-	-	-	map01100;map00591	Metabolic pathways;Linoleic acid metabolism	Metabolism;Metabolism	Global and overview maps;Lipid metabolism	-	-	-	0.0134523532189	50.2	-	-3.1398980054248704	5.7725	5.7998	5.5716	5.4746	5.5122	5.8670	5.9027	5.5954	5.2438	5.1184	5.1163	5.3948	5.2098	5.1524	5.6138	5.3750	5.6066	5.4144	5.3520	5.4087	5.5909	5.4031	5.5384	5.5470	5.5386	5.5498
pos_316	Curcumadiol	metab_315	-	HMDB0038136	261.184161893	pos	M+H-2H2O, M+Na, M+H	C15H26O2	6.09188333333	31946-48-2	-	-	-	-	-	-	Lipids and lipid-like molecules	Prenol lipids	Sesquiterpenoids	0.032768775637900004	-	85.7	-2.32320598854408	5.9346	5.1712	4.8900	5.1086	4.7119	5.1665	5.0371	5.0469	4.5807	4.6599	4.4691	4.5555	4.5904	4.4951	4.9233	4.7713	4.6074	4.6207	4.7657	4.6271	4.7328	4.6262	5.0113	5.0273	5.0384	5.0438
pos_317	2,2,6,7-Tetramethylbicyclo[4.3.0]nona-1(9),4-dien-8-one	metab_316	-	HMDB0036685	223.16851864900002	pos	M+H-H2O, M+H, M+CH3OH+H	C13H18O	6.09188333333	99901-22-1	-	-	-	-	-	-	Organic oxygen compounds	Organooxygen compounds	Carbonyl compounds	0.036353982527099996	-	56.2	-2.5420735219027795	5.3766	5.3610	5.0869	5.3460	4.9753	5.4217	5.2790	5.3047	4.8435	4.8893	4.7632	5.0589	4.9670	4.8222	5.2383	5.0189	4.9624	5.0512	5.0370	4.9099	5.1694	5.0298	5.1114	5.1225	5.1346	5.1480
pos_326	P-Tolualdehyde	metab_325	C06758	-	121.06450021	pos	M+H, M+ACN+H, M+H-H2O	C8H8O	6.06933333333	-	-	-	map01100;map01220;map00622;map01120	Metabolic pathways;Degradation of aromatic compounds;Xylene degradation;Microbial metabolism in diverse environments	Metabolism;Metabolism;Metabolism;Metabolism	Global and overview maps;Global and overview maps;Xenobiotics biodegradation and metabolism;Global and overview maps	-	-	-	0.04434390944180001	91.7	-	-2.42465610748005	5.8773	5.7996	5.6268	5.8828	5.8707	5.7214	5.7415	5.8020	5.8684	5.8135	5.8931	5.7128	5.6480	5.8778	5.7614	5.8543	5.9867	5.9828	5.7920	5.9248	5.8448	5.9839	5.8013	5.8153	5.8302	5.8460
pos_330	Phytosphingosine	metab_329	C12144	HMDB0004610;LMSP01030001	318.299088983	pos	M+H-H2O, M+ACN+H, M+H	C18H39NO3	6.031883333330001	554-62-1	-	-	map00600;map01100	Sphingolipid metabolism;Metabolic pathways	Metabolism;Metabolism	Lipid metabolism;Global and overview maps	Organic nitrogen compounds	Organonitrogen compounds	Amines	0.0204324138085	56.1	-	-2.94167302812316	6.3982	6.3244	5.9765	6.5355	6.1462	6.1562	5.6392	6.1767	5.3684	5.4111	5.1591	5.0276	5.7079	5.2665	5.8654	6.3631	5.0719	4.9998	5.5364	6.0424	5.0427	5.0268	5.9194	5.9326	5.9255	5.9117
pos_333	9(S)-HOTrE	metab_332	C16326	-	277.215259785	pos	M+H-H2O, M+H, M+H-2H2O	C18H30O3	6.02436666667	-	-	-	map00592	alpha-Linolenic acid metabolism	Metabolism	Lipid metabolism	-	-	-	0.0186371778337	54.2	-	-3.21795636230659	5.9080	6.1795	5.6250	5.7698	5.4682	6.2515	6.0191	5.8777	5.3363	5.1558	5.3346	5.7606	5.2900	5.0730	5.9249	5.5751	5.5216	5.6608	5.5135	5.1357	5.8643	5.6719	5.7401	5.7575	5.7434	5.7415
pos_347	Xestoaminol C	metab_346	-	LMSP01080033	271.2734059	pos	M+ACN+H, M+ACN+Na, M+H	C14H31NO	5.97925	-	-	-	-	-	-	-	-	-	-	0.0202992593075	75.7	-	-4.29351625664899	6.8147	6.4259	6.0628	5.9876	6.2498	6.4990	6.5502	6.7398	6.2090	6.7668	6.2001	5.9984	6.5967	6.4889	6.3238	6.0365	6.5776	6.2349	6.2618	6.1222	6.3568	6.2532	6.4322	6.4413	6.4511	6.4331
pos_355	Corchorifatty acid F	metab_354	-	HMDB0035919	351.213722255	pos	M+H-2H2O, M+Na, M+H	C18H32O5	5.92655	95341-44-9	-	-	-	-	-	-	Lipids and lipid-like molecules	Fatty Acyls	Lineolic acids and derivatives	0.017754940723700003	-	51.1	-2.65378479221877	5.9638	5.8833	5.8230	5.8316	5.3080	5.8270	5.8302	5.9375	5.1520	5.3583	5.3349	5.4778	5.1427	4.8738	5.8009	5.3400	5.6958	5.4825	5.4462	5.3288	5.6167	5.4739	5.6487	5.6405	5.6302	5.6370
pos_383	5-Hydroxyindoleacetic acid	metab_382	C05635	HMDB0000763	209.091472707	pos	M+H, M+NH4, M+H-H2O	C10H9NO3	1.59883333333	54-16-0	-	-	map01100;map00380	Metabolic pathways;Tryptophan metabolism	Metabolism;Metabolism	Global and overview maps;Amino acid metabolism	Organoheterocyclic compounds	Indoles and derivatives	Indolyl carboxylic acids and derivatives	0.0573378747437	78.1	-	-2.9085639519576003	4.2996	4.5036	4.7656	4.3555	5.1579	4.0429	4.5314	4.7158	5.2422	5.2983	4.1740	4.7249	6.2698	4.4964	4.2747	5.0755	4.9677	4.7931	4.6462	6.0316	4.5179	4.8481	5.2439	5.2782	5.2779	5.3051
pos_411	L-Arginine	metab_410	C00062	HMDB0000517	175.11867986400003	pos	M+H, 2M+H, M+H-H2O	C6H14N4O2	0.5079333333330001	74-79-3	Peptides	Amino acids	map01100;map00220;map01110;map00472;map02010;map00330;map00331;map01230;map00970;map00261;map01130;map05132	Metabolic pathways;Arginine biosynthesis;Biosynthesis of secondary metabolites;D-Arginine and D-ornithine metabolism;ABC transporters;Arginine and proline metabolism;Clavulanic acid biosynthesis;Biosynthesis of amino acids;Aminoacyl-tRNA biosynthesis;Monobactam biosynthesis;Biosynthesis of antibiotics;Salmonella infection	Metabolism;Metabolism;Metabolism;Metabolism;Environmental Information Processing;Metabolism;Metabolism;Metabolism;Genetic Information Processing;Metabolism;Metabolism;Human Diseases	Global and overview maps;Amino acid metabolism;Global and overview maps;Metabolism of other amino acids;Membrane transport;Amino acid metabolism;Biosynthesis of other secondary metabolites;Global and overview maps;Translation;Biosynthesis of other secondary metabolites;Global and overview maps;Infectious diseases: Bacterial	Organic acids and derivatives	Carboxylic acids and derivatives	Amino acids, peptides, and analogues	0.0389390720834	86.2	-	-1.5637975736955902	7.0847	6.8877	6.7994	6.2812	6.1772	6.8287	7.0274	6.8559	7.0991	6.8385	7.1944	6.9668	6.7971	6.6731	6.9879	7.0825	7.3039	7.4391	7.0880	5.5029	7.2589	7.4424	6.9490	6.9704	6.9815	6.9880
pos_418	Rosifoliol	metab_417	-	HMDB0035868	240.23131212299998	pos	M+H-H2O, M+NH4, M+H	C15H26O	6.54195	63891-61-2	-	-	-	-	-	-	Lipids and lipid-like molecules	Prenol lipids	Sesquiterpenoids	0.030005923132599997	76.9	-	-2.68156396438051	5.9049	5.8077	5.9347	5.9135	5.8984	5.9203	5.8278	5.8964	5.9029	5.8791	5.9852	5.9177	5.9203	5.9205	5.8617	5.9999	5.9456	5.9206	5.9358	5.9675	5.9701	5.9162	5.8793	5.9108	5.8990	5.9002
pos_428	PC(14:0/18:4(6Z,9Z,12Z,15Z))	metab_427	-	LMGP01010499;HMDB0007877	767.504098125	pos	M+H, M+Na, M+ACN+H	C40H72NO8P	6.760433333330001	-	-	-	-	-	-	-	Lipids and lipid-like molecules	Glycerophospholipids	Glycerophosphocholines	0.051912447738500005	-	79.5	-4.62594869778193	6.7954	6.3666	6.1232	6.4156	5.5601	6.8469	6.1841	6.1403	5.6396	5.7486	5.9093	6.2620	6.0251	5.6969	6.0780	5.6812	5.8279	6.1655	5.8383	5.5422	5.9139	6.1899	6.2237	6.1855	6.1760	6.1794
pos_438	PE-Cer(d14:1(4E)/16:0)	metab_437	-	LMSP03020002	627.4449626869999	pos	M+Na, M+2Na-H, M+H	C32H65N2O6P	6.97221666667	-	-	-	-	-	-	-	-	-	-	0.033977645171	71.7	-	-3.7760018880351	6.2005	6.5953	6.3947	6.4958	6.1485	6.4613	6.0439	6.4036	6.2057	6.3503	6.0532	6.4995	6.4040	6.2084	6.2452	5.8276	6.3714	6.3734	5.9990	6.2690	6.3163	6.3706	6.3216	6.3064	6.3341	6.3399
pos_439	1alpha-hydroxy-26,27-dimethylvitamin D3	metab_438	-	LMST03020415	429.371227798	pos	M+H, M+ACN+Na, 2M+Na	C29H48O2	6.98735	-	-	-	-	-	-	-	-	-	-	0.0887539377134	73.1	-	-3.4536235034937595	5.6728	5.7517	5.4693	5.3988	5.5064	5.6956	5.2393	5.4700	4.8311	5.4598	5.0482	2.7538	5.4945	5.2315	5.6409	5.4818	5.5394	5.2370	6.2011	5.2960	5.5221	5.2590	5.4948	5.4846	5.4639	5.5516
pos_446	PA(20:4(5Z,8Z,11Z,14Z)/0:0)	metab_445	-	LMGP10050013	459.246373203	pos	M+H, M+2Na-H, M+Na	C23H39O7P	7.1083	-	-	-	-	-	-	-	-	-	-	0.19765467722199997	53.8	-	-9.26024707912208	4.9835	5.1510	5.1396	4.8309	5.2419	5.1306	5.1195	5.2528	6.5215	5.9763	5.5380	5.1074	6.4704	6.0530	5.8331	5.9022	5.3908	4.9927	5.6460	5.4521	4.9982	4.7760	5.6454	5.6534	5.8186	5.7652
pos_448	PC(18:1(11Z)/18:2(9Z,12Z))	metab_447	-	HMDB0008072;LMGP01012149	784.5805821660001	pos	M+H, M+K, M+Na	C44H82NO8P	7.25235	-	-	-	-	-	-	-	Lipids and lipid-like molecules	Glycerophospholipids	Glycerophosphocholines	0.0395018544819	-	92.9	-5.74223405224872	8.0729	8.0313	7.9861	7.9007	7.8569	8.0017	7.9698	7.9072	7.7030	7.8916	8.1291	8.0482	7.8720	7.9944	7.9145	7.7779	8.1541	8.1179	7.9128	7.9364	8.1581	8.1218	7.9942	7.9677	7.9814	7.9545
pos_461	PE(P-18:0/18:2(9Z,12Z))	metab_460	-	LMGP02030046;HMDB0011376	750.5382919210001	pos	M+Na, M+2Na-H, M+H	C41H78NO7P	8.0959	-	-	-	-	-	-	-	Lipids and lipid-like molecules	Glycerophospholipids	Glycerophosphoethanolamines	0.19975358246	-	75.6	-3.4626164430313	6.7566	6.7907	6.9250	6.8353	6.6588	6.7752	6.6891	6.7878	6.6588	6.7135	6.8634	6.7626	6.6966	6.6488	6.6368	6.6341	6.5390	6.7109	6.6197	6.5309	6.6674	6.7099	6.5798	6.6322	6.6102	6.4203
pos_462	PE(15:0/20:1(11Z))	metab_461	-	HMDB0008900;LMGP02010464	754.5332446130001	pos	M+H, M+2Na-H, M+Na	C40H78NO8P	7.9665	-	-	-	-	-	-	-	Lipids and lipid-like molecules	Glycerophospholipids	Glycerophosphoethanolamines	0.14048210948599998	-	89.9	-3.5763005836059905	6.0112	5.5127	5.8390	5.5919	5.8738	5.9159	5.7733	5.6396	5.5508	5.9614	6.1000	5.8512	5.8665	5.9107	5.8113	5.7824	5.9111	5.7108	5.6359	5.7488	5.8296	5.7139	5.6882	5.7180	5.7193	5.5810
pos_467	1-Palmitoyl-2-linoleoyl PE	metab_466	-	-	738.501655305	pos	M+H, M+Na, M+2Na-H	C39H74NO8P	7.3964	-	-	-	-	-	-	-	-	-	-	0.04297128549049999	94.7	-	-3.84761009646179	6.8944	6.9819	6.8687	6.9398	6.7503	6.9751	6.8135	6.6392	6.6467	6.8533	6.9419	7.0595	6.9776	6.8634	6.9496	6.7743	7.0532	7.0385	6.8970	6.8958	6.9088	7.0513	6.8668	6.8697	6.8623	6.8287
pos_485	PE-Cer(d15:1(4E)/18:0)	metab_484	-	LMSP03020015	669.491761536	pos	M+Na, M+2Na-H, M+H	C35H71N2O6P	7.373666666669999	-	-	-	-	-	-	-	-	-	-	0.040906195178	65.6	-	-3.764516147759701	5.9689	5.9808	6.0671	5.9729	5.8269	5.9566	5.7270	6.1167	5.8878	5.9313	5.5908	5.8685	5.8093	5.7700	5.9412	5.4587	5.4290	5.6695	5.5162	5.8385	5.5648	5.6506	5.8091	5.8133	5.8126	5.7756
pos_511	Methylpyrazine	metab_510	-	HMDB0033112	112.086903547	pos	M+H, M+NH4	C5H6N2	0.470533333333	109-08-0	-	-	-	-	-	-	Organoheterocyclic compounds	Diazines	Pyrazines	0.0426349560427	67.3	-	1.6177317200326595	4.8311	4.9119	5.2423	5.2973	4.9654	4.9306	4.9847	5.0501	5.0787	5.4810	5.2542	5.2835	7.1291	6.2221	5.2375	5.6305	5.2382	5.2510	5.1657	6.9123	5.2728	5.2210	6.1724	6.2087	6.1995	6.2152
pos_515	Phenylenediamine	metab_514	C02454	-	126.102344444	pos	M+H, M+NH4	C6H8N2	0.478016666667	-	-	-	-	-	-	-	-	-	-	0.035021786624599996	64.7	-	-0.267142179520204	3.0994	3.1625	3.7651	3.2128	3.3130	3.4429	3.3865	3.3073	2.9139	3.7700	3.1506	3.7853	5.7604	4.3574	3.5655	3.3869	3.7231	3.6092	3.5188	4.7194	3.3223	3.3164	4.5267	4.5494	4.5440	4.5636
pos_538	Choline	metab_537	C00114	HMDB0000097	104.107022465	pos	M+H, 2M+H	C5H13NO	0.552883333333	62-49-7	-	-	map01100;map00564;map02010;map00260	Metabolic pathways;Glycerophospholipid metabolism;ABC transporters;Glycine, serine and threonine metabolism	Metabolism;Metabolism;Environmental Information Processing;Metabolism	Global and overview maps;Lipid metabolism;Membrane transport;Amino acid metabolism	Organic nitrogen compounds	Organonitrogen compounds	Quaternary ammonium salts	0.0219428220277	81.6	-	0.310298883818982	6.7940	6.8654	6.6462	6.7636	6.7641	7.0959	6.7524	6.8654	6.9598	7.0489	6.8853	6.9598	6.9611	7.0690	7.5211	6.9794	6.8938	6.0336	6.7861	6.9307	7.0736	6.0427	6.9729	6.9874	6.9916	6.9945
pos_565	Nomega-Acetylhistamine	metab_564	C05135	-	154.097009586	pos	M+H-H2O, M+H	C7H11N3O	0.6199	-	-	-	map00340	Histidine metabolism	Metabolism	Amino acid metabolism	-	-	-	0.0367957043968	97.1	-	-2.1199951464271	1.4363	1.3945	1.3833	1.4806	1.4182	1.3961	1.4872	1.4011	1.4207	5.4964	1.3666	1.3007	6.2156	6.1489	1.4415	2.8973	1.5457	3.2660	3.8678	5.4531	3.0301	3.2557	5.2778	5.2953	5.3009	5.3166
pos_567	Carmine red	metab_566	C11254	HMDB0030658	510.12202171800004	pos	M+NH4, M+CH3OH+H	C22H20O13	0.6199	1260-17-9	-	-	-	-	-	-	Benzenoids	Anthracenes	Anthracenecarboxylic acids and derivatives	0.0473684028415	-	62.8	-4.45956281730036	4.5979	5.2142	5.5550	5.4637	5.7167	5.1815	5.1250	5.2717	4.0410	3.5627	4.7625	5.4066	4.8133	3.5837	5.1055	5.0482	3.7203	5.0360	3.6769	5.8374	5.1798	4.9397	5.1660	5.1596	5.1647	5.1217
pos_590	1,2-Dihydronaphthalene-1,2-diol	metab_589	C06205	HMDB0060335	180.101461167	pos	M+H-H2O, M+NH4	C10H10O2	0.64965	-	-	-	-	-	-	-	Benzenoids	Naphthalenes	Not Available	0.0456409126458	-	56.6	-1.25424186129218	5.1977	3.6950	3.6461	3.4026	4.0272	4.2319	4.3958	4.5438	4.9753	5.9038	4.1703	3.6753	5.2658	5.4151	4.4913	4.7300	4.9477	4.1020	5.1934	5.2331	4.5410	4.2216	5.0130	5.0225	5.0561	5.0186
pos_599	Cystathionine ketimine	metab_598	-	HMDB0002015	186.021466865	pos	M+H-H2O, M+H	C7H9NO4S	0.770616666667	87254-95-3	-	-	-	-	-	-	Organic acids and derivatives	Carboxylic acids and derivatives	Amino acids, peptides, and analogues	0.0857888112844	57.3	-	-2.33299325857055	3.6563	3.9221	4.0763	3.6219	3.4415	2.8294	4.0030	3.3954	4.9863	3.9511	4.3445	3.4513	4.2097	3.7183	4.3359	4.0227	5.2569	5.3652	4.3713	3.3786	4.5505	5.3358	4.3755	4.3868	4.4554	4.4281
pos_602	L-Valine	metab_601	C00183	HMDB0000883	118.086281829	pos	M+H, M+ACN+H	C5H11NO2	0.64965	72-18-4	Peptides	Amino acids	map01100;map00311;map00280;map00290;map01210;map02010;map00770;map01230;map00460;map01110;map00970;map01130	Metabolic pathways;Penicillin and cephalosporin biosynthesis;Valine, leucine and isoleucine degradation;Valine, leucine and isoleucine biosynthesis;2-Oxocarboxylic acid metabolism;ABC transporters;Pantothenate and CoA biosynthesis;Biosynthesis of amino acids;Cyanoamino acid metabolism;Biosynthesis of secondary metabolites;Aminoacyl-tRNA biosynthesis;Biosynthesis of antibiotics	Metabolism;Metabolism;Metabolism;Metabolism;Metabolism;Environmental Information Processing;Metabolism;Metabolism;Metabolism;Metabolism;Genetic Information Processing;Metabolism	Global and overview maps;Biosynthesis of other secondary metabolites;Amino acid metabolism;Amino acid metabolism;Global and overview maps;Membrane transport;Metabolism of cofactors and vitamins;Global and overview maps;Metabolism of other amino acids;Global and overview maps;Translation;Global and overview maps	Organic acids and derivatives	Carboxylic acids and derivatives	Amino acids, peptides, and analogues	0.0519825123216	73.1	-	0.228905190778288	6.9562	6.9322	6.9876	6.9592	7.0356	6.9049	6.9501	6.9028	6.9041	6.9210	6.9387	7.0469	7.0055	6.9566	7.0149	6.9310	7.0766	6.9705	6.9005	6.9814	7.0604	6.9598	6.9230	6.9518	6.9735	6.9692
pos_626	Uracil	metab_625	C00106	HMDB0000300	113.03448045100001	pos	M+H-H2O, M+H	C4H4N2O2	0.9224	66-22-8	Nucleic acids	Bases	map00240;map01100;map00770;map00410	Pyrimidine metabolism;Metabolic pathways;Pantothenate and CoA biosynthesis;beta-Alanine metabolism	Metabolism;Metabolism;Metabolism;Metabolism	Nucleotide metabolism;Global and overview maps;Metabolism of cofactors and vitamins;Metabolism of other amino acids	Organoheterocyclic compounds	Diazines	Pyrimidines and pyrimidine derivatives	0.0360593954977	80.7	-	1.29954103462781	5.9140	5.6916	5.5342	5.8119	5.5991	5.7859	5.3510	5.4966	5.8342	5.9818	5.9610	5.3978	5.7831	5.6938	5.3489	5.7326	5.9186	5.9561	5.6767	5.5369	5.4823	5.9580	5.7383	5.7701	5.7675	5.7723
pos_630	Fucosyllactose	metab_629	-	HMDB0006620	506.206548783	pos	M+H, M+NH4	C18H32O15	0.9224	108795-32-0	-	-	-	-	-	-	Organic oxygen compounds	Organooxygen compounds	Carbohydrates and carbohydrate conjugates	0.0899424879515	-	78.4	-2.22673910056572	4.2746	5.2527	5.6238	5.7172	5.5224	5.4246	5.3337	5.2931	4.6080	3.9623	4.7605	5.7050	4.3636	3.8404	5.5099	4.4278	3.7976	5.0919	4.6489	5.8689	5.4990	5.0695	5.2779	5.3275	5.3238	5.2445
pos_667	6,8-Dihydroxypurine	metab_666	-	HMDB0001182	153.04036171200002	pos	M+H-H2O, M+H	C5H4N4O2	1.06426666667	13231-00-0	-	-	-	-	-	-	Organoheterocyclic compounds	Imidazopyrimidines	Purines and purine derivatives	0.0275198857413	-	57.2	-1.8925052897541497	5.2234	5.0232	4.9656	4.9299	4.9239	5.1398	4.9950	5.0225	5.1102	5.3083	4.8479	4.9929	4.8350	5.1112	4.8619	5.2594	5.2090	5.0498	4.9929	5.0417	5.0167	5.0505	5.0321	5.0497	5.0476	5.0612
pos_674	Hypoxanthine	metab_673	C00262	HMDB0000157	137.045635358	pos	M+H-H2O, M+H	C5H4N4O	1.08665	68-94-0	-	-	map01100;map00230	Metabolic pathways;Purine metabolism	Metabolism;Metabolism	Global and overview maps;Nucleotide metabolism	Organoheterocyclic compounds	Imidazopyrimidines	Purines and purine derivatives	0.0386043587238	92.1	-	-1.18467951899404	6.8336	6.7164	6.7888	6.7020	6.8688	6.6970	6.8714	6.9735	6.8479	7.0796	6.8236	7.0442	7.0015	7.1895	6.4654	7.1452	7.3090	6.6907	6.8750	6.8077	6.7824	6.6806	6.9038	6.9174	6.9349	6.9407
pos_679	(3R)-3,4-Dihydroxy-3-(hydroxymethyl)butanenitrile 4-glucoside	metab_678	-	HMDB0034085	276.10721038400004	pos	M+H-H2O, M+H	C11H19NO8	1.06426666667	148965-97-3	-	-	-	-	-	-	Lipids and lipid-like molecules	Glycerolipids	Glycosylglycerols	0.0913785350921	-	66.7	-1.93761580984594	3.8286	5.1598	3.7968	4.0679	3.7356	5.0953	5.2420	4.2865	2.7973	3.4385	3.0646	3.9024	3.5948	3.5063	3.5997	3.9204	2.9264	4.3046	2.8830	4.3910	3.1895	4.3139	4.2989	4.2716	4.3574	4.2813
pos_688	Indole-3-carboxaldehyde	metab_687	C08493;C00294	-	146.059647172	pos	M+H, M+CH3OH+H	C9H7NO	1.1618	-	-	-	map01100;map00230	Metabolic pathways;Purine metabolism	Metabolism;Metabolism	Global and overview maps;Nucleotide metabolism	-	-	-	0.0689867354295	86.6	-	-2.71010821700302	4.2897	4.2391	4.4291	4.5612	4.3518	4.3072	4.4475	4.2761	4.4435	4.4414	4.5531	4.4216	4.6423	4.5732	4.4810	4.6328	4.7800	4.8382	4.9594	4.4607	4.5324	4.8701	4.4735	4.5225	4.5260	4.5457
pos_702	CRESOPYRINE	metab_701	-	-	212.091083934	pos	M+H, M+NH4	C10H10O4	1.26148333333	-	-	-	-	-	-	-	-	-	-	0.0225496549688	69.5	-	-2.68821584579467	4.8239	5.1380	5.5779	5.1859	5.6825	4.7540	5.7395	4.7972	4.5256	4.4522	4.6988	4.7689	4.6094	4.9363	4.6285	4.6326	5.4095	5.8211	5.6318	4.6957	6.0191	5.8074	5.3008	5.3071	5.3125	5.3238
pos_707	Succinylcarnitine	metab_706	-	HMDB0061717	300.083491176	pos	M+H, M+K	C11H19NO6	1.15415	256928-74-2	-	-	-	-	-	-	Lipids and lipid-like molecules	Fatty Acyls	Fatty acid esters	0.0556601475043	-	54.1	-2.16010760327814	4.3436	4.8946	4.0032	3.6194	3.1573	4.7382	4.4532	3.9908	4.8344	4.5947	5.1536	5.0587	5.0846	5.0482	4.3761	4.3874	4.4257	5.0523	4.2675	3.5820	5.0656	5.0391	4.6612	4.7035	4.7083	4.7168
pos_725	N-Carboxyethyl-g-aminobutyric acid	metab_724	-	HMDB0002201	158.080765365	pos	M+H-H2O, M+Na	C7H13NO4	1.41531666667	4386-03-2	-	-	-	-	-	-	Organic acids and derivatives	Carboxylic acids and derivatives	Amino acids, peptides, and analogues	0.0990967912335	-	78.4	-2.30908549347004	4.6315	4.7848	4.5425	4.5572	4.5264	5.1040	4.4638	4.6991	4.4256	4.6339	4.5331	4.5728	4.6895	4.6255	4.5481	4.7050	4.5327	4.5765	4.7292	4.6164	4.6271	4.5822	4.5128	4.5731	4.5790	4.6189
pos_731	4-Methyl-5-thiazoleethanol	metab_730	C04294	-	144.047338564	pos	M+H-H2O, M+H	C6H9NOS	1.45378333333	-	-	-	map00730;map01100	Thiamine metabolism;Metabolic pathways	Metabolism;Metabolism	Metabolism of cofactors and vitamins;Global and overview maps	-	-	-	0.0155678031269	79.1	-	-1.68069661534432	3.3547	3.3381	2.9930	5.5950	5.0978	4.2683	4.8936	3.4243	4.7617	4.8567	4.7159	3.4402	4.8633	5.1241	3.1799	5.0346	5.5568	5.6172	5.0689	4.1754	5.4075	5.6122	5.0148	5.0219	5.0284	5.0141
pos_738	2-Aminopropiophenone	metab_737	-	-	150.090908867	pos	M+H, M+NH4	C9H11NO	1.4768666666699999	-	-	-	-	-	-	-	-	-	-	0.015770741674500002	51.9	-	-2.89462049785718	4.7933	4.6443	4.8389	3.8177	4.1951	4.8344	4.8678	4.5580	4.6345	4.5043	4.3486	4.7726	4.5695	4.9076	4.6848	4.0094	4.9665	5.1193	5.5144	5.0821	5.3738	5.1142	4.8472	4.8594	4.8626	4.8600
pos_801	2,4,7-decatrienal	metab_800	-	LMFA06000060	133.100922834	pos	M+H-H2O, M+H	C10H14O	1.70378333333	-	-	-	-	-	-	-	-	-	-	0.0379889047496	62.2	-	-1.69205301065347	4.0698	4.1649	4.0731	4.1946	4.1418	4.1897	3.9759	4.2063	3.9652	3.9222	3.7874	4.4795	3.8323	3.9739	4.0928	3.9924	4.5423	5.3031	4.9243	4.1231	5.0377	5.2893	4.4197	4.4585	4.4425	4.4502
pos_817	Perillyl aldehyde	metab_816	C02576	LMPR0102090010;HMDB0003647	151.111344734	pos	M+H-H2O, M+H	C10H14O	1.7958	2111-75-3	-	-	map00903	Limonene and pinene degradation	Metabolism	Metabolism of terpenoids and polyketides	Lipids and lipid-like molecules	Prenol lipids	Monoterpenoids	0.0509239499196	57.2	-	-1.59483901310973	4.0559	4.1784	4.0490	4.1587	4.0172	4.1788	3.9345	4.2657	3.8469	3.9354	3.8859	4.1685	3.8828	3.9575	4.0358	3.9408	4.4598	5.2495	4.6838	4.1530	4.6635	5.2551	4.2947	4.3396	4.3364	4.3433
pos_823	Phenol	metab_822	C15584;C01108;C00146	HMDB0000228	95.0492624094	pos	M+H-H2O, M+H	C6H6O	1.63625	108-95-2	-	-	map01220;map01120;map00627;map00362;map00361;map00350	Degradation of aromatic compounds;Microbial metabolism in diverse environments;Aminobenzoate degradation;Benzoate degradation;Chlorocyclohexane and chlorobenzene degradation;Tyrosine metabolism	Metabolism;Metabolism;Metabolism;Metabolism;Metabolism;Metabolism	Global and overview maps;Global and overview maps;Xenobiotics biodegradation and metabolism;Xenobiotics biodegradation and metabolism;Xenobiotics biodegradation and metabolism;Amino acid metabolism	Benzenoids	Phenols	1-hydroxy-4-unsubstituted benzenoids	0.0315086571201	58.9	-	3.120648268223189	5.8566	5.7230	5.6450	5.7165	5.8255	5.6904	5.8755	5.7315	5.9196	5.8150	5.8778	5.8481	5.8713	5.8861	5.8145	5.7724	5.9732	6.0914	5.8709	5.6857	5.8704	6.0834	5.8170	5.8340	5.8418	5.8491
pos_824	10-hydroxy-(2E,8E)-decadien-4-ynoic Acid	metab_823	-	HMDB0062773	222.111855443	pos	M+H-H2O, M+ACN+H	C10H12O3	1.81886666667	-	-	-	-	-	-	-	Lipids and lipid-like molecules	Fatty Acyls	Fatty acids and conjugates	0.08617533972699999	-	65.6	-2.18753312252694	4.0546	4.1319	4.1771	5.0358	4.4572	4.1848	4.3259	4.0136	4.3214	4.2035	4.0722	3.8195	4.1024	4.0244	4.0660	4.1962	4.9195	5.1985	4.5567	4.0457	4.7318	5.2055	4.4181	4.4810	4.4831	4.5089
pos_834	Niazidin	metab_833	-	HMDB0031981	372.121286353	pos	M+NH4, M+CH3OH+H	C15H18N2O6S	1.84173333333	198969-42-5	-	-	-	-	-	-	-	-	-	0.040082596254800006	-	52.3	-3.09662954645361	3.5475	4.3185	3.6794	4.2568	5.1315	3.6137	3.0032	3.9551	3.7811	4.2156	2.6325	3.5476	3.9972	4.0614	3.1799	5.5759	4.1613	3.7599	3.7703	4.8859	3.9466	3.5865	4.4107	4.3932	4.3773	4.3726
pos_875	Vanilloloside	metab_874	-	HMDB0032013	334.148385059	pos	M+NH4, M+Na	C14H20O8	1.95668333333	74950-96-2	-	-	-	-	-	-	Organic oxygen compounds	Organooxygen compounds	Carbohydrates and carbohydrate conjugates	0.129699522359	-	59.3	-3.979770595044061	1.7101	0.7846	0.7748	2.7565	3.6341	1.3535	2.6700	1.7999	2.7377	2.0896	2.4516	3.6902	2.5369	1.4061	3.9786	3.8347	2.4797	3.9095	2.2714	4.9032	3.7305	3.8002	3.6946	3.6108	3.6939	3.7508
pos_916	DICTAMNINE	metab_915	C10660	-	200.07007669599997	pos	M+H-H2O, M+H	C12H9NO2	2.07315	-	-	-	-	-	-	-	-	-	-	0.153389144208	56.6	-	-1.86725854223104	3.8898	3.6004	3.7508	4.6246	4.1170	3.8013	4.0536	3.8521	4.1462	4.0050	3.7640	3.4576	3.8918	4.0154	3.8594	4.0262	4.6654	4.0543	4.0855	3.5101	4.0558	3.9950	4.0207	3.9670	4.0048	4.1168
pos_944	Indolylacryloylglycine	metab_943	-	HMDB0006005	262.11787091	pos	M+H, M+NH4	C13H12N2O3	2.16631666667	3475-68-1	-	-	-	-	-	-	Organic acids and derivatives	Carboxylic acids and derivatives	Amino acids, peptides, and analogues	0.0170532331567	-	55.6	-2.80154843386267	4.2392	4.3222	4.2671	5.1091	4.7268	4.4123	4.5934	4.0790	4.4433	4.5062	4.3882	4.4448	4.1027	4.1765	4.3517	4.2899	5.2451	4.7794	4.6435	3.6038	4.8700	4.7905	4.5924	4.6020	4.5843	4.5899
pos_948	Methyl 2,3-dihydro-3,5-dihydroxy-2-oxo-3-indoleacetic acid	metab_947	-	HMDB0038942	202.049224947	pos	M+H-2H2O, M+CH3OH+H	C11H11NO5	2.1827	57061-18-4	-	-	-	-	-	-	Organoheterocyclic compounds	Indoles and derivatives	Indolyl carboxylic acids and derivatives	0.137865629549	-	74.0	-2.71896676211048	3.0496	3.0803	3.4850	3.2666	3.5786	3.2969	3.3574	3.2826	2.9615	3.3254	3.7607	2.9735	3.9114	4.0066	3.3026	4.3686	4.5310	2.5921	4.3776	3.8646	2.8665	2.4535	3.6862	3.6939	3.6480	3.5559
pos_995	2-Hydroxycinnamic acid	metab_994	C01772	HMDB0002641	182.080738656	pos	M+H, M+NH4	C9H8O3	2.39468333333	583-17-5	-	-	map01110;map01120;map00360	Biosynthesis of secondary metabolites;Microbial metabolism in diverse environments;Phenylalanine metabolism	Metabolism;Metabolism;Metabolism	Global and overview maps;Global and overview maps;Amino acid metabolism	Phenylpropanoids and polyketides	Cinnamic acids and derivatives	Hydroxycinnamic acids and derivatives	0.108470185546	78.1	-	-2.85407570753663	4.2185	4.1654	4.3118	4.3532	4.5261	4.1904	4.3648	4.2485	4.5497	4.3915	4.4069	4.3749	4.6851	4.5413	4.4612	4.4014	4.5240	4.6734	4.4621	4.9553	4.4869	4.6808	4.3658	4.4536	4.4552	4.4780
pos_1001	(1S,2S,4R)-p-Menth-8-ene-1,2,10-triol 2-glucoside	metab_1000	-	HMDB0039469	371.166347817	pos	M+NH4, M+Na	C16H28O8	2.41001666667	378254-11-6	-	-	-	-	-	-	Lipids and lipid-like molecules	Prenol lipids	Terpene glycosides	0.0641053116468	-	64.0	-3.9574060669937	3.7377	3.6666	2.7230	4.2191	3.8458	3.3442	3.8898	2.7044	3.8264	2.6965	3.1281	3.2807	3.2901	2.8487	3.6405	3.0740	3.6010	5.6692	4.3102	3.6771	4.3532	5.6534	4.3819	4.3769	4.3482	4.3211
pos_1007	Valyl-Tyrosine	metab_1006	-	HMDB0029139	298.175095306	pos	M+H, M+NH4	C14H20N2O4	2.4330000000000003	-	-	-	-	-	-	-	Organic acids and derivatives	Carboxylic acids and derivatives	Amino acids, peptides, and analogues	0.0610247369218	-	64.4	-1.5866282123500002	4.2577	3.9687	3.7253	4.1671	3.6250	4.2099	4.0800	3.6796	3.9419	3.7815	2.6771	2.6082	3.8344	2.9832	4.0326	3.9566	5.0657	4.3094	4.6321	2.7265	4.2116	4.3308	4.1396	4.1533	4.1812	4.1981
pos_1016	Cytosine	metab_1015	C00380	HMDB0000630	112.050488517	pos	M+H-H2O, M+H	C4H5N3O	0.9149	71-30-7	Nucleic acids	Bases	map00240;map01100	Pyrimidine metabolism;Metabolic pathways	Metabolism;Metabolism	Nucleotide metabolism;Global and overview maps	Organoheterocyclic compounds	Diazines	Pyrimidines and pyrimidine derivatives	0.0459016199373	83.6	-	1.2071505939827298	4.5007	4.2679	4.0253	4.5332	4.2369	4.2865	4.5443	4.2295	4.7881	4.9009	5.1466	3.9128	4.4886	4.9180	4.3665	4.7923	4.7861	4.5847	4.6985	4.4440	4.4956	4.5687	4.5883	4.6095	4.6334	4.6267
pos_1030	D-erythro-D-galacto-octitol	metab_1029	-	HMDB0029953	265.090872054	pos	M+Na, M+CH3OH+H	C8H18O8	0.9074	27655-86-3	-	-	-	-	-	-	Organic oxygen compounds	Organooxygen compounds	Carbohydrates and carbohydrate conjugates	0.040329777849099996	-	82.4	6.1290359737679685	4.1771	4.4378	4.3388	4.7421	4.6479	4.3208	4.2880	4.7682	4.5897	4.4486	4.4791	4.2537	4.4955	4.4987	4.2833	4.5659	4.5348	4.3891	5.3891	4.2545	4.4200	4.3388	4.5889	4.5993	4.6235	4.5851
pos_1034	Heptaethylene glycol	metab_1033	-	HMDB0061835	344.22682109	pos	M+H, M+NH4	C14H30O8	2.54791666667	5617-32-3	-	-	-	-	-	-	Organic oxygen compounds	Organooxygen compounds	Ethers	0.0245436628895	-	86.7	-2.92377598044022	4.3301	4.6623	4.4765	4.3155	4.3181	4.2773	4.1181	4.3123	4.3852	4.6016	4.5464	4.3421	4.3075	5.0269	4.5677	4.5308	4.1472	4.6144	4.4778	4.4435	4.3220	4.5924	4.4821	4.4950	4.4856	4.4691
pos_1041	2,8-Quinolinediol	metab_1040	-	-	162.054541116	pos	M+H-H2O, M+H	C9H7NO2	2.5783333333300003	-	-	-	-	-	-	-	-	-	-	0.026540717374	61.3	-	-2.8973243790306	3.5865	4.5629	5.1467	4.4009	5.2616	3.7094	4.0983	5.0317	5.0564	5.9013	3.9736	5.3853	6.9664	4.7171	3.8226	5.0028	4.5989	5.0364	4.4890	5.8931	4.1878	5.0418	5.8265	5.8495	5.8498	5.8504
pos_1056	8Z-Decene-4,6-diynoic acid	metab_1055	-	LMFA01030783	180.101411087	pos	M+H, M+NH4	C10H10O2	0.9074	-	-	-	-	-	-	-	-	-	-	0.038561696377	89.0	-	-2.3746362836483	5.4506	3.9889	3.9027	3.7068	4.1858	4.5220	4.4945	4.7158	5.1274	6.0846	4.3002	3.7446	5.4228	5.6332	4.7197	4.9535	5.1367	4.2592	5.3511	5.4542	4.7108	4.2535	5.2099	5.2473	5.2401	5.2234
pos_1093	3-Phenylpropyl formate	metab_1092	-	HMDB0034471	147.07994802	pos	M+H-H2O, M+H	C10H12O2	2.76963333333	104-64-3	-	-	-	-	-	-	Benzenoids	Benzene and substituted derivatives	Not Available	0.026996805451500003	72.9	-	-3.0067221994493	3.9325	4.0486	4.1733	4.4071	4.0176	4.1164	4.1530	4.0798	3.7793	4.0728	3.9019	3.8636	3.9617	4.0670	3.9534	4.0496	4.6059	5.5397	4.5522	4.0353	4.9238	5.5288	4.4796	4.4999	4.4852	4.5043
pos_1119	(3xi,6xi)-Cyclo(alanylvalyl)	metab_1118	-	HMDB0033926	171.112394649	pos	M+H, M+CH3OH+H	C8H14N2O2	2.91508333333	-	-	-	-	-	-	-	Organic acids and derivatives	Carboxylic acids and derivatives	Amino acids, peptides, and analogues	0.0177772958912	57.4	-	-2.40721833790279	4.4892	4.3181	4.3626	4.4303	4.5286	4.2846	4.5643	4.4683	4.8625	4.6356	4.6646	4.4033	4.4387	4.6798	4.7335	4.4177	4.6130	4.6991	4.6633	4.2035	4.4340	4.7019	4.5767	4.5633	4.5757	4.5815
pos_1133	Alanyl-Phenylalanine	metab_1132	-	HMDB0028694	219.112196732	pos	M+H-H2O, M+H	C12H16N2O3	2.9457	-	-	-	-	-	-	-	Organic acids and derivatives	Carboxylic acids and derivatives	Amino acids, peptides, and analogues	0.057778039589400004	-	56.8	-2.5724604156347404	4.2311	3.9892	4.1514	4.3491	4.3541	3.9140	4.3103	4.0421	5.2195	5.3752	4.6020	4.3930	4.5044	4.7793	4.1287	4.7038	4.5426	4.6014	4.1924	3.8582	4.2285	4.6233	4.6612	4.6781	4.7092	4.7139
pos_1144	Prolylhydroxyproline	metab_1143	-	HMDB0006695	246.14420193	pos	M+H, M+NH4	C10H16N2O4	0.634716666667	18684-24-7	-	-	-	-	-	-	Organic acids and derivatives	Carboxylic acids and derivatives	Amino acids, peptides, and analogues	0.0446223835485	-	51.8	-2.46881209064149	4.2039	4.5173	4.4361	5.9176	5.1447	4.5206	4.7074	4.5386	4.8965	4.6968	4.4871	3.7191	4.6592	4.5172	4.6484	5.1565	5.6084	4.8793	4.8452	4.5071	4.9461	4.8780	4.9981	4.9980	4.9877	5.0314
pos_1147	Diaminopimelic acid	metab_1146	C00666	HMDB0001370	173.091666901	pos	M+H-H2O, M+Na	C7H14N2O4	0.642166666667	583-93-7	-	-	map01100;map01110;map00300;map01120;map01230;map01130	Metabolic pathways;Biosynthesis of secondary metabolites;Lysine biosynthesis;Microbial metabolism in diverse environments;Biosynthesis of amino acids;Biosynthesis of antibiotics	Metabolism;Metabolism;Metabolism;Metabolism;Metabolism;Metabolism	Global and overview maps;Global and overview maps;Amino acid metabolism;Global and overview maps;Global and overview maps;Global and overview maps	Organic acids and derivatives	Carboxylic acids and derivatives	Amino acids, peptides, and analogues	0.017997952582099998	-	61.5	-2.11360193915034	4.9052	5.1964	5.0965	5.3544	5.3305	5.1574	5.1877	4.9938	5.1625	5.3453	5.2694	5.3825	5.2340	5.1774	5.1806	5.4303	5.6141	5.5578	5.3229	4.6592	5.4361	5.5508	5.2591	5.2769	5.2719	5.2740
pos_1161	Methyl 3-phenylpropanoate	metab_1160	-	LMFA07010951;HMDB0030060	147.080008604	pos	M+H-H2O, M+H	C10H12O2	3.07593333333	103-25-3	-	-	-	-	-	-	Lipids and lipid-like molecules	Fatty Acyls	Fatty acid esters	0.0300248164054	68.3	-	-2.63749673350151	4.4295	4.5958	4.5619	5.0283	4.4479	4.5646	4.4484	4.7291	4.0314	4.5162	4.0966	4.0367	4.4355	4.3375	4.3904	4.4274	5.7304	6.2812	4.8354	4.3798	5.4633	6.2840	5.2215	5.2509	5.2352	5.2464
pos_1169	D-Biotin	metab_1168	C00120	-	245.094775255	pos	M+H-H2O, M+H	C10H16N2O3S	3.12946666667	-	Vitamins and Cofactors	Cofactors	map01100;map00780;map02010	Metabolic pathways;Biotin metabolism;ABC transporters	Metabolism;Metabolism;Environmental Information Processing	Global and overview maps;Metabolism of cofactors and vitamins;Membrane transport	-	-	-	0.028333766918799998	50.6	-	-2.8901349377349903	4.4558	4.5506	4.8571	4.8086	4.7347	4.5960	4.8080	4.7309	4.4894	4.6391	4.6705	4.8812	4.5474	4.7607	4.9046	4.2798	4.5314	4.9274	4.5136	4.8413	4.8354	4.9349	4.6807	4.6923	4.7027	4.7089
pos_1170	(7R*,8R*)-3-Methoxy-3',4,7,9,9'-pentahydroxy-8,4'-oxyneolignan 4-xyloside	metab_1169	-	HMDB0040325	519.1824953409999	pos	M+NH4, M+Na	C24H32O11	3.12946666667	62223-56-7	-	-	-	-	-	-	Lignans, neolignans and related compounds	Lignan glycosides	Not Available	0.04106183116209999	-	75.0	-0.138777763593284	4.2418	4.5590	5.0335	5.7496	4.4258	4.3893	5.1972	1.6382	2.2001	2.6480	1.6031	1.5359	2.2415	1.6509	2.9946	1.6655	2.6375	2.7446	3.0081	1.6514	2.2627	2.8245	4.5140	4.5535	4.5384	4.5509
pos_1171	(R)-Shinanolone	metab_1170	-	HMDB0030580	175.074969844	pos	M+H-H2O, M+H	C11H12O3	3.12946666667	-	-	-	-	-	-	-	Benzenoids	Tetralins	Not Available	0.08005094722900001	-	75.2	-2.01037374224878	3.6485	3.9264	4.2236	4.7994	3.8951	3.8850	4.3058	3.8386	3.3271	3.6268	3.4824	3.3737	3.6056	3.7370	3.7126	3.7924	3.5314	3.5000	3.7234	3.6044	3.7186	3.4375	3.8624	3.9237	3.9211	3.9462
pos_1174	5-O-a-L-Arabinofuranosyl-L-arabinose	metab_1173	-	HMDB0038880	305.085794319	pos	M+H-2H2O, M+Na	C10H18O9	0.634716666667	-	-	-	-	-	-	-	Organic oxygen compounds	Organooxygen compounds	Carbohydrates and carbohydrate conjugates	0.0304051394918	-	81.8	-2.7970101259271605	6.1163	5.4178	5.8598	5.4915	5.7080	5.4024	5.0673	5.8535	4.0733	4.7494	4.7950	4.8175	4.8553	4.2856	5.4597	5.4868	4.7918	4.0114	5.5467	5.0701	4.9845	4.0660	5.3755	5.3710	5.3817	5.4007
pos_1201	Diplosporin	metab_1200	-	HMDB0030680	189.09071736400003	pos	M+H-2H2O, M+NH4	C12H16O4	3.2825666666699997	69199-05-9	-	-	-	-	-	-	Organoheterocyclic compounds	Pyrans	Pyranones and derivatives	0.033662711447099994	-	51.6	-1.2881791508683302	3.3492	3.8578	4.0406	4.5122	3.6206	3.5740	4.0204	3.5673	2.8145	3.4305	2.7283	1.1076	2.9471	3.1778	3.2540	3.2564	4.5568	4.1361	3.7488	2.8729	4.0644	4.1611	3.8196	3.8274	3.8136	3.8469
pos_1204	Nicotinamide adenine dinucleotide (NAD)	metab_1203	-	-	664.114296	pos	M+2H, M+H	C21H27N7O14P2	0.627233333333	-	-	-	-	-	-	-	-	-	-	0.051096655706400006	93.9	-	-3.27606148880891	5.3298	5.4192	5.4820	5.1095	5.4109	5.5217	5.3853	4.8737	4.8941	5.3439	5.5763	5.8120	5.6393	5.7600	5.2703	5.2532	6.1145	5.9918	5.5201	5.0719	6.1007	5.9737	5.5852	5.5602	5.5339	5.5463
pos_1205	(4S,8R)-8,9-Dihydroxy-p-menth-1(6)-en-2-one	metab_1204	-	HMDB0039052	167.106207424	pos	M+H-H2O, M+Na	C10H16O3	3.29783333333	402593-42-4	-	-	-	-	-	-	Lipids and lipid-like molecules	Prenol lipids	Monoterpenoids	0.0184308492172	-	50.8	-2.4371195726063504	4.0970	4.3104	4.3981	4.7299	4.1053	4.2725	4.3101	4.1103	3.9195	4.2153	3.9248	3.9186	3.9788	4.1220	4.1719	4.1380	4.2171	4.9693	4.6402	4.0749	4.5530	4.9564	4.3174	4.3285	4.3115	4.3268
pos_1224	N-Acetyl-D-glucosamine	metab_1223	C00140;C03878	HMDB0000215	204.086136242	pos	M+H-H2O, M+H	C8H15NO6	0.627233333333	7512-17-6	Carbohydrates;-	Monosaccharides;-	map01100;map00520;map02060;map02010	Metabolic pathways;Amino sugar and nucleotide sugar metabolism;Phosphotransferase system (PTS);ABC transporters	Metabolism;Metabolism;Environmental Information Processing;Environmental Information Processing	Global and overview maps;Carbohydrate metabolism;Membrane transport;Membrane transport	Organic oxygen compounds	Organooxygen compounds	Carbohydrates and carbohydrate conjugates	0.027124327409	73.6	-	-2.31901527235672	6.1102	6.0446	5.9430	6.0838	5.9835	6.3307	5.9518	5.8917	5.9057	6.1733	5.8547	5.4596	6.3779	5.8900	5.9649	6.3156	6.1410	5.8296	6.1090	5.7864	5.9112	5.8205	6.0105	6.0229	6.0373	6.0326
pos_1237	Isolariciresinol 9'-O-alpha-L-arabinofuranoside	metab_1236	-	HMDB0032906	510.232362551	pos	M+NH4, M+Na	C25H32O10	3.48136666667	63358-10-1	-	-	-	-	-	-	Lignans, neolignans and related compounds	Lignan glycosides	Not Available	0.0622618931753	-	86.0	-2.05242131709777	4.7613	5.2461	5.2092	5.8497	4.7022	5.0633	5.1835	4.6700	3.3477	3.3506	1.7810	2.7482	3.4187	3.2459	4.5407	3.7988	1.9641	2.6544	4.7492	2.5433	3.1402	3.2810	4.7902	4.7996	4.8029	4.8491
pos_1239	N-(1-Deoxy-1-fructosyl)methionine	metab_1238	-	HMDB0037841	329.137534199	pos	M+NH4, M+ACN+H	C11H21NO7S	3.48136666667	20638-92-0	-	-	-	-	-	-	Organic acids and derivatives	Carboxylic acids and derivatives	Amino acids, peptides, and analogues	0.138671655281	-	65.7	-0.528266618885804	4.0470	4.5207	4.4342	5.1320	3.7744	4.3228	4.4505	3.8676	2.4182	1.9904	1.9627	2.6083	2.0333	2.0112	3.7329	2.6439	2.1467	2.0940	4.0403	2.0117	2.0858	2.0975	3.8917	3.9191	3.9918	4.0206
pos_1241	(-)-erythro-Anethole glycol 2-glucoside	metab_1240	-	HMDB0033067	362.179517985	pos	M+NH4, M+Na	C16H24O8	3.49661666667	217973-39-2	-	-	-	-	-	-	Organic oxygen compounds	Organooxygen compounds	Carbohydrates and carbohydrate conjugates	0.0370117406349	-	57.3	-4.14145769321535	2.7275	3.0055	1.3352	4.7201	2.8022	1.6149	2.7391	1.3529	1.3725	1.3453	3.2407	1.2532	1.3868	3.5744	1.3932	3.0680	3.8633	5.6558	4.4124	1.3658	4.3870	5.6481	4.2996	4.3356	4.3110	4.3268
pos_1267	2-Cyclopentene-1,4-dione	metab_1266	-	-	97.0285051808	pos	M+H, M+ACN+H	C5H4O2	0.597516666667	-	-	-	-	-	-	-	-	-	-	0.030932795616599996	74.0	-	1.03499549937836	6.0492	6.1239	6.0942	6.1278	6.1104	6.2991	6.0020	6.0815	5.8498	5.9941	5.8357	5.8723	6.1720	5.8467	6.0893	6.2187	6.0022	5.8515	6.0366	6.1509	6.0207	5.8405	6.0239	6.0405	6.0513	6.0537
pos_1276	4-Hydroxy-L-glutamic acid	metab_1275	C03079	HMDB0002273	205.081441919	pos	M+H, M+ACN+H	C5H9NO5	0.59005	2485-33-8	-	-	-	-	-	-	Organic acids and derivatives	Carboxylic acids and derivatives	Amino acids, peptides, and analogues	0.07588276106610001	-	55.5	-1.94888431271504	4.8767	4.4723	4.7238	4.8004	4.5251	4.5017	5.0711	4.6376	5.1023	4.6773	5.0252	4.2548	4.7900	4.8228	4.5965	4.6970	5.2149	5.3320	5.3223	4.8013	4.9542	5.3295	4.8487	4.8512	4.8933	4.9155
pos_1295	L-Methionine S-oxide	metab_1294	C02989	-	166.052810175	pos	M+H-H2O, M+H	C5H11NO3S	0.5826	-	-	-	map00270	Cysteine and methionine metabolism	Metabolism	Amino acid metabolism	-	-	-	0.0224648627636	89.3	-	-2.01898782818369	5.8920	6.0488	5.4449	5.5875	5.2786	5.7731	5.9046	6.0915	5.8378	6.0583	5.8617	5.9821	6.3719	5.9204	6.0960	5.5621	6.5072	6.5805	6.5931	5.1675	6.5914	6.5896	6.1406	6.1523	6.1575	6.1638
pos_1296	Cis-4-Hydroxy-D-proline	metab_1295	C03440	HMDB0060460	132.065208492	pos	M+H, M+CH3OH+H	C5H9NO3	0.5826	2584-71-6	-	-	map00330	Arginine and proline metabolism	Metabolism	Amino acid metabolism	Organic acids and derivatives	Carboxylic acids and derivatives	Amino acids, peptides, and analogues	0.033268013008500005	89.2	-	-2.3736897744027297	5.6189	5.4425	5.6159	5.5907	5.2993	5.4992	5.3656	5.2855	5.8072	5.6155	5.8755	5.1036	5.6115	5.5850	5.4229	6.0410	5.7857	5.8104	5.8704	5.4418	5.7912	5.8125	5.6226	5.6508	5.6558	5.6448
pos_1309	(R)-(+)-2-Pyrrolidone-5-carboxylic acid	metab_1308	C02237	-	130.049836306	pos	M+H, M+NH4	C5H7NO3	0.575166666667	-	-	-	map00471	D-Glutamine and D-glutamate metabolism	Metabolism	Metabolism of other amino acids	-	-	-	0.0150419679223	88.8	-	-0.257391065766163	7.0233	7.1112	6.9392	6.8496	6.9930	7.2793	7.1606	7.0115	6.8843	7.0256	6.8640	7.1298	7.1578	7.1405	6.9883	6.7123	7.1599	7.2034	7.1682	6.1515	7.0167	7.2018	7.0255	7.0381	7.0403	7.0360
pos_1319	P-Methoxycinnamic acid ethyl ester	metab_1318	C10476	-	189.090704202	pos	M+H-H2O, M+H	C12H14O3	3.91728333333	-	-	-	-	-	-	-	-	-	-	0.0333678637764	61.4	-	-1.46464884017039	3.4672	3.9289	4.5088	4.7570	4.4749	3.7809	4.4334	4.5756	2.7618	3.8281	3.1025	1.7480	3.3830	3.3023	3.3376	3.4522	3.4924	3.5521	4.2313	3.9700	3.4611	3.4791	4.0698	4.1023	4.0954	4.0985
pos_1323	L-Serine	metab_1322	C00065	HMDB0000187	106.049867856	pos	M+H-H2O, M+H	C3H7NO3	0.5677	56-45-1	Peptides	Amino acids	map01100;map00630;map01110;map01120;map01502;map00460;map00270;map01200;map01230;map00680;map00600;map02010;map00260;map00261;map01130;map00970;map00920	Metabolic pathways;Glyoxylate and dicarboxylate metabolism;Biosynthesis of secondary metabolites;Microbial metabolism in diverse environments;Vancomycin resistance;Cyanoamino acid metabolism;Cysteine and methionine metabolism;Carbon metabolism;Biosynthesis of amino acids;Methane metabolism;Sphingolipid metabolism;ABC transporters;Glycine, serine and threonine metabolism;Monobactam biosynthesis;Bi…	Metabolism;Metabolism;Metabolism;Metabolism;Human Diseases;Metabolism;Metabolism;Metabolism;Metabolism;Metabolism;Metabolism;Environmental Information Processing;Metabolism;Metabolism;Metabolism;Genetic Information Processing;Metabolism	Global and overview maps;Carbohydrate metabolism;Global and overview maps;Global and overview maps;Drug resistance: Antimicrobial;Metabolism of other amino acids;Amino acid metabolism;Global and overview maps;Global and overview maps;Energy metabolism;Lipid metabolism;Membrane transport;Amino acid metabolism;Biosynthesis of other secondary metabolites;Global and overview maps;Translation;Energy m…	Organic acids and derivatives	Carboxylic acids and derivatives	Amino acids, peptides, and analogues	0.0334235536238	90.4	-	1.92844556429499	5.7027	5.6010	5.4658	5.3154	5.3389	5.6641	5.8105	5.6622	5.7783	5.4056	5.7799	5.7446	5.5332	5.2677	5.7172	5.5242	5.8526	5.8193	5.7973	4.9185	5.7937	5.8241	5.6165	5.6383	5.6486	5.6467
pos_1420	Alpha-Pinene oxide	metab_1419	C02759	-	135.116488466	pos	M+H-H2O, M+H	C10H16O	4.70463333333	-	-	-	map00903	Limonene and pinene degradation	Metabolism	Metabolism of terpenoids and polyketides	-	-	-	0.0762475745857	62.2	-	-2.2246697419334502	4.1018	4.1831	4.6670	4.8553	4.2608	4.2057	4.6837	4.2127	4.0066	4.2723	3.9996	4.0508	4.0486	4.0573	4.0600	4.0932	4.4184	4.4006	4.5479	4.1265	4.3372	4.3861	4.2504	4.3201	4.3204	4.3175
pos_1494	Ent-17-Oxo-15-kauren-19-oic acid	metab_1493	-	HMDB0036725	317.210324138	pos	M+H-H2O, M+H	C20H28O3	5.415083333330001	77887-58-2	-	-	-	-	-	-	Lipids and lipid-like molecules	Prenol lipids	Diterpenoids	0.0436212952471	57.1	-	-2.4127038950411803	4.8942	5.0633	4.1884	4.9637	3.9305	5.2298	4.5552	4.4907	3.4842	4.2017	3.0923	3.1274	3.4941	3.1413	4.0069	3.1562	4.0465	3.7922	3.7723	3.1418	3.6020	3.5256	4.4180	4.4470	4.4208	4.4560
pos_1509	6-Hydroxyenterodiol	metab_1508	-	HMDB0041699	363.121403804	pos	M+K, M+2Na-H	C18H22O5	5.59833333333	-	-	-	-	-	-	-	Lignans, neolignans and related compounds	Dibenzylbutane lignans	Dibenzylbutanediol lignans	0.075523435077	-	71.4	3.63066536231435	1.0429	1.0036	0.9930	1.0848	1.0259	1.0051	1.0910	1.0097	4.9623	5.2062	0.9774	3.0071	4.8773	4.5349	4.8939	5.4296	1.1468	1.0977	1.1066	1.0219	1.0901	1.1010	4.5076	4.5352	4.4999	4.5712
pos_1513	Liriodendrin	metab_1512	-	HMDB0036410	743.2825661689999	pos	M+H, M+Na	C34H46O18	5.60596666667	573-44-4	-	-	-	-	-	-	Lignans, neolignans and related compounds	Lignan glycosides	Not Available	0.051192214985600004	-	62.9	9.26229546962777	3.2838	3.2404	3.2286	3.3296	3.2650	3.2420	3.3364	3.2472	5.5064	5.6574	3.5957	3.1422	5.3110	5.3990	5.3805	6.0074	3.3968	3.3436	3.3534	3.2606	3.3354	3.3472	5.1226	5.1372	5.1428	5.0923
pos_1534	6-[(E)-2-(4-hydroxyphenyl)ethenyl]-4-methoxy-5,6-dihydro-2H-pyran-2-one	metab_1533	-	HMDB0136947	229.085278294	pos	M+H-H2O, M+Na	C14H14O4	5.72826666667	-	-	-	-	-	-	-	Phenylpropanoids and polyketides	Kavalactones	Not Available	0.0245090406605	-	82.0	-2.61036755464684	2.9637	2.9736	2.8358	2.3249	2.2606	3.1397	2.5544	2.7617	4.9321	5.1224	3.5134	3.9167	4.9071	4.5764	4.8839	5.4501	2.3918	2.3388	3.1215	3.3421	2.3306	2.3424	4.5702	4.5602	4.5788	4.5848
pos_1538	P-cresol	metab_1537	C01468	HMDB0001858	109.06471832700001	pos	M+H, 2M+H	C7H8O	5.77401666667	106-44-5	-	-	map01100;map01220;map00633;map00623;map01120	Metabolic pathways;Degradation of aromatic compounds;Nitrotoluene degradation;Toluene degradation;Microbial metabolism in diverse environments	Metabolism;Metabolism;Metabolism;Metabolism;Metabolism	Global and overview maps;Global and overview maps;Xenobiotics biodegradation and metabolism;Xenobiotics biodegradation and metabolism;Global and overview maps	Benzenoids	Phenols	Cresols	0.03831027224630001	77.7	-	-0.6753888645302011	4.0045	4.0313	3.9592	4.2306	3.9491	4.0824	3.8858	4.0065	3.9294	4.0801	3.8682	3.8804	3.9855	4.0030	4.0858	4.4921	3.9158	4.7515	3.9507	4.0247	4.6843	4.7663	4.1274	4.1637	4.1421	4.1304
pos_1573	Anandamide	metab_1572	C11695	HMDB0004080;LMFA08040001;LMFA08040056	365.31516086199997	pos	M+H-H2O, M+NH4	C22H37NO2	5.91135	94421-68-8	-	-	-	-	-	-	Organic nitrogen compounds	Organonitrogen compounds	Amines	0.0278938027703	-	60.1	-3.0791474819968	5.7957	5.7764	5.2563	4.6906	5.3387	5.3838	5.7175	5.4573	4.6354	5.3603	4.6780	4.4937	5.1724	4.8645	5.1628	5.0774	5.3612	4.7958	5.1062	5.1435	5.1364	4.7381	5.2943	5.2732	5.2743	5.2951
pos_1582	3-Isovalidene-3alpha,4-dihydrophthalide	metab_1581	-	HMDB0031661	222.145779814	pos	M+H, M+NH4	C13H16O2	5.94171666667	-	-	-	-	-	-	-	Organoheterocyclic compounds	Isobenzofurans	Not Available	0.036870751089199995	65.2	-	-2.62166946254874	4.2802	4.3229	4.3223	4.3672	4.3198	4.3408	4.2735	4.3156	4.6079	4.7318	4.3599	4.4522	4.6868	4.3543	4.9156	4.9001	4.2703	4.3201	4.2750	4.4681	4.3665	4.3179	4.4718	4.4908	4.5110	4.4918
pos_1588	C16 Sphinganine	metab_1587	-	LMSP01040001	274.273187028	pos	M+H, M+Na	C16H35NO2	5.97178333333	-	-	-	-	-	-	-	-	-	-	0.0278345737739	77.5	-	-3.1792021171446003	7.0901	7.0315	6.9975	7.1728	7.0372	7.1055	7.0193	7.0118	7.2143	7.1022	7.3037	7.1823	7.2196	7.1880	7.1008	7.1569	7.2454	7.3362	7.2289	7.0687	7.2320	7.3426	7.1472	7.1505	7.1718	7.1467
pos_1599	3-hydroxyhexadecanoyl carnitine	metab_1598	-	HMDB0061642	398.325189689	pos	M+H-H2O, M+H	C23H45NO5	6.031883333330001	-	-	-	-	-	-	-	Lipids and lipid-like molecules	Fatty Acyls	Fatty acid esters	0.061743736293	-	57.1	-3.1194655119167	4.1998	5.7213	5.3255	4.8194	5.0707	4.9494	4.3058	5.7277	4.6400	5.4499	4.3662	5.2626	6.2644	5.7668	5.0951	5.0500	5.6186	4.7833	4.4069	4.6122	5.9047	4.7270	5.4455	5.4851	5.4603	5.4211
pos_1603	2-Hydroxy-3-methoxyestrone	metab_1602	-	HMDB0011195	424.340537234	pos	M+H-H2O, M+H	C25H47NO5	6.039383333330001	-	-	-	-	-	-	-	Lipids and lipid-like molecules	Steroids and steroid derivatives	Estrane steroids	0.026000493336400005	-	51.8	-3.62103177725855	5.3486	5.8494	5.6002	4.3870	5.0669	5.6145	5.2194	5.9355	5.6415	5.9706	5.6610	5.9372	6.1435	6.1911	5.4726	5.1275	6.0803	5.8991	5.5023	4.7552	6.1722	5.9032	5.7904	5.8019	5.7814	5.7762
pos_1606	Cyclomammein	metab_1605	-	HMDB0030711	389.192251442	pos	M+H-H2O, M+H	C22H28O6	6.04688333333	30390-03-5	-	-	-	-	-	-	Phenylpropanoids and polyketides	Coumarins and derivatives	Furanocoumarins	0.10592631327199999	-	70.0	-9.13208581043606	5.6542	5.1760	5.3307	5.8417	4.7207	5.4099	5.3070	5.7283	4.0273	4.8875	3.5533	4.4624	4.4458	4.2335	4.8550	5.1313	4.2609	4.5576	5.1595	3.9231	4.4003	4.5081	5.1277	5.1920	5.0956	5.1001
pos_1628	4-[5]-ladderane-butanoic acid	metab_1627	-	LMFA01140011	211.14751767599998	pos	M+H-2H2O, M+H	C16H22O2	6.14445	-	-	-	-	-	-	-	-	-	-	0.0645843926611	66.7	-	-2.47531638285026	5.0414	4.7904	4.7412	5.0942	4.2858	4.7591	4.8911	5.1377	4.0138	4.4092	3.9790	3.8245	3.8947	3.9863	4.2664	4.4167	4.5332	4.4162	4.7758	3.9667	4.4664	4.4705	4.6019	4.6109	4.6260	4.6642
pos_1657	LysoPC(20:4(5Z,8Z,11Z,14Z))	metab_1656	C04230	HMDB0010395	544.3360240430001	pos	M+H, M+Na	C28H50NO7P	6.27243333333	-	Lipids	Phospholipids	map00564	Glycerophospholipid metabolism	Metabolism	Lipid metabolism	Lipids and lipid-like molecules	Glycerophospholipids	Glycerophosphocholines	0.040386650080199996	58.9	-	-6.887060857332308	6.4972	6.6572	6.5137	6.6090	6.7278	6.9568	6.9092	6.8433	6.5542	6.4782	6.3135	6.5776	6.0222	6.3715	6.8563	6.3267	5.9185	5.8961	6.6538	6.7796	6.1152	5.8697	6.5848	6.6112	6.5689	6.5896
pos_1670	LysoPC(20:3(8Z,11Z,14Z))	metab_1669	C04230	HMDB0010394	568.335005865	pos	M+Na, M+K	C28H52NO7P	6.3397	1006703-11-2	Lipids	Phospholipids	map00564	Glycerophospholipid metabolism	Metabolism	Lipid metabolism	Lipids and lipid-like molecules	Glycerophospholipids	Glycerophosphocholines	0.0182852707071	-	96.4	-4.31734199640552	7.1609	7.2728	7.2675	7.2364	7.1823	7.2640	7.1962	7.2333	6.6934	7.0312	6.7597	7.1081	6.7041	6.9476	7.1904	7.0631	6.7574	6.8386	6.9949	6.9088	6.9726	6.8298	7.1424	7.1258	7.1256	7.1328
pos_1671	4E,14Z-Sphingadiene	metab_1670	-	LMSP01080002	320.254785184	pos	M+H, M+Na	C18H35NO2	6.34715	-	-	-	-	-	-	-	-	-	-	0.034554176776099996	70.1	-	-3.91449440335241	6.1528	5.6612	5.9576	6.1435	5.9077	6.0630	5.7065	5.6543	5.6384	5.8483	6.2081	6.0995	6.1965	5.9558	5.5727	6.2206	6.4911	6.3998	5.9145	6.0161	6.4866	6.4075	5.9069	5.8927	5.9171	5.9280
pos_1675	Hericene B	metab_1674	-	HMDB0041180	605.420726545	pos	M+NH4, M+Na	C37H58O5	6.354633333330001	157207-55-1	-	-	-	-	-	-	Lipids and lipid-like molecules	Prenol lipids	Monoterpenoids	0.0102023159868	-	55.1	6.44796370159682	5.8601	5.7939	5.7929	5.8316	5.7716	5.8119	5.6669	5.6782	5.6280	5.7492	5.9286	5.9173	5.8814	5.9240	5.9383	6.0269	5.8965	6.0691	6.1248	6.0547	5.8668	6.0464	5.8974	5.8956	5.9032	5.9048
pos_1718	PC(19:0/0:0)	metab_1716	-	LMGP01050041	560.366590989	pos	M+H, M+Na	C27H56NO7P	6.594383333330001	-	-	-	-	-	-	-	-	-	-	0.0523001755902	60.7	-	-3.17608137268646	6.2248	6.0935	6.0883	6.3468	5.7669	5.9350	6.1401	6.0906	5.2870	5.8837	6.1951	5.8285	5.0658	5.8831	6.0820	5.6951	5.9668	5.9886	6.7490	6.3363	6.1008	6.0002	6.0659	6.1089	6.1044	6.1188
pos_1720	Capsiamide	metab_1718	C17515	HMDB0040940	270.278139623	pos	M+H, M+ACN+H	C17H35NO	6.601966666669999	64317-66-4	-	-	-	-	-	-	Organic acids and derivatives	Carboxylic acids and derivatives	Carboxylic acid derivatives	0.0459157185154	-	68.0	-3.71949685065164	5.9143	5.7058	5.8122	5.8028	5.7250	5.7598	5.6952	5.7370	5.7889	5.7637	5.9283	5.7773	5.7801	5.7639	5.6873	5.7934	5.8490	5.7898	5.7401	5.7439	5.7212	5.8032	5.7264	5.7631	5.7622	5.7726
pos_1740	PE(O-18:0/0:0)	metab_1738	-	LMGP02060003	490.32516691300003	pos	M+H, M+Na	C23H50NO6P	6.670116666669999	-	-	-	-	-	-	-	-	-	-	0.043642527929100006	66.9	-	-3.30662607874479	6.1326	6.0452	6.3170	6.4306	6.1723	5.9419	6.0594	6.1945	6.5889	6.5508	6.7007	6.5323	6.1483	6.3271	5.8426	6.5042	6.1145	6.3867	6.0827	6.2672	5.9547	6.3829	6.2903	6.3236	6.3302	6.3314
pos_1772	PC(14:1(9Z)/16:1(9Z))	metab_1770	-	LMGP01011385;HMDB0007903	724.4859755739999	pos	M+H, M+Na	C38H72NO8P	6.85898333333	-	-	-	-	-	-	-	Lipids and lipid-like molecules	Glycerophospholipids	Glycerophosphocholines	0.0295353113912	-	92.1	-3.47937202008924	6.1335	6.4904	5.8898	6.0265	5.8136	6.0192	5.9831	6.2300	6.1387	6.2898	6.4526	6.8259	6.5576	6.4282	6.5066	5.7012	6.1660	6.5086	6.1491	6.2751	6.4813	6.5012	6.2865	6.2803	6.3004	6.3084
pos_1773	PC(14:0/14:1(9Z))	metab_1771	-	LMGP01011364;HMDB0007867	676.4886969080001	pos	M+H, M+Na	C36H70NO8P	6.85898333333	-	-	-	-	-	-	-	Lipids and lipid-like molecules	Glycerophospholipids	Glycerophosphocholines	0.0782143131328	-	81.9	-3.67789728028662	5.0986	5.7740	5.0215	5.2088	4.8457	5.3161	5.2058	5.4027	5.2308	5.4702	5.5875	6.3087	5.7604	5.6873	5.9425	4.8821	5.3635	5.6072	5.1589	5.3767	5.7682	5.6051	5.5649	5.5292	5.5994	5.6031
pos_1790	(R)-2-Hydroxysterculic acid	metab_1788	-	HMDB0031060	352.28310644199996	pos	M+ACN+H, 2M+Na	C19H34O3	6.92678333333	14602-38-1	-	-	-	-	-	-	Lipids and lipid-like molecules	Fatty Acyls	Fatty alcohols	0.21671625816799997	-	68.2	-4.880042830927531	4.9773	5.1528	5.3612	4.7797	5.4655	5.4244	5.4389	5.5870	5.8888	5.8545	4.8689	5.0294	5.6262	5.3642	5.5413	5.4516	4.6066	4.4210	5.4196	5.1300	4.6736	4.4331	5.2225	5.3195	5.4057	5.4433
pos_1793	PE-NMe2(9D3/9D3)	metab_1791	-	HMDB0114720	828.548374821	pos	M+H-2H2O, M+CH3OH+H	C43H74NO10P	6.97221666667	-	-	-	-	-	-	-	Lipids and lipid-like molecules	Glycerophospholipids	Glycerophosphoethanolamines	0.020369029124599997	-	51.8	-6.896902249726431	6.2214	6.0616	6.0216	5.8381	5.7885	6.1543	6.1875	5.9178	5.2421	5.2340	5.8903	6.2938	5.2032	5.5647	6.0306	5.2010	6.1113	6.1373	5.6856	5.9488	6.1658	6.1172	5.9557	5.9388	5.9414	5.9359
pos_1796	PC(14:1(9Z)/16:0)	metab_1794	-	LMGP01011384;HMDB0007902	704.519520076	pos	M+H, M+Na	C38H74NO8P	7.010033333330001	-	-	-	-	-	-	-	Lipids and lipid-like molecules	Glycerophospholipids	Glycerophosphocholines	0.0316908092453	-	66.9	-4.20931975766248	6.1309	6.7480	6.2543	6.3306	6.1624	6.3586	6.2260	6.3994	6.2792	6.4867	6.7426	6.9972	6.9833	6.7222	6.6906	6.1496	6.7456	6.5170	6.3307	6.5246	6.7688	6.5111	6.5985	6.5656	6.5884	6.5819
pos_1797	PC(14:0/14:0)	metab_1795	-	HMDB0007866;LMGP01010477	700.4856336619999	pos	M+H, M+Na	C36H72NO8P	7.010033333330001	-	-	-	-	-	-	-	Lipids and lipid-like molecules	Glycerophospholipids	Glycerophosphocholines	0.011572753698200001	-	78.9	-3.9762423383696497	4.4536	5.3638	4.9811	4.7762	4.6848	4.8830	4.9353	4.8078	4.8603	5.1519	5.4267	5.7809	5.6338	5.3809	5.2920	4.5809	5.5626	5.1381	4.6376	5.0305	5.2829	5.1313	5.2045	5.1967	5.2056	5.1962
pos_1801	PC(16:1(9Z)/16:1(9Z))	metab_1799	C00157	HMDB0008002;LMGP01010684	752.516876171	pos	M+H, M+Na	C40H76NO8P	7.017583333330001	-	Lipids	Phospholipids	map01100;map00564;map01110;map00590;map00591;map00592	Metabolic pathways;Glycerophospholipid metabolism;Biosynthesis of secondary metabolites;Arachidonic acid metabolism;Linoleic acid metabolism;alpha-Linolenic acid metabolism	Metabolism;Metabolism;Metabolism;Metabolism;Metabolism;Metabolism	Global and overview maps;Lipid metabolism;Global and overview maps;Lipid metabolism;Lipid metabolism;Lipid metabolism	Lipids and lipid-like molecules	Glycerophospholipids	Glycerophosphocholines	0.0250047858346	-	91.1	-4.41443687050834	7.1895	7.3749	7.1231	7.1080	7.0058	7.2594	7.1747	7.2447	7.0767	7.2451	7.3506	7.6830	7.5606	7.3304	7.3278	6.8186	7.4797	7.3450	7.1121	7.3258	7.4404	7.3312	7.3054	7.2826	7.3040	7.3042
pos_1802	PC(18:2(9Z,12Z)/18:2(9Z,12Z))	metab_1800	-	HMDB0008138;LMGP01010937	782.5651222360001	pos	M+H, M+Na	C44H80NO8P	7.0402	-	-	-	-	-	-	-	Lipids and lipid-like molecules	Glycerophospholipids	Glycerophosphocholines	0.0334488006945	-	93.8	-5.51376850712323	7.9206	7.9107	7.8370	7.7587	7.6620	7.8527	7.8396	7.7534	7.5306	7.6626	7.9710	7.8639	7.4626	7.7638	7.7123	7.4032	7.9450	8.0604	7.7596	7.7598	8.0499	8.0546	7.8303	7.7971	7.8079	7.8038
pos_1808	PC(18:1(11Z)/20:4(8Z,11Z,14Z,17Z))	metab_1806	-	HMDB0008082;LMGP01012157	830.563817568	pos	M+H, M+Na	C46H82NO8P	7.1083	-	-	-	-	-	-	-	Lipids and lipid-like molecules	Glycerophospholipids	Glycerophosphocholines	0.0449742899393	-	89.8	-4.10928118517788	7.2789	7.2138	7.1356	6.8794	6.8794	7.1475	7.1587	7.0920	6.5566	6.7902	6.8761	7.2622	6.2834	6.7405	6.9901	6.5295	7.2571	7.2357	6.8885	6.6388	7.1873	7.2458	7.0327	6.9991	6.9998	6.9883
pos_1810	PC(15:0/20:3(8Z,11Z,14Z))	metab_1808	-	LMGP01011423;HMDB0007948	792.5476062000001	pos	M+H, M+Na	C43H80NO8P	7.1386	-	-	-	-	-	-	-	Lipids and lipid-like molecules	Glycerophospholipids	Glycerophosphocholines	0.026652627041599996	-	87.2	-4.61510335567297	7.2347	7.1264	6.9814	6.9242	6.9986	7.0574	7.0280	7.0369	6.6221	6.7209	7.2775	7.0154	6.5751	7.0626	6.9302	6.6686	7.0801	7.1727	6.9729	7.2257	7.2255	7.1640	7.0285	7.0060	7.0190	7.0040
pos_1811	PE(18:2(9Z,12Z)/18:2(9Z,12Z))	metab_1809	-	LMGP02010111;HMDB0009093	740.5176899730001	pos	M+H, M+Na	C41H74NO8P	7.153733333330001	-	-	-	-	-	-	-	Lipids and lipid-like molecules	Glycerophospholipids	Glycerophosphoethanolamines	0.0322719365542	-	85.7	-6.47914117245747	6.5461	6.6155	6.5369	6.6381	6.5105	6.5593	6.4623	6.4296	6.5927	6.4730	6.6413	6.5723	6.4586	6.5662	6.5178	6.3150	6.4560	6.6485	6.4995	6.6093	6.5330	6.6253	6.5186	6.4910	6.5203	6.5017
pos_1812	PE-NMe2(16:0/18:2(9Z,12Z))	metab_1810	-	HMDB0113943	766.533066703	pos	M+H, M+Na	C41H78NO8P	7.1386	-	-	-	-	-	-	-	Lipids and lipid-like molecules	Glycerophospholipids	Glycerophosphoethanolamines	0.0294875630436	-	76.9	-3.79237899556486	6.9739	6.8247	6.7189	6.6280	6.7501	6.8009	6.8033	6.7461	6.4459	6.5480	7.0411	6.8330	6.6037	6.9426	6.7806	6.5481	6.7897	6.8330	6.7991	7.0804	6.9019	6.8227	6.8027	6.7734	6.7916	6.7808
pos_1816	PE(14:0/16:1(9Z))	metab_1814	-	HMDB0008825;LMGP02011249	684.45474275	pos	M+H, M+Na	C35H68NO8P	7.1841	-	-	-	-	-	-	-	Lipids and lipid-like molecules	Glycerophospholipids	Glycerophosphoethanolamines	0.0487777417949	-	81.1	-3.78528306918179	5.0478	5.5115	5.2734	5.3672	5.1383	5.3860	5.2686	5.2900	5.2092	5.3910	5.5050	5.7430	5.3364	5.6111	5.4711	5.1530	5.3633	5.4970	5.1619	5.4394	5.5721	5.4350	5.3844	5.3816	5.4272	5.3978
pos_1823	PC(18:3(9Z,12Z,15Z)/P-18:0)	metab_1821	-	HMDB0008226	768.585709355	pos	M+H, M+Na	C44H82NO7P	7.2220833333300005	-	-	-	-	-	-	-	Lipids and lipid-like molecules	Glycerophospholipids	Glycerophosphocholines	0.0418274974513	-	75.2	-5.80742328720368	6.0202	5.7049	6.1872	5.6596	5.9685	5.7862	5.9838	6.1420	5.9882	5.8177	5.9689	5.9531	5.2097	5.7368	5.6062	5.6017	5.7208	5.7376	5.9703	6.3551	6.0614	5.7529	5.9060	5.8960	5.8842	5.8634
pos_1829	PC(15:0/P-18:1(11Z))	metab_1827	-	HMDB0007963	752.550335448	pos	M+H, M+Na	C41H80NO7P	7.28255	-	-	-	-	-	-	-	Lipids and lipid-like molecules	Glycerophospholipids	Glycerophosphocholines	0.04221592340080001	-	90.3	-5.434727019182451	6.2725	5.9475	5.7250	5.5865	6.2247	6.0911	6.3535	6.1094	5.7979	5.8857	6.1062	5.9433	5.5626	5.7713	5.6588	5.8218	5.2041	5.6670	6.1371	6.4029	5.9335	5.6479	5.9819	5.9572	5.9797	5.9436
pos_1832	PE-Cer(d16:1(4E)/18:0(2OH))	metab_1830	-	LMSP03020080	699.5021910910001	pos	M+H, M+Na	C36H73N2O7P	7.40396666667	-	-	-	-	-	-	-	-	-	-	0.10029453812200001	70.4	-	-3.61986655226213	6.4407	6.6526	6.5595	6.4509	6.2451	6.4318	6.2155	6.3966	6.4390	6.5515	6.3696	6.1589	6.6407	6.4244	6.2668	6.5038	6.4936	6.3514	6.4099	6.3470	6.1799	6.2973	6.3782	6.3736	6.3398	6.2805
pos_1844	PC(18:0/18:2(9Z,12Z))	metab_1842	-	LMGP01010768;HMDB0008039	786.5976452689999	pos	M+H, M+K	C44H84NO8P	7.52555	-	-	-	-	-	-	-	Lipids and lipid-like molecules	Glycerophospholipids	Glycerophosphocholines	0.0370477624796	-	80.7	-3.92881047533243	7.5001	7.3765	7.4062	7.2509	7.2210	7.3272	7.3157	7.2616	7.1491	7.4526	7.7557	7.6552	7.7290	7.5930	7.3601	7.2690	7.6955	7.5319	7.3654	7.3943	7.6237	7.5388	7.4634	7.4393	7.4377	7.4253
pos_1848	SM(d18:1/18:1(11Z))	metab_1846	C00550	HMDB0012100	751.569870898	pos	M+H, M+Na	C41H81N2O6P	7.59373333333	-	Lipids	Phospholipids	map00600;map01100	Sphingolipid metabolism;Metabolic pathways	Metabolism;Metabolism	Lipid metabolism;Global and overview maps	Lipids and lipid-like molecules	Sphingolipids	Phosphosphingolipids	0.038571224074	-	68.8	-3.7718356169582	6.0682	5.7811	6.2179	6.0330	6.1596	5.8879	6.1806	5.9902	6.2334	6.0749	6.5100	6.5844	5.8861	6.3466	6.0405	5.6797	6.1115	6.3954	6.1331	6.2711	6.2812	6.3937	6.1789	6.1474	6.1440	6.1470
pos_1860	PC(18:0/P-18:1(11Z))	metab_1858	-	HMDB0008062	794.600675974	pos	M+H, M+Na	C44H86NO7P	7.95888333333	-	-	-	-	-	-	-	Lipids and lipid-like molecules	Glycerophospholipids	Glycerophosphocholines	0.0577164433523	-	65.9	-3.66379315257393	6.1189	5.9253	6.3362	5.8963	5.9947	5.9215	6.1290	6.1332	6.0971	6.2465	6.5917	6.4806	6.0200	6.4341	5.9034	5.6975	6.1709	6.2689	5.9774	6.1898	6.3297	6.2711	6.1216	6.1103	6.1137	6.0646
pos_1861	PC(18:0/18:1(11Z))	metab_1859	-	HMDB0008037;LMGP01010750	810.595476965	pos	M+H, M+Na	C44H86NO8P	7.99695	-	-	-	-	-	-	-	Lipids and lipid-like molecules	Glycerophospholipids	Glycerophosphocholines	0.0716815029351	-	73.6	-3.48844186964797	6.8669	6.7163	6.9498	6.7049	6.8049	6.7118	6.7530	6.6686	6.3655	6.8956	7.1566	7.2094	7.2298	7.0604	6.7955	6.6445	7.2570	6.8188	6.6312	6.8223	7.0756	6.8087	6.8390	6.8191	6.8296	6.7671
pos_1870	PC(15:0/22:2(13Z,16Z))	metab_1868	-	LMGP01011428;HMDB0007954	822.596007763	pos	M+H, M+Na	C45H86NO8P	7.791383333330001	-	-	-	-	-	-	-	Lipids and lipid-like molecules	Glycerophospholipids	Glycerophosphocholines	0.0507106721459	-	84.1	-3.13779832558365	6.5635	6.1694	6.1638	5.8932	5.7764	6.3106	5.9824	5.9096	5.6134	6.1128	6.6074	6.4025	5.8164	6.3746	6.1850	5.8017	6.3711	6.3744	6.2013	6.4773	6.4970	6.3930	6.1704	6.1644	6.1594	6.1205
pos_1876	PC(18:0/20:3(8Z,11Z,14Z))	metab_1874	-	HMDB0008047;LMGP01010799	834.5956189289999	pos	M+H, M+Na	C46H86NO8P	7.67723333333	-	-	-	-	-	-	-	Lipids and lipid-like molecules	Glycerophospholipids	Glycerophosphocholines	0.0490017699654	-	86.4	-3.2508174173954902	6.8547	6.6665	6.6338	6.3195	6.2852	6.5769	6.7050	6.6445	5.6557	6.2838	6.2657	6.8755	5.5650	6.1495	6.4518	5.8796	6.7746	6.7529	6.4952	5.9101	6.7447	6.7478	6.4426	6.4547	6.4394	6.4042
pos_1878	PE(20:3(5Z,8Z,11Z)/P-18:1(11Z))	metab_1876	-	HMDB0009347	774.53555709	pos	M+Na, M+K	C43H78NO7P	8.2406	-	-	-	-	-	-	-	Lipids and lipid-like molecules	Glycerophospholipids	Glycerophosphoethanolamines	0.20073583663800001	-	63.5	-6.9909541784659694	5.7928	5.8023	5.8584	5.4710	5.5884	5.5058	5.5073	5.6474	5.7233	5.9805	5.9351	5.8304	5.7278	5.8399	5.3762	5.5129	6.0041	5.9214	5.8934	5.7402	5.8165	5.9251	5.4957	5.6060	5.6500	5.4670
pos_1880	PE-Cer(d15:1(4E)/20:0(2OH))	metab_1878	-	LMSP03020074	713.517816965	pos	M+H, M+Na	C37H75N2O7P	7.5634	-	-	-	-	-	-	-	-	-	-	0.127367812734	63.3	-	-3.7796359465194302	6.0540	5.9060	6.0070	5.9068	5.7406	5.9763	5.7818	5.8575	5.9052	6.1882	5.8599	5.5697	5.8064	5.9608	5.7440	5.9617	5.7300	5.7685	5.9327	5.8789	5.6801	5.7199	5.8020	5.7849	5.7470	5.6723
pos_1881	PE-Cer(d14:1(4E)/20:0)	metab_1879	-	LMSP03020005	683.50719066	pos	M+H, M+Na	C36H73N2O6P	7.548266666669999	-	-	-	-	-	-	-	-	-	-	0.0631717315566	69.8	-	-3.8995196042135296	6.5061	6.5327	6.5896	6.5904	6.4413	6.3726	6.3594	6.5620	6.4106	6.3813	6.3012	6.3500	6.3671	6.2755	6.2917	6.1923	6.1785	6.4362	6.3363	6.3083	6.2280	6.4447	6.3533	6.3406	6.3240	6.2889
pos_1882	PC(18:0/20:4(8Z,11Z,14Z,17Z))	metab_1880	-	HMDB0008049;LMGP01012144	832.579486983	pos	M+H, M+Na	C46H84NO8P	7.335633333330001	-	-	-	-	-	-	-	Lipids and lipid-like molecules	Glycerophospholipids	Glycerophosphocholines	0.0529946825064	-	77.4	-3.657031256713701	7.1432	7.0318	7.0180	6.7352	6.6533	7.0063	6.9370	6.9787	6.4720	6.8034	6.7566	7.1560	6.5025	6.6275	7.0124	6.6436	7.1591	6.9426	6.7773	6.4714	6.9637	6.9362	6.8891	6.8608	6.8507	6.8349
pos_1884	PC(15:0/20:2(11Z,14Z))	metab_1882	-	HMDB0007946;LMGP01011422	794.563550223	pos	M+H, M+Na	C43H82NO8P	7.3888166666699995	-	-	-	-	-	-	-	Lipids and lipid-like molecules	Glycerophospholipids	Glycerophosphocholines	0.0279400748853	-	85.1	-3.71366508805492	7.3224	7.0843	7.0788	6.9723	7.0186	7.0934	7.0306	7.0267	6.8282	6.9896	7.4052	7.1521	6.9106	7.2548	7.0743	6.9141	7.1145	7.1859	7.0221	7.3001	7.2864	7.1963	7.1067	7.0908	7.0888	7.0773
pos_1885	PC(15:0/18:1(11Z))	metab_1883	C00157	LMGP01010541;HMDB0007938	768.5484569280001	pos	M+H, M+Na	C41H80NO8P	7.3888166666699995	-	Lipids	Phospholipids	map01100;map00564;map01110;map00590;map00591;map00592	Metabolic pathways;Glycerophospholipid metabolism;Biosynthesis of secondary metabolites;Arachidonic acid metabolism;Linoleic acid metabolism;alpha-Linolenic acid metabolism	Metabolism;Metabolism;Metabolism;Metabolism;Metabolism;Metabolism	Global and overview maps;Lipid metabolism;Global and overview maps;Lipid metabolism;Lipid metabolism;Lipid metabolism	Lipids and lipid-like molecules	Glycerophospholipids	Glycerophosphocholines	0.0273506000188	-	87.5	-4.0902760286444915	6.6888	6.5258	6.5939	6.4578	6.6216	6.5841	6.5658	6.5022	6.3570	6.5493	6.9438	6.6783	6.6214	6.9118	6.6654	6.5919	6.6958	6.5588	6.4772	6.7976	6.6861	6.5652	6.6258	6.6064	6.6058	6.5982
pos_1915	PS(18:1(9Z)/0:0)	metab_1913	-	LMGP03050001	524.2968286409999	pos	M+H-H2O, M+H	C24H46NO9P	8.3679	-	-	-	-	-	-	-	-	-	-	0.253853606941	93.1	-	-2.6183846188557403	6.1616	6.4530	6.5433	6.1048	6.4894	6.5089	6.5110	6.5270	6.5829	6.5335	6.0293	6.1253	6.3614	6.2231	6.3429	6.1212	5.5858	5.4333	6.1264	5.8446	5.7055	5.4448	6.4544	6.3540	6.2597	6.2108
pos_1972	PC(16:0/18:2(9Z,12Z))	metab_1970	-	HMDB0007973;LMGP01010594	758.565517722	pos	M+H, M+K	C42H80NO8P	7.244816666669999	-	-	-	-	-	-	-	Lipids and lipid-like molecules	Glycerophospholipids	Glycerophosphocholines	0.0451589387078	-	89.9	-5.16639667158018	7.4079	7.4377	7.3620	7.3380	7.2193	7.3781	7.3062	7.2846	7.1833	7.3667	7.6082	7.6582	7.6247	7.5320	7.4068	7.2020	7.6883	7.5339	7.3381	7.4787	7.5653	7.5375	7.4528	7.4254	7.4370	7.4061
pos_1974	PE-Cer(d16:1(4E)/16:0)	metab_1972	-	LMSP03020019	655.4760004269999	pos	M+H, M+Na	C34H69N2O6P	7.2220833333300005	-	-	-	-	-	-	-	-	-	-	0.0207875126287	65.2	-	-3.6456675420676	6.0544	6.3498	6.2143	6.2751	6.1043	6.2903	5.9993	6.1917	6.2379	6.2634	5.8943	6.1310	6.2286	6.0906	6.2995	5.9452	5.9211	6.0085	5.9369	6.0110	6.0130	6.0000	6.1134	6.1137	6.1196	6.0983
pos_1992	PC(14:0/20:4(8Z,11Z,14Z,17Z))	metab_1990	C00157	LMGP01012128;HMDB0007884	776.517317985	pos	M+Na, M+K	C42H76NO8P	6.911716666669999	-	Lipids	Phospholipids	map01100;map00564;map01110;map00590;map00591;map00592	Metabolic pathways;Glycerophospholipid metabolism;Biosynthesis of secondary metabolites;Arachidonic acid metabolism;Linoleic acid metabolism;alpha-Linolenic acid metabolism	Metabolism;Metabolism;Metabolism;Metabolism;Metabolism;Metabolism	Global and overview maps;Lipid metabolism;Global and overview maps;Lipid metabolism;Lipid metabolism;Lipid metabolism	Lipids and lipid-like molecules	Glycerophospholipids	Glycerophosphocholines	0.041050188787300004	-	95.8	-3.6597353695859103	6.9141	6.8149	6.5437	6.4763	6.2868	6.6994	6.7128	6.7150	5.8398	6.1357	6.7168	6.9836	6.4234	6.3905	6.5553	5.8325	6.9721	6.9564	6.3642	6.4543	6.9017	6.9407	6.6878	6.6452	6.6605	6.6687
pos_2016	2-Cyclotetradecen-1-one	metab_2014	-	HMDB0039884	226.21579016	pos	M+H-H2O, M+NH4	C14H24O	6.692583333330001	55395-12-5	-	-	-	-	-	-	Organic oxygen compounds	Organooxygen compounds	Carbonyl compounds	0.06752270303050001	-	61.1	-2.667176840994029	5.3556	5.1215	5.2384	5.2304	5.2141	5.1984	5.1374	5.3060	5.2662	5.3263	5.2984	5.1972	5.3525	5.2689	5.1377	5.2864	5.2919	5.1505	5.1999	5.2428	5.1657	5.1553	5.1787	5.2236	5.2406	5.2444
pos_2022	Humulol	metab_2020	-	HMDB0038213	240.23136773	pos	M+H-H2O, M+NH4	C15H26O	6.685116666669999	24405-58-1	-	-	-	-	-	-	Lipids and lipid-like molecules	Prenol lipids	Sesquiterpenoids	0.05226403240119999	-	74.8	-2.43913335801071	5.4259	5.1690	5.3029	5.2642	5.2970	5.2637	5.2141	5.3609	5.3384	5.3915	5.3547	5.2443	5.3749	5.3299	5.1821	5.3685	5.3420	5.2032	5.2578	5.2803	5.2088	5.2066	5.2300	5.2688	5.2740	5.2824
pos_2056	Neoabietic acid	metab_2054	C11889	LMPR0104050004	303.230826297	pos	M+H, M+2Na-H	C20H30O2	6.57935	-	-	-	map01110	Biosynthesis of secondary metabolites	Metabolism	Global and overview maps	-	-	-	0.125068402698	75.2	-	-3.40917261417452	5.8440	5.3338	4.9162	5.1120	4.4427	5.2492	5.3981	5.3243	3.2098	4.1305	2.6977	3.0864	3.9363	3.1554	4.4047	4.2973	4.1048	2.8300	4.1805	4.0146	4.3207	2.9316	4.9278	5.0298	5.0219	5.0601
pos_2059	9,12,15-Octadecatrien-1-ol	metab_2057	-	LMFA05000216	265.251554182	pos	M+H, M+H-H2O	C18H32O	6.54195	-	-	-	-	-	-	-	-	-	-	0.0391208528903	61.3	-	-3.92777266283838	7.1022	6.9924	7.1263	7.0856	7.0753	7.1065	7.0148	7.0698	7.0920	7.0613	7.1649	7.1115	7.1144	7.0980	7.0284	7.1876	7.1349	7.1024	7.1114	7.1543	7.1518	7.1191	7.0565	7.0895	7.0944	7.0883
pos_2068	3-Methyl-2-cyclohexen-1-one	metab_2066	-	HMDB0031541	128.106671023	pos	M+H, M+NH4	C7H10O	6.534483333330001	1193-18-6	-	-	-	-	-	-	Organic oxygen compounds	Organooxygen compounds	Carbonyl compounds	0.059996194742800005	67.3	-	-1.12871820543242	5.4309	5.3589	5.4784	5.4422	5.4167	5.4497	5.3589	5.4055	5.4194	5.4011	5.5079	5.4560	5.4636	5.4568	5.3848	5.5276	5.4656	5.4311	5.4669	5.5141	5.5062	5.4564	5.3904	5.4182	5.4504	5.4391
pos_2075	Sclareol	metab_2073	C09183	HMDB0036827;LMPR0104030010	326.30395284400004	pos	M+H, M+NH4	C20H36O2	6.519566666669999	515-03-7	-	-	map01110	Biosynthesis of secondary metabolites	Metabolism	Global and overview maps	Lipids and lipid-like molecules	Prenol lipids	Diterpenoids	0.0372048183089	-	77.0	-2.74272469015557	4.7196	4.8617	4.2705	4.4478	4.6494	4.5239	4.5175	4.9069	5.6938	6.6433	5.0558	4.6191	6.2560	5.7169	4.5032	4.5771	4.2334	4.3253	4.8635	5.8562	5.3338	4.3715	5.5872	5.6202	5.6235	5.6100
pos_2106	Resolvin E1	metab_2104	C18171	LMFA03140003;HMDB0010410	315.19463585299997	pos	M+H-2H2O, M+Na	C20H30O5	6.48195	-	-	-	-	-	-	-	Lipids and lipid-like molecules	Fatty Acyls	Eicosanoids	0.047008204115699996	-	81.2	-2.38505023118665	5.3082	4.3780	5.4158	5.7712	4.3318	5.0227	5.2690	5.8052	3.6501	4.1655	3.3306	2.7043	3.9847	3.5398	3.9114	4.1908	4.7748	4.5373	5.1746	4.1609	4.8926	4.6428	4.9501	4.9807	4.9803	4.9412
pos_2131	1-(11Z-docosenoyl)-glycero-3-phosphate	metab_2129	-	LMGP10050029;HMDB0062304	510.35366778199995	pos	M+H-H2O, M+NH4	C25H49O7P	6.42948333333	-	-	-	-	-	-	-	Lipids and lipid-like molecules	Glycerophospholipids	Glycerophosphates	0.018592459816599998	-	52.4	-3.0219844137611096	6.6863	6.6025	6.7296	6.7631	6.5771	6.6083	6.8045	6.8003	7.4539	7.1962	6.6994	6.3927	6.5450	6.9063	6.8983	6.8189	6.1680	6.2653	7.0266	6.8212	6.4126	6.2646	6.8633	6.8592	6.8710	6.8773
pos_2133	LysoPA(18:1(9Z)/0:0)	metab_2131	-	HMDB0007855	459.246311054	pos	M+H-H2O, M+Na	C21H41O7P	6.422000000000001	-	-	-	-	-	-	-	Lipids and lipid-like molecules	Glycerophospholipids	Glycerophosphates	0.0109752208577	-	80.8	-2.99465950560118	5.8227	6.0096	6.0083	6.1210	6.0342	5.9332	5.9308	5.9655	5.9179	6.0203	5.9286	5.8791	5.9592	5.9781	5.9754	5.9762	5.8515	5.7918	5.9301	6.0341	5.7693	5.7995	5.9778	5.9811	5.9697	5.9762
pos_2138	Ambronide	metab_2136	-	HMDB0036831	254.24679033	pos	M+H-H2O, M+NH4	C16H28O	6.4145333333300005	6790-58-5	-	-	-	-	-	-	Organoheterocyclic compounds	Naphthofurans	Not Available	0.034759508257	-	65.0	-3.046442308186549	6.8017	6.6042	6.8399	6.7588	6.7263	6.8120	6.7078	6.6927	6.7535	6.6156	6.9200	6.8859	6.7872	6.7348	6.6315	6.9123	6.8472	6.8432	6.8955	6.7901	6.9253	6.8376	6.7592	6.7827	6.7664	6.7923
pos_2145	Docosatrienoic acid	metab_2143	-	HMDB0002823	376.317187389	pos	M+NH4, M+ACN+H	C22H38O2	6.392066666669999	28845-86-5	-	-	-	-	-	-	Lipids and lipid-like molecules	Fatty Acyls	Fatty acids and conjugates	0.0559258092098	-	79.2	-3.81329497613911	5.7935	5.5062	5.5043	5.7842	5.5118	5.6811	5.2061	5.1369	4.2221	5.0314	5.3768	5.4980	5.2065	5.2752	5.1281	5.6976	6.0451	6.0393	5.2585	5.5862	5.9741	6.0295	5.3753	5.3613	5.3306	5.3248
pos_2181	Yucalexin P21	metab_2179	-	HMDB0036754	337.272241687	pos	M+CH3OH+H, M+ACN+H	C20H32O2	6.3247666666699995	119626-54-9	-	-	-	-	-	-	Lipids and lipid-like molecules	Prenol lipids	Diterpenoids	0.0161780936627	-	66.4	-4.86378138983243	6.6604	6.7799	6.7025	7.0270	6.8580	6.7403	6.7127	6.8154	6.7059	6.7483	6.5979	6.5807	6.3893	6.5938	6.7425	6.7851	6.3125	6.3452	6.7944	6.8792	6.3151	6.3427	6.6994	6.6891	6.7040	6.6911
pos_2191	PE(14:0/0:0)	metab_2189	-	LMGP02050003	426.25973912	pos	M+H, M+Na	C19H40NO7P	6.2948	-	-	-	-	-	-	-	-	-	-	0.09567903473919999	91.2	-	-4.17765840500867	4.0234	4.5791	4.6268	5.1911	4.5900	4.3374	4.5417	4.8442	5.2543	5.4763	4.6156	4.8172	5.6546	5.2178	4.4389	4.7417	5.2019	4.7157	4.9408	4.8548	4.5420	4.6990	5.0420	4.9973	5.0370	4.9502
pos_2203	(4E,8E,10E-d18:3)sphingosine	metab_2201	-	LMSP01080013	318.239066444	pos	M+H, M+Na	C18H33NO2	6.27243333333	-	-	-	-	-	-	-	-	-	-	0.0330556068414	54.5	-	-3.786057838254509	7.0568	6.6298	6.8786	6.8379	6.7806	6.9387	6.7143	6.6786	6.8069	6.6052	7.1797	7.0493	6.9143	6.8655	6.6600	6.9970	7.0839	7.1141	6.9424	6.8282	7.1863	7.1329	6.8528	6.8573	6.8688	6.8847
pos_2223	PC(17:2(9Z,12Z)/0:0)	metab_2221	-	LMGP01050127	506.322342519	pos	M+H, M+Na	C25H48NO7P	6.25745	-	-	-	-	-	-	-	-	-	-	0.0538622999245	63.5	-	-3.5095283230317795	6.0552	6.0863	6.0752	6.0118	6.5366	5.9688	6.2299	6.4461	6.3771	6.1915	6.0740	5.7000	5.8427	6.1144	6.0382	6.0725	5.6096	5.5687	6.5215	6.3221	5.6505	5.6250	6.1616	6.2112	6.1659	6.1912
pos_2279	13(S)-HOTrE	metab_2277	C16316	-	339.189699933	pos	M+H-H2O, M+2Na-H	C18H30O3	6.19735	-	-	-	map00592	alpha-Linolenic acid metabolism	Metabolism	Lipid metabolism	-	-	-	0.03673746610380001	51.6	-	-3.53258538202883	6.1055	6.0644	5.8158	5.8075	5.9107	5.9316	5.9674	5.8558	5.3846	5.4442	5.5679	5.6386	5.5415	5.4738	5.7428	5.7016	5.7506	5.5736	5.5925	5.8548	5.8099	5.5952	5.8207	5.8345	5.8296	5.8577
pos_2296	Neriantogenin	metab_2294	-	HMDB0030044	373.233943772	pos	M+H, M+Na	C23H32O4	6.17465	-	-	-	-	-	-	-	Lipids and lipid-like molecules	Steroids and steroid derivatives	Steroid lactones	0.011095846897	-	75.2	-9.11308486365264	5.7336	5.3915	4.9334	5.1101	4.7439	5.1866	5.2746	5.1957	3.9489	4.2012	4.0994	4.1939	4.3749	4.1623	4.5190	4.7222	4.3763	3.7253	4.4935	4.4961	4.4483	4.0344	4.9543	4.9551	4.9475	4.9455
pos_2297	15-dehydro-prostaglandin I2	metab_2295	C04835	LMFA03010205	351.213813755	pos	M+H, M+CH3OH+H	C20H30O5	6.17465	-	-	-	-	-	-	-	-	-	-	0.0422676276544	69.7	-	-7.95734777041155	5.2466	5.0568	5.2225	5.2448	4.9924	5.2411	5.1310	5.3879	4.7381	4.8466	4.7572	4.7425	4.8500	4.8474	5.0246	4.8451	5.1421	4.9360	5.0465	4.8949	5.0193	4.9083	5.0578	5.0283	5.0472	5.0721
pos_2300	(9S,10S)-9,10-dihydroxyoctadecanoate	metab_2298	C15988	HMDB0059633	281.246556635	pos	M+H-2H2O, M+Na	C18H36O4	6.17465	-	-	-	-	-	-	-	Lipids and lipid-like molecules	Fatty Acyls	Fatty acids and conjugates	0.0268658643958	-	59.5	-3.0040268401536	4.7807	4.7241	4.5706	4.8933	4.7121	4.8172	4.8497	4.6249	4.8067	4.5741	4.4438	5.0106	5.2396	4.8911	4.9610	4.7262	4.9340	4.8698	4.4226	4.7240	4.7109	4.8611	4.8218	4.7974	4.8204	4.8208
pos_2312	(5alpha,8beta,9beta)-5,9-Epoxy-3,6-megastigmadien-8-ol	metab_2310	-	HMDB0034672	191.14244332200002	pos	M+H-H2O, M+2Na-H	C13H20O2	6.159566666669999	69927-26-0	-	-	-	-	-	-	Organoheterocyclic compounds	Benzopyrans	Not Available	0.0190770628809	-	63.7	-2.8744630731876897	4.7119	4.7290	4.7129	4.7337	4.6753	4.7924	4.7210	4.6860	4.5594	4.6426	4.6575	4.7027	4.6680	4.6607	4.8101	4.7462	4.7180	4.7361	4.7092	4.7169	5.2783	4.7294	4.7192	4.7122	4.7173	4.7316
pos_2341	4-Hydroxy-3-(3-methyl-2-butenyl)acetophenone	metab_2339	C10702	HMDB0030770	227.105866911	pos	M+H, M+Na	C13H16O2	6.12191666667	26932-05-8	-	-	-	-	-	-	Organic oxygen compounds	Organooxygen compounds	Carbonyl compounds	0.027144855872999998	-	55.4	-3.6779869460862007	4.4779	4.5448	4.4168	5.2750	4.1305	4.6917	4.3849	4.1535	4.4277	4.8666	3.8489	4.4634	4.8349	4.1073	5.4643	4.8408	4.2396	4.4895	4.3236	3.4835	5.3027	4.5325	4.7731	4.7716	4.7540	4.7502
pos_2344	Cinnamaldehyde	metab_2342	C00903	HMDB0003441	115.05407674	pos	M+H-H2O, M+H	C9H8O	6.12191666667	104-55-2	-	-	map01100;map01110	Metabolic pathways;Biosynthesis of secondary metabolites	Metabolism;Metabolism	Global and overview maps;Global and overview maps	Phenylpropanoids and polyketides	Cinnamaldehydes	Not Available	0.039239962329599996	73.8	-	-1.13500339975773	5.4238	5.2927	5.2220	5.4790	5.1689	5.3785	5.2184	5.3612	5.1178	5.2432	5.1271	5.1028	5.1461	5.1142	5.2062	5.2987	5.2583	5.2179	5.3108	5.2063	5.3293	5.2477	5.1991	5.2242	5.2398	5.2292
pos_2372	7,8-epoxy-17S-HDHA	metab_2370	-	LMFA04000013	359.218291051	pos	M+H, 2M+Na	C22H30O4	6.08435	-	-	-	-	-	-	-	-	-	-	0.052827518481	82.9	-	-9.477064055287428	5.7851	5.4472	5.2699	5.5651	4.7010	5.4190	5.3307	5.7012	4.9128	4.7477	4.1911	4.3497	4.4350	4.2115	5.2995	5.0974	5.0616	4.6084	5.2419	4.6167	4.6391	4.6109	5.1596	5.1574	5.1250	5.1811
pos_2378	P-Mentha-1,3,8-triene	metab_2376	-	HMDB0037013	135.116438539	pos	M+H, M+NH4	C10H14	6.09188333333	18368-95-1	-	-	-	-	-	-	Lipids and lipid-like molecules	Prenol lipids	Monoterpenoids	0.0510825769215	63.7	-	-2.8957051780135603	5.4244	5.4134	5.1982	5.3322	5.1508	5.4643	5.3280	5.2692	5.0793	5.0741	5.0919	5.1848	5.1018	5.1118	5.3068	5.2163	5.2192	5.1931	5.2036	5.1296	5.2913	5.2004	5.2003	5.2101	5.2388	5.2465
pos_2389	Capsianoside IV	metab_2387	-	HMDB0030736	667.327277855	pos	M+NH4, M+Na	C32H52O13	6.076833333330001	121924-05-8	-	-	-	-	-	-	Lipids and lipid-like molecules	Fatty Acyls	Fatty acyl glycosides	0.074125297159	-	83.4	-3.36455222064354	5.6466	5.9664	5.2490	5.1395	5.1606	6.0245	5.6199	5.0848	5.1508	4.2911	4.2876	5.2512	5.2724	4.9852	5.6800	5.0486	5.0999	5.1662	4.9808	4.2850	5.4070	5.1584	5.4333	5.4155	5.3563	5.4036
pos_2401	Yucalexin P15	metab_2399	-	HMDB0036753	331.189079069	pos	M+H-H2O, M+H	C20H26O4	6.061833333330001	119626-52-7	-	-	-	-	-	-	Lipids and lipid-like molecules	Prenol lipids	Diterpenoids	0.021310506804	-	81.4	-3.5273401151425405	6.4591	6.1045	6.4147	6.6614	5.6419	6.2619	6.3145	6.6237	5.3095	5.7089	5.2062	4.6306	5.3323	5.3350	5.7887	5.7920	6.0066	5.8912	6.4653	5.4198	5.8435	5.9007	6.1071	6.1252	6.1101	6.1236
pos_2445	4-Hydroxy-3-methoxy-cinnamoylglycine	metab_2443	C02564	HMDB0059747	216.067499324	pos	M+H-2H2O, M+NH4	C12H13NO5	6.009316666669999	-	-	-	-	-	-	-	Organic acids and derivatives	Carboxylic acids and derivatives	Amino acids, peptides, and analogues	0.165129324975	-	50.7	7.88493449442932	4.5762	4.6646	4.7513	4.6926	4.7899	4.7112	4.6452	4.6685	4.7642	4.9366	4.7584	5.0728	5.5602	5.0211	5.0562	5.1434	4.8226	4.8301	4.8087	4.9323	4.9290	4.8651	4.8157	4.9128	4.9723	4.9800
pos_2497	Pyrocurzerenone	metab_2495	-	HMDB0036454	195.116515616	pos	M+H-H2O, M+H	C15H16O	5.91135	20013-75-6	-	-	-	-	-	-	Lipids and lipid-like molecules	Prenol lipids	Sesquiterpenoids	0.0252181722077	-	69.6	-1.4674065492591295	4.6749	4.2400	4.1545	5.0643	3.5473	4.4652	4.1768	4.4888	3.5487	4.1859	3.5027	3.3846	3.5068	3.5451	3.4628	3.7015	4.0150	4.0684	4.1659	3.4181	3.8927	4.0291	4.1642	4.1404	4.1623	4.1606
pos_2507	4'-METHOXYFLAVONE	metab_2505	-	-	253.085093032	pos	M+H, M+CH3OH+H	C16H12O3	5.8657	-	-	-	-	-	-	-	-	-	-	0.0277629396069	75.0	-	-3.2832731866941405	3.3524	3.5371	3.4836	3.8185	2.5009	3.2671	3.3066	3.5589	4.8812	5.0538	3.3723	3.7733	4.7768	4.6649	4.7426	5.3297	2.8630	2.5135	3.3968	2.4308	3.5760	2.5171	4.5376	4.5434	4.5408	4.5639
pos_2511	4-Hydroxyretinoic acid glucuronide	metab_2509	-	HMDB0061688	515.224070214	pos	M+H-H2O, M+Na	C26H36O9	5.858066666669999	-	-	-	-	-	-	-	Lipids and lipid-like molecules	Prenol lipids	Terpene glycosides	0.053160282829200003	-	76.7	-2.4215476603961203	4.0269	4.1053	4.2161	5.3372	2.7377	4.6117	4.2090	4.4128	2.7402	3.5550	2.6839	2.6150	2.7551	2.7328	4.0496	3.7004	3.5949	3.3619	4.2292	2.7333	3.5729	3.4736	4.1526	4.1251	4.1052	4.1038
pos_2535	Fructose 1,6-bisphosphate	metab_2533	C00354	HMDB0001058	322.991925057	pos	M+H-H2O, M+H	C6H14O12P2	0.7097666666670001	488-69-7	-	-	map01100;map01110;map01120;map01200;map00710;map00680;map01130;map00400	Metabolic pathways;Biosynthesis of secondary metabolites;Microbial metabolism in diverse environments;Carbon metabolism;Carbon fixation in photosynthetic organisms;Methane metabolism;Biosynthesis of antibiotics;Phenylalanine, tyrosine and tryptophan biosynthesis	Metabolism;Metabolism;Metabolism;Metabolism;Metabolism;Metabolism;Metabolism;Metabolism	Global and overview maps;Global and overview maps;Global and overview maps;Global and overview maps;Energy metabolism;Energy metabolism;Global and overview maps;Amino acid metabolism	Organic oxygen compounds	Organooxygen compounds	Carbohydrates and carbohydrate conjugates	0.112521985206	-	52.6	-2.4583731252530696	2.7069	2.6635	2.6518	2.7526	2.8132	3.9046	3.1451	5.1057	5.5282	2.8743	4.4966	3.7973	2.8462	3.1888	3.8597	3.0181	2.8197	4.8398	4.2499	2.6838	3.4618	4.8502	4.4228	4.4652	4.5186	4.4145
pos_2537	Phosphoenol pyruvate	metab_2535	-	-	168.98923828600002	pos	M+H-H2O, M+H	C3H5O6P	0.717316666667	-	-	-	-	-	-	-	-	-	-	0.0429874413415	62.4	-	-2.1598506695061497	4.5952	4.7839	4.7557	3.3217	4.6802	5.0590	5.0641	4.5979	4.4475	5.2010	4.2743	3.1343	5.2922	5.4250	4.4358	4.7957	5.4556	4.7521	5.5196	4.4253	5.6917	4.7493	5.0327	5.0480	5.0741	5.0672
pos_2664	L-Ornithine	metab_2662	C00077	-	133.096859735	pos	M+H	C5H12N2O2	0.500433333333	-	Peptides	Amino acids	map01100;map00220;map01110;map01210;map00472;map02010;map00330;map00480;map01230;map01130	Metabolic pathways;Arginine biosynthesis;Biosynthesis of secondary metabolites;2-Oxocarboxylic acid metabolism;D-Arginine and D-ornithine metabolism;ABC transporters;Arginine and proline metabolism;Glutathione metabolism;Biosynthesis of amino acids;Biosynthesis of antibiotics	Metabolism;Metabolism;Metabolism;Metabolism;Metabolism;Environmental Information Processing;Metabolism;Metabolism;Metabolism;Metabolism	Global and overview maps;Amino acid metabolism;Global and overview maps;Global and overview maps;Metabolism of other amino acids;Membrane transport;Amino acid metabolism;Metabolism of other amino acids;Global and overview maps;Global and overview maps	-	-	-	0.058646788702499994	52.1	-	-2.2282586408664	3.9955	4.1829	4.4234	5.8390	5.6358	4.2723	3.9672	4.3492	3.9373	4.8644	4.6195	4.6095	5.7458	5.6920	4.2056	3.9829	5.5369	4.6044	4.7673	5.2552	5.0732	4.5342	5.1600	5.1890	5.1949	5.2222
pos_2690	5-Ethyl-2,3-dimethylpyrazine	metab_2688	-	HMDB0029727	154.133422155	pos	M+NH4	C8H12N2	0.530383333333	15707-34-3	-	-	-	-	-	-	Organoheterocyclic compounds	Diazines	Pyrazines	0.0432241783457	-	67.6	-3.31939226008978	4.3645	4.1015	3.4962	3.9973	4.3142	4.2578	3.6394	4.8257	4.7791	4.9963	5.2747	5.3510	4.9714	5.2293	4.9329	5.1717	5.5107	5.4016	5.0988	4.1378	4.9352	5.3828	4.9590	4.9970	5.0013	4.9843
pos_2735	Lysyl-Proline	metab_2733	-	HMDB0028959	244.16489064799998	pos	M+H	C11H21N3O3	0.5602333333330001	-	-	-	-	-	-	-	Organic acids and derivatives	Carboxylic acids and derivatives	Amino acids, peptides, and analogues	0.06259301527700001	74.3	-	-2.78555383607836	3.8674	4.1647	4.5581	4.9781	4.9449	4.0423	4.3506	4.2999	4.3896	4.3037	4.2223	4.2387	3.9828	4.1500	3.9973	5.0597	5.1063	4.8434	4.7309	4.0338	4.9141	4.8370	4.6421	4.5861	4.5857	4.6017
pos_2754	Aminoacetone	metab_2752	C01888	HMDB0002134	74.060377165	pos	M+H	C3H7NO	0.575166666667	298-08-8	-	-	map00260	Glycine, serine and threonine metabolism	Metabolism	Amino acid metabolism	Organic oxygen compounds	Organooxygen compounds	Carbonyl compounds	0.0247848482785	90.0	-	4.61151765661788	5.5127	5.3249	5.4428	5.2177	5.2109	5.3210	5.5384	5.3966	5.4643	5.3675	5.4652	5.5001	5.3544	5.2977	5.4073	5.4308	5.6253	5.6223	5.5823	4.8762	5.6249	5.6178	5.4081	5.4311	5.4252	5.4311
pos_2757	Citrulline	metab_2755	C00327	HMDB0000904	176.10250643400002	pos	M+H	C6H13N3O3	0.575166666667	372-75-8	Peptides	Amino acids	map01100;map01130;map00220;map01110;map01230	Metabolic pathways;Biosynthesis of antibiotics;Arginine biosynthesis;Biosynthesis of secondary metabolites;Biosynthesis of amino acids	Metabolism;Metabolism;Metabolism;Metabolism;Metabolism	Global and overview maps;Global and overview maps;Amino acid metabolism;Global and overview maps;Global and overview maps	Organic acids and derivatives	Carboxylic acids and derivatives	Amino acids, peptides, and analogues	0.0184543280632	92.5	-	-2.634491714082	4.5478	4.4690	4.4415	5.8881	6.1600	4.3244	4.7795	5.3456	5.5070	6.2187	5.5516	4.8248	6.7042	6.3040	4.3700	5.4277	6.1501	6.3715	5.5167	6.0776	5.5589	6.3767	5.9640	5.9767	5.9832	5.9724
pos_2775	Quinone	metab_2773	C15602;C00472	HMDB0003364	109.028435747	pos	M+H	C6H4O2	0.597516666667	106-51-4	-	-	map00627;map01120	Aminobenzoate degradation;Microbial metabolism in diverse environments	Metabolism;Metabolism	Xenobiotics biodegradation and metabolism;Global and overview maps	Organic oxygen compounds	Organooxygen compounds	Carbonyl compounds	0.0399204736085	58.0	-	0.277239668590861	5.0284	5.2756	5.2786	5.3007	5.3991	5.3926	5.1074	5.3341	4.9071	4.8001	4.9546	5.2054	4.9573	4.7879	5.2155	5.1269	4.8159	4.9351	4.9989	5.5307	5.2527	4.9186	5.1215	5.1596	5.1466	5.1579
pos_2779	Beta-D-Fructose 2-phosphate	metab_2777	C03267	HMDB0006800	261.03626655	pos	M+H	C6H13O9P	0.597516666667	-	-	-	map00051	Fructose and mannose metabolism	Metabolism	Carbohydrate metabolism	Organic oxygen compounds	Organooxygen compounds	Carbohydrates and carbohydrate conjugates	0.026627043569700002	69.3	-	-2.80162233412169	5.5755	5.5531	5.7221	5.7979	5.7862	5.7403	5.3186	5.5547	5.3710	5.0581	5.5175	5.1558	5.2366	5.1034	5.2161	5.5803	4.8614	5.3504	5.3486	5.9180	5.5151	5.3025	5.5727	5.5767	5.5933	5.5957
pos_2787	L-Proline	metab_2785	C00148	HMDB0000162	116.070414786	pos	M+H	C5H9NO2	0.612433333333	147-85-3	Peptides	Amino acids	map01100;map01110;map02010;map00330;map01230;map00332;map00970;map01130;map00401;map00404	Metabolic pathways;Biosynthesis of secondary metabolites;ABC transporters;Arginine and proline metabolism;Biosynthesis of amino acids;Carbapenem biosynthesis;Aminoacyl-tRNA biosynthesis;Biosynthesis of antibiotics;Novobiocin biosynthesis;Staurosporine biosynthesis	Metabolism;Metabolism;Environmental Information Processing;Metabolism;Metabolism;Metabolism;Genetic Information Processing;Metabolism;Metabolism;Metabolism	Global and overview maps;Global and overview maps;Membrane transport;Amino acid metabolism;Global and overview maps;Biosynthesis of other secondary metabolites;Translation;Global and overview maps;Biosynthesis of other secondary metabolites;Biosynthesis of other secondary metabolites	Organic acids and derivatives	Carboxylic acids and derivatives	Amino acids, peptides, and analogues	0.0414732519747	53.0	-	-1.65281730454725	7.5121	7.7568	7.7718	7.7894	7.7016	7.5966	7.5427	7.5918	7.6732	7.7499	7.7573	7.9204	7.7441	7.8802	7.7197	7.7469	7.8543	7.8935	7.7024	7.7645	7.8592	7.8895	7.7202	7.7420	7.7562	7.7607
pos_2803	2-Methylfuran	metab_2801	-	HMDB0013749	83.0493930109	pos	M+H	C5H6O	0.634716666667	534-22-5	-	-	-	-	-	-	Organoheterocyclic compounds	Heteroaromatic compounds	Not Available	0.056074927613	71.1	-	3.0687616370000805	5.2413	5.0362	5.1638	5.0062	5.0561	5.1415	4.9638	5.0375	4.4305	4.7602	4.4771	4.5229	4.7928	4.6809	4.8089	5.1634	4.7665	4.7070	4.9214	5.0613	4.8570	4.6944	4.8811	4.9223	4.9280	4.9377
pos_2859	N2-Succinylglutamic acid	metab_2857	-	-	248.075804024	pos	M+H	C9H13NO7	0.717316666667	-	-	-	-	-	-	-	-	-	-	0.0145585942383	54.6	-	-2.72865571931957	4.8159	2.9853	3.5353	2.5922	2.5277	3.8532	3.8652	3.4058	5.0879	4.4483	5.2904	2.4053	4.6839	4.6662	4.0788	2.5378	4.8712	5.6252	4.9716	2.5234	4.5203	5.6198	4.6321	4.6325	4.6393	4.6454
pos_2922	Met-Ser-OH	metab_2920	-	-	345.078324968	pos	M+H	C13H16N2O7S	0.839266666667	-	-	-	-	-	-	-	-	-	-	0.0377988017022	57.6	-	9.378025017881349	5.8958	5.7844	5.9892	5.8250	4.4459	6.0301	5.5834	5.5306	3.2811	2.5636	4.9728	5.1687	3.4953	2.5845	4.8161	5.6281	2.7209	4.9618	2.6775	4.8589	2.6596	4.8969	5.4278	5.4613	5.4321	5.4279
pos_2934	5-Hydroxymethyl-4-methyluracil	metab_2932	-	HMDB0000544	174.08698276200002	pos	M+NH4	C6H8N2O3	0.85455	147-61-5	-	-	-	-	-	-	Organoheterocyclic compounds	Diazines	Pyrimidines and pyrimidine derivatives	0.0180354955592	-	51.3	-2.14601553101283	4.8558	4.2961	3.9816	4.0489	3.7499	4.4156	4.0741	4.3083	4.3133	4.6503	4.6396	2.9048	4.5818	4.7937	4.1152	4.3518	4.6359	4.1929	4.5220	4.0193	4.2853	4.2673	4.4686	4.4744	4.4690	4.4853
pos_2938	3alpha-Hydroxyoreadone	metab_2936	-	HMDB0036047	316.14945413	pos	M+ACN+Na	C14H20O4	0.85455	124869-06-3	-	-	-	-	-	-	Organoheterocyclic compounds	Naphthofurans	Not Available	0.07950285958480001	-	53.7	-9.815213026083901	1.9081	1.8652	1.8536	1.9534	1.8896	1.8668	1.9601	1.8719	2.9067	4.8666	1.8364	1.7685	3.9048	5.0688	1.9134	1.8995	2.0348	3.3072	3.0439	1.8852	2.6154	3.2008	3.9833	4.0486	3.9749	3.9909
pos_2991	THTC	metab_2989	C11074	-	133.0315634	pos	M+H	C5H8O2S	0.9074	-	-	-	-	-	-	-	-	-	-	0.024942378278099996	75.2	-	-1.6173316731842602	6.2549	6.0061	5.8331	5.8893	5.9829	5.9580	6.2759	6.0637	6.3334	6.0666	6.2193	5.8962	6.0790	6.1719	6.0688	5.9990	6.3648	6.3117	6.2488	5.4168	6.1579	6.2956	6.1157	6.1378	6.1327	6.1398
pos_3052	Benzofuran	metab_3050	C14512	HMDB0032929	119.04903331	pos	M+H	C8H6O	0.952333333333	271-89-6	-	-	-	-	-	-	Organoheterocyclic compounds	Benzofurans	Not Available	0.0154338715659	68.4	-	-0.91436841486103	6.1176	6.0786	6.0395	6.0026	6.1509	5.9314	6.3370	6.0636	6.5705	6.0966	6.3116	6.3336	6.4491	6.4191	6.2362	6.2305	6.4849	6.8322	6.3975	6.2392	6.4330	6.8435	6.3358	6.3461	6.3465	6.3519
pos_3056	Dityrosine	metab_3054	-	HMDB0006045	361.13812717	pos	M+H	C18H20N2O6	0.952333333333	980-21-2	-	-	-	-	-	-	Lignans, neolignans and related compounds	Not Available	Not Available	0.136577056626	58.9	-	-3.56988647017328	3.5148	3.4713	3.4596	3.5606	3.4960	3.4730	4.4209	3.5994	4.9334	4.2070	4.5839	4.4249	5.2325	4.6794	4.2958	4.2589	5.2311	5.3292	4.6865	4.0220	4.6541	5.3273	4.6506	4.5478	4.6786	4.6838
pos_3058	Serinyl-Hydroxyproline	metab_3056	-	HMDB0029040	183.077849902	pos	M+H-2H2O	C8H14N2O5	0.9598	-	-	-	-	-	-	-	Organic acids and derivatives	Carboxylic acids and derivatives	Amino acids, peptides, and analogues	0.0936251128747	-	63.4	6.56281156678302	4.6139	4.6067	4.5868	4.3444	4.6801	4.2966	4.9150	4.5433	5.1027	4.6449	4.8662	4.9292	5.0154	4.9192	4.8353	4.7940	4.9946	5.2370	4.9204	4.7834	4.9671	5.3816	4.8827	4.8749	4.8387	4.9359
pos_3061	Penmacric acid	metab_3059	-	HMDB0029436	446.15063993900003	pos	2M+ACN+H	C7H10N2O5	0.9598	55297-13-7	-	-	-	-	-	-	Organic acids and derivatives	Carboxylic acids and derivatives	Amino acids, peptides, and analogues	0.266508821008	-	53.2	-2.79237080987907	3.2254	4.6716	4.8122	4.7452	4.8402	4.9725	4.6357	4.5852	3.9465	3.1808	3.1528	4.5700	3.2241	3.2018	4.2379	3.9813	3.3384	3.2852	3.2949	5.0767	4.7638	3.2888	4.6052	4.4810	4.5068	4.3083
pos_3090	Cysteinyl-Threonine	metab_3088	-	HMDB0028785	205.06369758099999	pos	M+H-H2O	C7H14N2O4S	0.989783333333	-	-	-	-	-	-	-	Organic acids and derivatives	Carboxylic acids and derivatives	Amino acids, peptides, and analogues	0.075323099956	-	56.8	-1.99086368216412	2.4993	3.8833	3.8020	4.0751	5.3743	3.9260	4.0147	4.4674	4.2028	4.1768	2.4269	2.3581	3.6721	2.9765	3.5723	4.0358	5.4160	2.5590	4.4769	5.2278	4.7627	3.3915	4.6263	4.5589	4.5684	4.5634
pos_3098	Piperidine	metab_3096	C01746	HMDB0034301	86.0966485024	pos	M+H	C5H11N	1.0121833333299999	110-89-4	-	-	-	-	-	-	Organoheterocyclic compounds	Piperidines	Not Available	0.039230783292400005	75.3	-	2.61740541225531	7.3370	7.1897	7.2303	7.1233	7.2453	7.1801	7.2954	7.1823	7.2877	7.2508	7.2888	7.2579	7.2483	7.3008	7.2257	7.2507	7.4051	7.3911	7.2545	7.2071	7.3412	7.3756	7.2393	7.2550	7.2650	7.2799
pos_3145	N-Fructosyl isoleucine	metab_3143	-	-	276.143419968	pos	M+H-H2O	C12H23NO7	1.07178333333	-	-	-	-	-	-	-	-	-	-	0.265798014159	79.4	-	-2.53749942469777	3.4336	3.7144	4.0710	3.4794	3.7272	3.9789	4.1001	3.7134	3.4173	3.3890	4.6157	4.1525	3.6919	3.7569	4.1840	3.4248	4.2780	4.7838	4.3798	3.9217	4.6390	4.6919	4.1326	4.2227	3.9308	4.1913
pos_3254	2-Phenylbutyramide	metab_3252	-	-	164.106593591	pos	M+H	C10H13NO	1.28453333333	-	-	-	-	-	-	-	-	-	-	0.0765436133126	81.9	-	-2.43337190259619	4.7319	3.8845	3.5122	3.1390	3.4318	4.1202	3.8580	3.8481	3.9730	3.9460	3.5354	3.5130	3.9112	4.1664	3.7248	3.6960	4.2528	3.8939	4.4327	4.1716	4.0572	3.9044	3.9728	4.0217	4.0308	4.0534
pos_3292	1-Methyluric acid	metab_3290	C16359	HMDB0003099	183.05079602900003	pos	M+H	C6H6N4O3	1.36145	708-79-2	-	-	map00232	Caffeine metabolism	Metabolism	Biosynthesis of other secondary metabolites	Organoheterocyclic compounds	Imidazopyrimidines	Purines and purine derivatives	0.07379282722310002	70.0	-	-2.58439346225986	0.0645	0.0587	1.9443	3.4228	0.0619	0.1172	2.0906	2.2716	4.3909	5.0250	3.2024	3.6605	4.1344	4.3148	0.0652	3.6735	4.0148	4.4790	3.9104	2.2083	3.9910	4.4579	4.0548	4.0309	4.1021	4.0883
pos_3305	7-Aminoflunitrazepam	metab_3303	-	HMDB0041818	306.099590415	pos	M+Na	C16H14FN3O	1.38453333333	34084-50-9	-	-	-	-	-	-	Organoheterocyclic compounds	Benzodiazepines	1,4-benzodiazepines	0.0473308260712	-	53.8	-6.07733772892647	0.7125	0.6778	0.6685	4.6602	4.7994	3.2831	4.2002	0.6831	2.9381	0.6769	2.8596	0.6021	3.2952	3.4592	2.5099	3.4974	3.9726	4.4759	3.3084	3.7338	4.6545	4.4233	3.9294	3.8895	3.9009	3.9306
pos_3318	R-(-)-Mandelic acid	metab_3316	-	-	135.043708787	pos	M+H-H2O	C8H8O3	1.40763333333	-	-	-	-	-	-	-	-	-	-	0.126731379073	59.7	-	-2.28269928493763	3.9614	4.0610	4.0605	4.1099	4.1111	4.0912	4.0124	4.0458	4.1246	4.2890	4.1802	4.0688	4.1869	4.2492	4.1734	4.5273	4.1141	4.3223	4.2509	4.2963	4.2087	4.3239	4.0731	4.1267	4.1684	4.2028
pos_3331	2-Methylguanosine	metab_3329	-	HMDB0005862	298.113679709	pos	M+H	C11H15N5O5	1.423	2140-77-4	-	-	-	-	-	-	Nucleosides, nucleotides, and analogues	Purine nucleosides	Not Available	0.0431294974697	89.5	-	-3.08079074729074	4.8507	4.5240	4.3912	4.3945	4.2500	4.3582	4.3443	4.1764	4.4010	4.6097	3.8164	4.7746	4.1343	4.3913	4.4390	5.2705	4.9171	4.6564	4.6433	4.3266	4.6275	4.6186	4.5576	4.5932	4.5991	4.5941
pos_3333	(R)-Mandelamide	metab_3331	C07301	-	152.070180733	pos	M+H	C8H9NO2	1.4307	-	-	-	map00627;map01120	Aminobenzoate degradation;Microbial metabolism in diverse environments	Metabolism;Metabolism	Xenobiotics biodegradation and metabolism;Global and overview maps	-	-	-	0.0683329088639	69.1	-	-2.80830131332735	4.1046	4.1530	4.2607	4.7774	4.8014	4.2663	4.2865	4.4872	4.6995	5.1934	4.8614	4.5024	4.5919	4.7035	4.7952	5.5736	4.6010	5.0970	4.8163	4.9931	4.6233	5.0524	4.7761	4.8316	4.8445	4.8328
pos_3384	Kaempferol 3-(6-acetylgalactoside)	metab_3382	-	HMDB0035466	504.12444217800004	pos	2M+3H2O+2H	C23H22O12	1.4768666666699999	-	-	-	-	-	-	-	Phenylpropanoids and polyketides	Flavonoids	Flavonoid glycosides	0.126984745467	-	65.8	3.58293842473942	3.5266	3.0858	4.7527	3.1751	4.1941	3.1061	4.0009	3.3629	3.1130	3.0847	3.0567	2.9877	4.7998	3.4950	3.1346	3.2820	3.2422	3.1891	3.1988	3.2017	3.1808	3.1926	3.5206	3.6046	3.6219	3.6557
pos_3400	N'-Hydroxymethylnorcotinine	metab_3398	-	HMDB0001324	237.06117699900003	pos	M+2Na-H	C10H12N2O2	1.49996666667	157129-55-0	-	-	-	-	-	-	Organoheterocyclic compounds	Pyridines and derivatives	Pyrrolidinylpyridines	0.119142845978	-	64.0	0.699859008995056	3.6507	4.0608	3.3422	4.4244	2.5063	3.4187	2.1892	3.8997	2.0580	3.4095	2.1471	1.8771	4.1421	3.2701	1.1636	3.8081	2.6656	2.3843	3.0696	2.4958	2.9680	2.5753	3.7580	3.6685	3.7406	3.7954
pos_3411	6-O-Methylguanine	metab_3409	-	-	166.07192735799998	pos	M+H	C6H7N5O	1.51521666667	-	-	-	-	-	-	-	-	-	-	0.0190139429158	59.3	-	-2.47745886636581	5.4472	4.4651	4.4752	4.2012	4.4611	4.3768	4.4418	4.4387	5.3255	5.2827	5.0048	5.0397	4.5201	4.7276	4.2694	5.7521	4.4551	4.8576	5.1561	4.2539	4.9594	4.8661	4.9868	5.0005	5.0051	4.9920
pos_3414	Aminofurantoin	metab_3412	-	HMDB0060589	241.09237451799999	pos	M+CH3OH+H	C8H8N4O3	1.51521666667	-	-	-	-	-	-	-	Organoheterocyclic compounds	Azolidines	Imidazolidines	0.08424159839600001	-	75.6	-3.6374028642906295	0.9273	1.4294	0.8789	0.9679	0.9107	1.3438	0.9740	2.6978	0.9129	4.3714	0.8638	0.8049	4.8014	3.7425	0.9320	0.9195	4.7263	0.9804	1.1644	3.1302	0.9731	2.8197	3.7160	3.7316	3.7927	3.7221
pos_3448	Iloprost	metab_3446	-	HMDB0015220	542.291647594	pos	M+ACN+Na	C30H38O5	1.56043333333	78919-13-8	-	-	-	-	-	-	Lipids and lipid-like molecules	Fatty Acyls	Eicosanoids	0.0837178385706	-	60.1	8.2662122871523	3.7489	3.6063	4.1759	4.1295	3.7315	3.7477	2.8712	4.1595	4.7060	4.2737	5.2380	4.6941	4.6217	4.9808	4.1562	4.1530	5.2307	5.5413	4.6118	4.1467	4.8726	5.5026	4.7572	4.8329	4.7655	4.7677
pos_3469	2-Amino-3-methoxy-benzoic acid	metab_3467	-	-	168.065074233	pos	M+H	C8H9NO3	1.58346666667	-	-	-	-	-	-	-	-	-	-	0.182385025072	50.4	-	-2.6658417018225	3.8480	3.9482	3.8449	3.8656	3.8817	4.0170	4.0195	4.0015	4.4623	4.0587	3.9330	3.8077	4.0923	4.0751	4.0635	4.2185	4.2454	4.2601	4.1920	4.1079	4.2136	4.3240	3.9379	4.0543	4.0498	4.1360
pos_3497	8-(1,2-dihydroxypropan-2-yl)-9-hydroxy-2H,8H,9H-furo[2,3-h]chromen-2-one	metab_3495	-	HMDB0128947	574.197293056	pos	2M+NH4	C14H14O6	1.59883333333	-	-	-	-	-	-	-	Phenylpropanoids and polyketides	Coumarins and derivatives	Furanocoumarins	0.079759589667	-	77.5	9.69363429503078	3.6753	3.8254	4.6216	4.2249	5.0398	4.6331	3.8732	3.6386	3.6590	3.6306	3.6026	3.7043	3.6739	3.6516	4.0306	3.6665	4.3228	3.7351	4.2008	4.9519	4.4474	3.8081	4.1484	4.2108	4.2108	4.2308
pos_3525	N-gamma-Glutamyl-S-propylcysteine	metab_3523	-	HMDB0039096	315.09983316	pos	M+Na	C11H20N2O5S	1.6509	91212-00-9	-	-	-	-	-	-	Organic acids and derivatives	Carboxylic acids and derivatives	Amino acids, peptides, and analogues	0.241050478525	-	60.8	4.517937441059731	2.8744	2.8310	2.8193	2.9202	3.9843	2.8326	2.9270	3.5772	4.3094	3.3207	2.8018	2.7329	3.2913	2.8508	2.8798	5.4084	3.6178	3.2908	3.7413	4.2466	2.9259	2.9377	4.2543	4.4074	4.1691	4.2526
pos_3541	Herierin III	metab_3539	-	HMDB0038760	188.09134102	pos	M+NH4	C8H10O4	1.67321666667	131123-56-3	-	-	-	-	-	-	Organoheterocyclic compounds	Pyrans	Pyranones and derivatives	0.100098585607	-	78.5	-2.31279289614317	3.7750	4.2505	4.4952	4.0121	4.0119	4.1893	3.6965	4.0242	3.6092	3.7699	3.6690	3.6515	3.8407	3.7032	3.7569	3.9943	3.7396	3.7613	3.8089	4.0004	3.7979	3.8238	3.7224	3.8209	3.8089	3.8105
pos_3546	Threoninyl-Hydroxyproline	metab_3544	-	HMDB0029062	197.091564093	pos	M+H-2H2O	C9H16N2O5	1.68083333333	-	-	-	-	-	-	-	Organic acids and derivatives	Carboxylic acids and derivatives	Amino acids, peptides, and analogues	0.21659437942899998	-	81.1	-2.17395552209867	2.8643	3.4308	2.8597	2.1951	2.2194	2.8767	3.1746	2.1131	2.6200	3.1666	2.5245	2.0090	3.4287	2.7911	4.3583	2.6769	3.0840	2.4514	3.0495	2.3317	3.5668	3.2346	3.1147	3.2329	3.3093	3.3392
pos_3567	Pectenotoxin 7	metab_3565	-	HMDB0032711	467.215966225	pos	M+2Na	C47H68O16	1.70378333333	-	-	-	-	-	-	-	Phenylpropanoids and polyketides	Macrolides and analogues	Pectenotoxins and derivatives	0.0671274157584	-	73.2	3.10089890045746	5.2370	5.3319	5.0178	3.6386	5.1145	5.0426	5.6272	4.9904	5.1478	5.1214	4.0537	3.4745	5.3810	4.3684	5.4662	4.7407	5.6756	4.9916	5.6106	3.4033	5.3856	4.9505	5.1907	5.2607	5.2185	5.2196
pos_3571	Alpha-methylphenylalanine	metab_3569	-	HMDB0029223	180.101447781	pos	M+H	C10H13NO2	1.7114833333300001	-	-	-	-	-	-	-	Phenylpropanoids and polyketides	Phenylpropanoic acids	Not Available	0.08618133102530001	72.5	-	-2.55346645079688	4.1624	4.2114	4.1469	4.8212	4.8200	4.6154	4.4808	5.2478	3.9816	4.0313	4.1543	4.3069	4.1209	4.1653	4.2185	4.1957	4.0252	4.1691	4.1606	5.2600	4.2967	4.1875	4.4521	4.5206	4.5236	4.5400
pos_3597	Isovalerylalanine	metab_3595	-	HMDB0000747	174.112094075	pos	M+H	C8H15NO3	1.74196666667	68219-63-6	-	-	-	-	-	-	Organic acids and derivatives	Carboxylic acids and derivatives	Amino acids, peptides, and analogues	0.0708527951554	52.0	-	-2.17036603388538	4.7870	4.2710	3.8055	3.8972	3.9148	4.0151	3.9433	4.0038	3.7377	3.7471	3.9390	3.7147	4.0369	3.8733	3.8141	3.9089	4.3428	4.1657	4.4785	4.1450	4.7099	4.1666	4.1037	4.1470	4.1378	4.1787
pos_3610	Galactonolactone	metab_3608	C03383	HMDB0002541	196.082487687	pos	M+NH4	C6H10O6	1.76501666667	2426-46-2	-	-	map01100;map00052	Metabolic pathways;Galactose metabolism	Metabolism;Metabolism	Global and overview maps;Carbohydrate metabolism	Organoheterocyclic compounds	Lactones	Not Available	0.09177105256130001	-	60.1	5.19028918793095	3.0578	2.9988	3.4112	3.5037	3.3589	3.2999	3.1354	3.1761	3.9723	4.7374	3.5624	4.1498	4.1221	3.8111	3.1894	3.2547	3.8609	4.1020	3.4690	3.4581	3.8071	4.0864	3.8286	3.7835	3.8434	3.8805
pos_3629	3'-HPPH	metab_3627	-	HMDB0013896	251.08399670400001	pos	M+H-H2O	C15H12N2O3	1.7958	-	-	-	-	-	-	-	Organoheterocyclic compounds	Azolidines	Imidazolidines	0.0324002317332	-	64.9	9.2981804750154	3.2145	0.0573	3.3077	3.9838	4.5051	0.0576	3.4833	3.9336	4.2694	3.6447	2.2859	0.0463	3.7936	3.4165	2.9157	5.3300	4.0610	4.0434	4.0508	4.6396	3.3405	3.7389	4.4419	4.4383	4.4508	4.4695
pos_3647	Neohesperidose	metab_3645	C08244	HMDB0029523	349.111741728	pos	M+Na	C12H22O10	1.81118333333	17074-02-1	-	-	-	-	-	-	Organic oxygen compounds	Organooxygen compounds	Carbohydrates and carbohydrate conjugates	0.0107888464986	-	65.2	3.75365459069626	3.8788	4.4493	4.0835	3.6113	4.2045	5.0650	3.6645	4.4981	3.9294	3.8573	3.2367	3.9433	3.8607	3.8980	3.7690	3.2292	4.7458	4.3083	4.7212	3.6166	5.0792	4.3282	4.3548	4.3447	4.3466	4.3521
pos_3652	Chavicol	metab_3650	C16930	HMDB0034107	135.08009219	pos	M+H	C9H10O	1.81886666667	501-92-8	-	-	-	-	-	-	Benzenoids	Phenols	1-hydroxy-2-unsubstituted benzenoids	0.049205912457800004	51.8	-	-2.60441561222938	3.5293	3.5996	3.6356	3.6906	3.6019	3.7042	3.4969	3.5376	3.4357	3.5833	3.5610	3.5724	3.5863	3.6725	3.5707	3.6768	3.7241	4.3817	3.8406	3.7023	3.9047	4.4005	3.6505	3.6779	3.7003	3.6908
pos_3660	L-Saccharopine	metab_3658	C00449	-	259.12797124900004	pos	M+H-H2O	C11H20N2O6	1.82653333333	-	-	-	map01100;map00310;map01110;map00300;map01230;map01130	Metabolic pathways;Lysine degradation;Biosynthesis of secondary metabolites;Lysine biosynthesis;Biosynthesis of amino acids;Biosynthesis of antibiotics	Metabolism;Metabolism;Metabolism;Metabolism;Metabolism;Metabolism	Global and overview maps;Amino acid metabolism;Global and overview maps;Amino acid metabolism;Global and overview maps;Global and overview maps	-	-	-	0.0571089768195	74.5	-	-3.17554198950463	2.3180	2.4883	2.7191	2.3636	2.6763	2.2764	3.1114	2.2815	4.1054	2.2736	2.2457	2.1771	2.9693	2.2945	2.4662	2.3093	4.6876	5.1577	3.5870	3.0015	4.9859	5.1239	4.0842	4.1190	4.0877	4.1352
pos_3745	3-(Isothiocyanatomethyl)-1-methoxy-1H-indole	metab_3743	-	HMDB0038463	219.058140073	pos	M+H	C11H10N2OS	1.88765	126769-93-5	-	-	-	-	-	-	Organoheterocyclic compounds	Indoles and derivatives	Indoles	0.0509374936656	-	52.5	-2.38617486985136	4.2518	3.9710	2.9166	0.0014	4.0096	4.2684	3.9591	4.0234	4.0909	4.3011	4.4610	2.4031	4.4750	4.3800	4.2356	3.8637	3.7090	4.2501	4.3348	3.8149	3.4612	3.9879	4.3597	4.4137	4.3936	4.3923
pos_3750	Zanthodioline	metab_3748	-	HMDB0031929	323.159337033	pos	M+NH4	C16H19NO5	1.88765	198336-59-3	-	-	-	-	-	-	Organoheterocyclic compounds	Quinolines and derivatives	Quinolones and derivatives	0.1625351865	-	87.2	-2.6586018706535604	2.8849	2.5283	2.5166	2.6173	3.0967	2.5299	3.6232	3.1285	3.1149	3.3005	3.0627	2.4304	3.4110	3.5931	2.8251	4.6527	2.7893	3.0480	2.9607	2.5485	2.6231	2.8479	3.4442	3.2842	3.4258	3.4436
pos_3753	O-Desmethylverapamil (D-703)	metab_3751	-	HMDB0014246	504.28059775400004	pos	M+ACN+Na	C26H36N2O4	1.88765	-	-	-	-	-	-	-	Benzenoids	Benzene and substituted derivatives	Phenylbutylamines	0.017757464060599998	-	71.7	-6.08645433518715	4.8184	5.0198	4.3000	4.5806	4.7495	4.6419	4.8271	5.1038	5.0809	5.1137	5.3318	4.9907	4.9643	4.9588	4.8686	4.8541	5.3165	5.6046	5.0788	4.9013	5.2992	5.5984	5.0882	5.0796	5.0880	5.0720
pos_3854	2-{[hydroxy(2-methoxyphenyl)methylidene]amino}acetic acid	metab_3852	-	HMDB0126552	192.06502643099998	pos	M+H-H2O	C10H11NO4	1.97975	-	-	-	-	-	-	-	Benzenoids	Benzene and substituted derivatives	Benzoic acids and derivatives	0.154469069243	-	87.5	-2.35881590137604	3.4056	2.8865	3.1007	2.6290	3.2194	3.4137	3.1013	3.2479	3.1577	3.9517	4.4189	3.3658	4.0267	4.6055	3.8013	3.6899	3.0912	3.7670	3.3496	3.5586	3.3758	3.6777	3.5027	3.6080	3.6651	3.6389
pos_3874	5-Ethyl-5-(1-methyl-3-carboxypropyl)barbituric acid	metab_3872	-	-	257.11237084	pos	M+H	C11H16N2O5	1.99521666667	-	-	-	-	-	-	-	-	-	-	0.031124222058700003	56.6	-	-3.2299620861772995	4.1300	4.2914	1.9639	2.3758	2.0000	4.0771	3.5918	2.8946	3.3546	4.0764	2.3942	3.5140	4.4692	3.2131	5.9393	2.2148	2.1306	2.9138	3.0937	2.5080	4.4624	2.1951	3.8140	3.8120	3.8369	3.8358
pos_3881	Tyrosyl-Proline	metab_3879	-	HMDB0029113	243.112045938	pos	M+H-2H2O	C14H18N2O4	2.0028833333300002	-	-	-	-	-	-	-	Organic acids and derivatives	Carboxylic acids and derivatives	Amino acids, peptides, and analogues	0.0743223732739	-	62.9	-2.7260493522051696	3.5043	3.5301	3.6620	3.4561	3.5730	3.4874	3.3715	3.5065	3.4404	3.8083	3.4287	3.5411	4.6403	3.6150	3.4943	3.5453	3.3583	3.4516	3.4937	4.2274	3.5400	3.4035	3.6929	3.6803	3.6375	3.6263
pos_3895	Salidroside	metab_3893	C06046	-	342.153918202	pos	M+ACN+H	C14H20O7	2.0118	-	-	-	map00350	Tyrosine metabolism	Metabolism	Amino acid metabolism	-	-	-	0.0512014245589	78.9	-	-2.69993392308923	1.0505	3.5445	3.8138	4.8771	4.0869	2.6384	3.2939	4.1189	2.6430	1.8415	1.9144	3.0280	1.7131	2.2565	3.6282	3.7215	1.9285	2.9143	3.1661	4.3154	3.0377	3.1373	3.6829	3.6308	3.6728	3.6620
pos_3902	1-(3-phenyloxiran-2-yl)ethan-1-one	metab_3900	-	HMDB0133750	204.101376052	pos	M+ACN+H	C10H10O2	2.01946666667	-	-	-	-	-	-	-	Benzenoids	Benzene and substituted derivatives	Not Available	0.186439644795	-	82.0	-3.26429226091583	2.6512	2.4484	2.4985	3.5296	2.5100	2.3432	2.7960	2.4497	2.9937	3.0466	3.0040	2.8311	2.2774	2.8525	2.5850	2.5221	2.7294	3.2777	2.3302	2.3379	2.5695	3.2745	4.8412	4.9591	4.8029	4.7943
pos_3903	2beta,9xi-Dihydroxy-8-oxo-1(10),4,11(13)-germacratrien-12,6alpha-olide	metab_3901	-	HMDB0036662	296.14868582599996	pos	M+NH4	C15H18O5	2.01946666667	-	-	-	-	-	-	-	Lipids and lipid-like molecules	Prenol lipids	Terpene lactones	0.09510567431889999	-	84.0	-2.02570261598142	3.9299	4.4775	4.3213	4.1953	3.0677	4.3496	4.3255	3.4830	3.9950	4.4578	3.3030	3.9734	2.7146	2.8342	3.6938	3.2461	3.5170	4.0682	3.6484	4.0351	3.8965	4.0800	3.8745	3.9698	3.9489	3.9592
pos_3909	Hydroxyphenylacetylglycine	metab_3907	C05596	HMDB0000735	210.075358652	pos	M+H	C10H11NO4	2.02713333333	28116-23-6	-	-	map00350	Tyrosine metabolism	Metabolism	Amino acid metabolism	Organic acids and derivatives	Carboxylic acids and derivatives	Amino acids, peptides, and analogues	0.0856316038587	51.8	-	-3.47070438322167	2.8601	2.8966	2.7370	2.6052	2.5407	3.0125	3.0034	2.9433	2.5432	4.1341	3.3451	2.7624	3.5179	3.6339	3.1653	3.4894	3.5436	5.1255	2.6488	2.9359	3.3392	5.1283	3.8696	3.8979	3.9562	3.9263
pos_3911	2-bromo-dodecanoic acid	metab_3909	-	LMFA01090009	279.096778043	pos	M+H	C12H23BrO2	2.02713333333	-	-	-	-	-	-	-	-	-	-	0.039438595857099995	58.8	-	4.88885931156171	2.2996	3.6542	3.1817	2.9492	3.7934	2.3675	3.2451	3.8362	3.6772	5.0101	2.6957	3.7994	4.2949	3.9627	4.5836	3.4249	3.0041	4.0374	4.3216	2.2766	2.9068	4.0432	4.0640	4.0548	4.0257	4.0377
pos_3935	4-Hydroxy-2-quinolone	metab_3933	C16716	-	162.054480958	pos	M+H	C9H7NO2	2.05015	-	-	-	-	-	-	-	-	-	-	0.0421433614531	53.0	-	-2.9428730650054904	3.8549	3.6427	3.8655	3.6363	3.7911	3.7724	4.6862	3.6556	4.7880	4.1388	4.5529	3.7687	4.7267	4.3823	3.7940	4.8246	3.8487	5.4443	4.4072	4.2621	3.9955	5.4450	4.5305	4.5425	4.5650	4.5691
pos_4002	N-(6-aminohexanoyl)-6-aminohexanoic acid	metab_4000	C01255	LMFA00000009	245.185364907	pos	M+H	C12H24N2O3	2.11258333333	-	-	-	map00930;map01120	Caprolactam degradation;Microbial metabolism in diverse environments	Metabolism;Metabolism	Xenobiotics biodegradation and metabolism;Global and overview maps	-	-	-	0.025275247132399998	79.9	-	-2.47426407429048	3.4585	3.7110	3.8176	3.7827	3.4065	3.9782	3.4746	3.8768	3.9075	4.6508	3.9557	2.8697	3.7229	4.1729	4.1165	3.7982	3.7641	3.8470	3.8723	3.5868	3.6952	3.9655	3.9330	3.9124	3.9135	3.9308
pos_4053	Salicin	metab_4051	C01451	HMDB0003546	328.138080582	pos	M+ACN+H	C13H18O7	2.16631666667	138-52-3	-	-	map00010;map02060	Glycolysis / Gluconeogenesis;Phosphotransferase system (PTS)	Metabolism;Environmental Information Processing	Carbohydrate metabolism;Membrane transport	Organic oxygen compounds	Organooxygen compounds	Carbohydrates and carbohydrate conjugates	0.0848023279834	-	65.2	-3.48774506534904	4.6939	4.5048	3.9269	4.2795	4.3497	4.6266	4.4189	4.2858	3.6828	3.4649	3.5563	2.9319	3.6323	3.9267	3.9207	4.6665	3.6743	3.4527	4.1497	3.6044	3.7646	3.5338	4.2741	4.2828	4.2019	4.2352
pos_4082	4-formyl Indole	metab_4080	-	-	146.059599418	pos	M+H	C9H7NO	2.20513333333	-	-	-	-	-	-	-	-	-	-	0.031938145052900005	97.1	-	-3.03932929336678	6.4339	6.1748	6.4434	6.1865	6.5216	5.8318	6.4261	6.2302	6.6816	6.2381	6.5081	6.8570	6.3310	6.5012	6.1198	6.6064	6.3403	6.8347	6.0578	6.3102	6.2568	6.8298	6.4480	6.4622	6.4725	6.4802
pos_4083	Nicotyrine	metab_4081	C10161	-	159.091171688	pos	M+H	C10H10N2	2.20513333333	-	-	-	-	-	-	-	-	-	-	0.0359176593603	67.4	-	-3.18231445638044	6.1141	5.8561	6.1304	5.8720	6.2025	5.5040	6.1108	5.9092	6.3622	5.9127	6.1824	6.5361	5.9966	6.1704	5.8033	6.2851	6.0241	6.5105	5.7298	5.9968	5.9351	6.5063	6.1284	6.1423	6.1487	6.1659
pos_4109	N-acetylphenylalanine	metab_4107	C03519	-	240.12222825799998	pos	M+CH3OH+H	C11H13NO3	2.24243333333	-	-	-	map00360	Phenylalanine metabolism	Metabolism	Amino acid metabolism	-	-	-	0.058949136232500005	52.1	-	-3.8930155951988303	0.3751	0.3504	0.3440	2.4441	0.3643	0.4649	0.4063	0.3542	0.3657	0.3498	0.3345	0.2988	2.7037	0.3615	0.6926	0.3700	5.1136	6.3414	2.6998	0.3618	4.6952	6.3316	4.9734	4.9719	5.0103	5.0219
pos_4122	Indole	metab_4120	C00463;C19907	HMDB0000738	118.064942588	pos	M+H	C8H7N	2.26421666667	120-72-9	-	-	map01100;map00400;map01110;map00380	Metabolic pathways;Phenylalanine, tyrosine and tryptophan biosynthesis;Biosynthesis of secondary metabolites;Tryptophan metabolism	Metabolism;Metabolism;Metabolism;Metabolism	Global and overview maps;Amino acid metabolism;Global and overview maps;Amino acid metabolism	Organoheterocyclic compounds	Indoles and derivatives	Indoles	0.036067495093300005	88.8	-	-1.56395255752949	6.5971	6.5471	6.6425	6.5507	6.6628	6.5182	6.5843	6.5426	6.6835	6.5349	6.6523	6.8315	6.5941	6.6561	6.5325	6.7222	6.5952	6.8177	6.5105	6.6356	6.6172	6.8229	6.6092	6.6215	6.6358	6.6448
pos_4123	4-Chlorobenzaldehyde	metab_4121	C06648	-	141.009760002	pos	M+H	C7H5ClO	2.26421666667	-	-	-	map01120	Microbial metabolism in diverse environments	Metabolism	Global and overview maps	-	-	-	0.0353198465435	56.7	-	-2.9207233943840403	5.6726	5.7396	5.7482	5.7072	5.7338	5.7558	5.6528	5.6980	5.6187	5.6782	5.7131	5.7219	5.7074	5.7294	5.7133	5.7503	5.7142	5.7228	5.6995	5.7842	5.7876	5.7361	5.6927	5.7070	5.7261	5.7229
pos_4128	9-Carboxymethoxymethylguanine	metab_4126	-	HMDB0060805	204.04932908799998	pos	M+H-2H2O	C8H9N5O4	2.26421666667	-	-	-	-	-	-	-	Organoheterocyclic compounds	Imidazopyrimidines	Purines and purine derivatives	0.0285034154275	-	58.1	-9.50267979923949	4.8681	4.9825	4.9457	4.9414	4.9490	4.9712	4.8998	4.9198	4.8528	4.8991	4.9478	4.9042	4.9692	4.9519	4.9418	4.9186	4.9256	4.9381	4.9166	5.0086	5.0124	4.9428	4.9342	4.9408	4.9243	4.9537
pos_4132	S-(11-OH-9-deoxy-delta9,12-PGD2)-glutathione	metab_4130	-	HMDB0013056	685.34921037	pos	M+ACN+H	C30H49N3O10S	2.27161666667	-	-	-	-	-	-	-	Organic acids and derivatives	Carboxylic acids and derivatives	Amino acids, peptides, and analogues	0.15001792749	-	65.2	2.36130244385429	5.3775	5.0164	3.3404	3.4414	4.1852	4.2462	5.3864	4.2922	5.1194	5.1158	3.3229	3.2539	4.9655	3.6936	5.1735	3.3868	5.0622	4.7405	4.6810	3.3724	3.4472	4.8253	4.6906	4.7633	4.6846	4.6025
pos_4134	Asp-Phe	metab_4132	-	-	281.112466424	pos	M+H	C13H16N2O5	2.27901666667	-	-	-	-	-	-	-	-	-	-	0.180914377865	91.9	-	-2.61196958310668	4.3241	3.9436	3.5258	4.9229	4.3517	3.9283	4.3531	3.7907	4.4024	4.2727	3.8474	2.8479	3.8771	3.8046	4.0431	4.4075	4.6469	4.0472	4.4374	2.9662	3.8920	3.9476	4.2154	4.2442	4.1693	4.3472
pos_4141	(E)-10-Hydroxy-2-decene-4,6-diynoic acid	metab_4139	-	HMDB0038965	179.06974750900002	pos	M+H	C10H10O3	2.28651666667	-	-	-	-	-	-	-	Lipids and lipid-like molecules	Fatty Acyls	Fatty acids and conjugates	0.114236085987	82.3	-	-2.93773613209848	3.0167	3.2785	3.4978	4.1135	3.9678	3.5494	3.4356	3.8095	3.7808	4.1342	3.5696	3.5477	3.8427	3.5915	3.9792	5.4893	3.8996	4.4021	3.9915	4.5101	3.8427	4.3405	4.3324	4.4164	4.3612	4.3018
pos_4153	2,3,6,7-Tetrahydrocyclopent[b]azepin-8(1H)-one	metab_4151	-	HMDB0039662	167.117495529	pos	M+NH4	C9H11NO	2.30158333333	97826-65-8	-	-	-	-	-	-	Organoheterocyclic compounds	Azepines	Not Available	0.0834786534329	-	54.2	-2.6426554712071804	2.8940	3.1217	4.0024	3.1580	4.5431	2.9834	2.1309	2.8450	2.6468	3.2119	2.5093	2.0435	3.6436	3.1128	2.9464	3.2688	3.4680	3.5928	3.3634	4.2888	3.4037	3.5077	3.4826	3.4982	3.5334	3.5628
pos_4176	Phenytoin methylcatechol	metab_4174	-	HMDB0060867	279.079020859	pos	M+H-H2O	C16H12N2O4	2.33215	-	-	-	-	-	-	-	Organoheterocyclic compounds	Azolidines	Imidazolidines	0.0272738386803	-	57.6	8.78897247658691	4.3219	4.4354	2.3962	2.4850	4.0620	4.5591	3.6553	4.0752	4.3272	4.4681	4.2968	2.2983	4.9266	4.8888	3.1757	4.3949	4.1046	4.2846	3.6856	3.0165	2.4908	4.2117	4.3497	4.3441	4.3467	4.3233
pos_4181	17beta-Estradiol-3,4-quinone	metab_4179	-	HMDB0060085	573.322493063	pos	2M+H	C18H22O3	2.33215	-	-	-	-	-	-	-	Lipids and lipid-like molecules	Steroids and steroid derivatives	Oxosteroids	0.0345959041913	-	55.2	2.49426525547348	4.6394	4.4729	4.1556	2.9048	4.8652	4.1535	4.7997	4.6525	5.1389	4.7241	4.4100	3.7672	4.5371	4.6552	4.9479	4.2815	4.4442	4.3571	4.7271	4.7259	4.4396	4.3828	4.7737	4.7931	4.7931	4.8106
pos_4189	Ligustilide	metab_4187	C16987	HMDB0034277	208.132696517	pos	M+NH4	C12H14O2	2.34863333333	4431-01-0	-	-	-	-	-	-	Organoheterocyclic compounds	Isobenzofurans	Not Available	0.143072864232	-	74.0	-2.67597576232444	3.1726	3.8697	3.2409	3.2970	2.3696	3.9248	2.8569	2.6614	2.2084	3.4416	2.1524	2.0839	2.7758	2.6638	4.2160	3.4230	2.6269	2.2841	3.1307	2.2934	3.1364	2.2877	3.3025	3.2206	3.3050	3.3742
pos_4197	10-Oxogeranial	metab_4195	C17622	-	167.106249911	pos	M+H	C10H14O2	2.35631666667	-	-	-	map01100;map01110	Metabolic pathways;Biosynthesis of secondary metabolites	Metabolism;Metabolism	Global and overview maps;Global and overview maps	-	-	-	0.0302315497216	56.4	-	-2.44557789048382	4.0193	4.0227	4.3477	4.5766	4.2273	4.0981	4.0750	3.9998	3.8557	4.1517	3.8716	3.8947	3.9209	4.0123	3.8746	3.9534	4.2468	4.4631	4.7466	3.9222	4.1526	4.4679	4.1497	4.1715	4.1626	4.1421
pos_4211	Carbamazepine-O-quinone	metab_4209	C16606	HMDB0060566	267.079013088	pos	M+H	C15H10N2O3	2.37165	-	-	-	-	-	-	-	Organoheterocyclic compounds	Benzazepines	Dibenzazepines	0.037878585843599995	-	66.2	9.751099356130249	3.7397	3.9685	3.8870	5.0084	4.0635	3.4883	3.8123	3.7974	4.1845	4.4258	3.9880	3.8517	4.1511	4.1109	3.7900	4.6482	3.3910	4.4122	2.9482	3.5476	3.4090	4.4843	4.1782	4.1408	4.1487	4.1520
pos_4216	Bk-MDEA	metab_4214	-	-	222.111834416	pos	M+H	C12H15NO3	2.37933333333	-	-	-	-	-	-	-	-	-	-	0.0602810035666	50.6	-	-2.87356783117335	2.2439	2.2007	2.2348	3.4205	3.4622	2.3162	2.2963	2.2075	2.2278	4.5363	2.2108	2.6341	4.2051	3.0279	2.2493	2.3575	3.6673	4.4056	3.6331	3.8986	3.6727	4.3824	3.7299	3.6965	3.7301	3.6765
pos_4256	4,8-decadienoic acid	metab_4254	-	LMFA01030209	169.121828756	pos	M+H	C10H16O2	2.4176666666699997	-	-	-	-	-	-	-	-	-	-	0.0604557982425	71.4	-	-2.83988792553502	3.3166	3.3549	3.4977	3.6092	3.4348	3.4619	3.3290	3.3371	3.2612	3.3834	3.2588	3.3006	3.2252	3.3760	3.3877	3.3096	3.5654	4.7568	3.8698	3.3807	3.6828	4.7634	3.7176	3.7285	3.6693	3.6928
pos_4262	APGPR Enterostatin	metab_4260	-	HMDB0006117	560.2907327830001	pos	M+ACN+Na	C21H36N8O6	2.4176666666699997	117830-79-2	-	-	-	-	-	-	Organic acids and derivatives	Carboxylic acids and derivatives	Amino acids, peptides, and analogues	0.0489986677142	-	57.9	-1.64809073605365	4.4249	3.9129	3.8682	4.7298	4.5595	3.9604	5.0785	4.1246	4.8467	4.7954	4.0420	3.7817	4.3058	4.4091	4.2242	4.6555	4.9836	4.5373	5.0853	3.9094	4.1170	4.5733	4.5711	4.5414	4.5256	4.5278
pos_4300	2-Methylbutyroylcarnitine	metab_4298	-	HMDB0000378;LMFA07070034	246.169365102	pos	M+H	C12H23NO4	2.46361666667	31023-25-3	-	-	-	-	-	-	Lipids and lipid-like molecules	Fatty Acyls	Fatty acid esters	0.07623011067589999	56.8	-	-2.52709951424724	3.9759	3.7933	4.2069	4.2050	4.4789	3.7047	2.3887	4.2241	2.3201	2.2919	2.2640	2.1954	3.5186	2.3128	2.3416	2.7192	2.4489	2.3959	2.8726	4.2962	3.2306	2.3994	3.6755	3.7138	3.6878	3.7493
pos_4301	Fauronyl acetate	metab_4299	-	HMDB0036422	344.21700952199996	pos	M+ACN+Na	C17H28O3	2.46361666667	2658-82-4	-	-	-	-	-	-	Lipids and lipid-like molecules	Prenol lipids	Sesquiterpenoids	0.239546134948	-	72.7	-9.296854561643269	3.8356	4.4356	4.0500	3.9960	3.6156	4.8937	3.3504	2.9954	3.5442	3.4252	1.8678	2.9555	3.1868	2.5043	3.7557	3.1922	3.2851	3.3006	4.3202	2.1445	3.1703	3.2162	3.7292	3.9299	3.7869	3.7214
pos_4306	Phenylpropanolamine	metab_4304	C02343;C07911	HMDB0001942	152.106622605	pos	M+H	C9H13NO	2.47123333333	14838-15-4	-	-	-	-	-	-	Benzenoids	Benzene and substituted derivatives	Phenylpropanes	0.125336927664	64.6	-	-2.4346077345477	3.7248	3.7376	3.6975	3.7423	3.7998	3.8824	4.1047	3.7762	4.1744	3.9265	3.9940	3.8552	3.9223	4.0523	3.9729	3.7791	4.3508	4.3885	4.1881	3.8288	4.1315	4.4045	3.8737	3.9384	3.9762	4.0027
pos_4331	N-[[3-Hydroxy-2-(2-pentenyl)cyclopentyl]acetyl]isoleucine	metab_4329	-	HMDB0041248	370.195808439	pos	M+2Na-H	C18H31NO4	2.5019333333300002	162854-97-9	-	-	-	-	-	-	Organic acids and derivatives	Carboxylic acids and derivatives	Amino acids, peptides, and analogues	0.0411954963057	-	81.0	-2.04463885107833	2.6580	3.2019	3.1883	3.1932	2.5058	3.9944	3.3514	2.2108	3.7591	3.7110	2.5579	2.1065	3.3772	3.3791	3.8158	3.8487	5.0899	4.2816	4.4899	2.2242	4.3779	4.2267	4.0472	4.0258	4.0337	4.0042
pos_4342	NICOTINYL	metab_4340	-	-	110.060026028	pos	M+H	C6H7NO	2.51725	-	-	-	-	-	-	-	-	-	-	0.140882173408	59.4	-	-0.13069763124831	4.2292	4.2851	4.3243	4.3061	4.3154	4.3652	4.3482	4.3470	4.9312	4.6842	4.5629	4.3714	4.5551	4.5059	4.3835	4.6450	4.3760	4.7800	4.4553	4.4674	4.5167	4.7824	4.4080	4.4959	4.5209	4.5578
pos_4354	Isolariciresinol 9-O-beta-D-glucoside	metab_4352	-	HMDB0032907	564.243956869	pos	M+ACN+H	C26H34O11	2.52491666667	63358-11-2	-	-	-	-	-	-	Lignans, neolignans and related compounds	Lignan glycosides	Not Available	0.042722483734400005	-	56.6	0.0372143474194721	4.1461	4.4724	4.7691	4.0024	4.8126	4.6097	3.6906	4.0616	3.8759	4.3152	4.8844	5.2834	3.8746	4.7397	4.7993	4.6177	4.1228	4.2538	3.6860	3.9185	4.4233	4.2685	4.5254	4.5599	4.5358	4.5177
pos_4370	ORSELLINIC ACID, ETHYL ESTER	metab_4368	-	-	197.080370056	pos	M+H	C10H12O4	2.54026666667	-	-	-	-	-	-	-	-	-	-	0.0402908172186	74.9	-	-2.37277576480328	3.0451	3.4971	4.9225	4.9526	4.1693	3.2843	4.8429	4.7438	3.5167	3.8590	3.3020	2.2963	3.6364	3.5999	3.8508	3.8647	3.6200	3.4675	4.7147	3.5981	3.7584	3.4216	4.2430	4.2640	4.2619	4.2857
pos_4384	(S)-4-Hydroxymandelonitrile	metab_4382	C03742	HMDB0060318	150.054744863	pos	M+H	C8H7NO2	2.55555	-	-	-	map00460;map01110	Cyanoamino acid metabolism;Biosynthesis of secondary metabolites	Metabolism;Metabolism	Metabolism of other amino acids;Global and overview maps	Benzenoids	Phenols	1-hydroxy-2-unsubstituted benzenoids	0.07353844919110002	84.0	-	-1.40919750196031	3.8522	3.8487	3.6210	3.6934	3.7778	3.8570	3.6373	3.5681	3.7028	3.8594	3.6926	3.6704	4.0088	3.8650	3.6791	4.3820	3.8009	3.9364	3.7497	3.7304	3.7271	3.8736	3.6887	3.7082	3.7266	3.7628
pos_4389	Tyrosyl-Serine	metab_4387	-	HMDB0029114	251.101921616	pos	M+H-H2O	C12H16N2O5	2.56315	-	-	-	-	-	-	-	Organic acids and derivatives	Carboxylic acids and derivatives	Amino acids, peptides, and analogues	0.06554419162719999	-	69.0	-2.65475070056031	3.3407	2.3238	2.3176	2.9038	5.0019	2.3344	3.8820	2.3954	2.1507	4.7469	2.0947	3.0895	2.1655	3.2603	3.6204	2.5253	2.2792	4.3324	2.2360	2.1438	2.7208	4.2424	3.8018	3.8028	3.8610	3.8174
pos_4424	Epicatechin	metab_4422	C06562;C09727	HMDB0001871;LMPK12020003	291.085395296	pos	M+H	C15H14O6	2.60111666667	490-46-0	-	-	map01110	Biosynthesis of secondary metabolites	Metabolism	Global and overview maps	Phenylpropanoids and polyketides	Flavonoids	Flavans	0.142866500037	78.4	-	-3.16914295598834	2.8130	3.6162	3.1151	3.6745	3.1687	3.9871	3.2433	3.8191	4.3848	4.0832	2.3500	2.2813	4.4471	3.7042	4.8053	4.6611	3.2585	2.4820	3.5857	3.6453	3.3588	2.6834	3.9123	4.0264	4.0469	4.0567
pos_4427	Digitoxigenin 3-[glucosyl-(1->6)-glucosyl-(1->4)-2,6-dideoxyribohexoside]	metab_4425	-	HMDB0034321	415.212594299	pos	M+2H	C41H64O17	2.60111666667	220710-06-5	-	-	-	-	-	-	Lipids and lipid-like molecules	Steroids and steroid derivatives	Steroid lactones	0.0747840865241	-	59.7	-4.48429188191542	3.8258	4.8443	3.2698	3.9698	4.5049	4.4220	4.8783	4.1787	3.9522	3.4600	2.9368	4.5105	4.4965	2.7108	5.5780	3.5980	4.0164	3.7245	4.0142	2.8389	4.1723	3.8087	4.5113	4.5400	4.4974	4.4613
pos_4467	Thiodiacetic acid	metab_4465	C14872	HMDB0042032	192.031998523	pos	M+ACN+H	C4H6O4S	2.64705	123-93-3	-	-	-	-	-	-	Organic acids and derivatives	Carboxylic acids and derivatives	Dicarboxylic acids and derivatives	0.111343377929	-	78.5	-3.37788193943164	3.0236	3.1527	3.0694	2.1891	2.9264	3.4455	3.9796	4.1810	4.7023	3.1221	3.6762	3.7310	3.2725	2.1201	3.6075	2.6518	3.5617	4.2970	3.9729	3.1062	4.1706	4.2615	3.7675	3.7846	3.8539	3.8641
pos_4498	19-Hydroxycinnzeylanol 19-glucoside	metab_4496	-	HMDB0036856	580.2962420619999	pos	M+NH4	C26H42O13	2.67766666667	-	-	-	-	-	-	-	Lipids and lipid-like molecules	Prenol lipids	Terpene glycosides	0.0353886680567	-	79.3	-0.222082592936528	4.2779	4.1415	4.0734	3.4223	4.7064	4.0693	4.3292	4.7653	5.1768	4.8538	4.9496	4.5672	4.6531	5.0825	4.9195	4.4341	4.3630	4.7629	4.5750	3.3533	4.0663	4.7337	4.7326	4.7108	4.6977	4.7247
pos_4538	Notoginsenoside R1	metab_4536	C08961	HMDB0035363	478.26246535300004	pos	M+H+Na	C47H80O18	2.7313	80418-24-2	-	-	-	-	-	-	Lipids and lipid-like molecules	Prenol lipids	Triterpenoids	0.0790457295424	-	51.4	-6.4685244917414915	4.0074	3.0014	3.2395	3.4768	3.8075	3.7305	3.8448	3.6548	5.1516	5.0460	4.0980	2.7444	4.1093	4.1031	3.4263	3.2522	4.9749	4.5869	3.5571	2.7949	4.0538	4.5430	4.4007	4.3367	4.4187	4.3874
pos_4559	Phenytoin catechol	metab_4557	-	HMDB0060865	267.079014723	pos	M+H-H2O	C15H12N2O4	2.76198333333	-	-	-	-	-	-	-	Organoheterocyclic compounds	Azolidines	Imidazolidines	0.0793055137538	-	58.7	9.13863513776239	4.2387	4.7156	4.5973	5.4949	4.5103	4.1708	4.4693	4.1967	4.5699	4.6763	4.6437	4.6875	4.9492	4.4672	4.4769	5.3170	4.2410	4.9182	3.6465	4.0085	4.5237	5.0112	4.6335	4.6856	4.7077	4.7099
pos_4580	Isoquinoline	metab_4578	C06323	HMDB0034244	130.064867177	pos	M+H	C9H7N	2.8003	119-65-3	-	-	-	-	-	-	Organoheterocyclic compounds	Isoquinolines and derivatives	Not Available	0.028484941365799998	65.0	-	-2.00285365136919	3.5991	3.6028	3.8251	3.7825	3.8123	3.4102	3.6005	3.4386	3.7407	3.5962	3.6099	4.3501	3.6575	3.6159	3.5840	3.8936	3.6845	3.9000	3.6622	3.7601	3.6558	3.9337	3.6581	3.6586	3.6521	3.6800
pos_4590	2-Propenyl 2-aminobenzoate	metab_4588	-	HMDB0037693	210.11189047599999	pos	M+CH3OH+H	C10H11NO2	2.8156	7493-63-2	-	-	-	-	-	-	Benzenoids	Benzene and substituted derivatives	Benzoic acids and derivatives	0.0446466062106	-	57.7	-3.27142454582757	2.7848	3.0927	2.8098	2.4278	3.6969	3.1383	3.0077	2.9734	4.2622	3.9792	3.0875	3.3111	4.6029	3.4104	3.3973	3.5814	4.2031	3.6616	4.2412	4.9062	3.8887	3.6645	3.9947	4.0288	4.0391	4.0121
pos_4674	Gymnodimine	metab_4672	C20025	HMDB0041430	552.301315466	pos	M+2Na-H	C32H45NO4	2.90745	173792-58-0	-	-	-	-	-	-	Organoheterocyclic compounds	Pyridines and derivatives	Hydropyridines	0.079304886246	-	58.6	-9.28063634715194	4.8784	4.6883	4.4039	3.6347	4.4927	4.3812	5.0931	4.7224	4.9520	4.7860	3.5163	3.8485	5.0837	4.2865	4.7209	4.4278	5.0882	4.5637	4.7346	3.8687	4.7811	4.6209	4.7106	4.6465	4.7280	4.7084
pos_4689	3,3'-Thiobispropanoic acid	metab_4687	-	HMDB0031162	220.063128597	pos	M+ACN+H	C6H10O4S	2.9304	111-17-1	-	-	-	-	-	-	Organic acids and derivatives	Carboxylic acids and derivatives	Dicarboxylic acids and derivatives	0.0713911269198	-	55.9	-3.8012262824495298	2.7092	2.6658	2.6541	2.7549	2.8141	2.6675	3.7181	3.8064	4.1400	2.6647	3.0076	3.9817	2.7079	2.6856	2.7146	2.7005	3.6474	4.3812	3.8104	3.3478	4.4841	4.2946	3.5046	3.5428	3.5731	3.5154
pos_4723	Phenylacetylglutamine	metab_4721	C04148	HMDB0006344	229.096668521	pos	M+H-2H2O	C13H16N2O4	2.97635	28047-15-6	-	-	map00360	Phenylalanine metabolism	Metabolism	Amino acid metabolism	Organic acids and derivatives	Carboxylic acids and derivatives	Amino acids, peptides, and analogues	0.166968709406	63.4	-	-1.83839534366617	4.6203	3.5950	3.1819	3.2828	3.0407	3.3346	3.0396	2.8170	3.2862	3.8563	3.3073	3.3797	3.5884	3.3765	2.6684	3.7309	2.6475	3.4489	3.2032	2.8030	2.7472	3.4561	3.5624	3.5389	3.6403	3.4646
pos_4725	(8'R)-Neochrome	metab_4723	-	HMDB0030100	322.209578337	pos	M+2Na	C41H58O3	2.97635	59491-56-4	-	-	-	-	-	-	Lipids and lipid-like molecules	Prenol lipids	Tetraterpenoids	0.036257488653800005	-	65.2	3.54187669147014	4.9069	3.9117	2.9084	2.6473	3.6843	3.8293	4.9185	4.1489	4.3217	4.2843	3.4906	2.4603	4.4865	2.5780	3.8219	4.0112	4.5167	3.8136	5.2586	2.5785	4.2757	3.7786	4.4422	4.4368	4.4257	4.4630
pos_4737	Cassiastearoptene	metab_4735	-	HMDB0033830	163.074970462	pos	M+H	C10H10O2	2.99933333333	1504-74-1	-	-	-	-	-	-	Phenylpropanoids and polyketides	Cinnamaldehydes	Not Available	0.0759619501407	53.7	-	-2.3788125512865697	3.7259	3.9149	3.9307	4.1808	3.7987	3.9478	3.9164	3.8406	3.7652	4.5432	3.6625	3.5752	3.7788	3.9381	3.7463	3.8776	4.2937	4.6600	4.0828	3.7847	4.2133	4.6752	4.0004	4.0692	4.0705	4.0675
pos_4747	L-phenylalanyl-L-proline	metab_4745	-	-	263.138239385	pos	M+H	C14H18N2O3	3.00698333333	-	-	-	-	-	-	-	-	-	-	0.0190342897266	90.0	-	-2.97366845914475	4.8224	5.0151	4.8278	6.2586	5.5737	4.8501	4.9662	4.8573	5.1956	4.9711	4.6554	4.6217	4.8349	4.8031	5.2894	5.6336	5.2391	5.0143	4.9099	4.7736	5.0124	4.9949	5.2543	5.2630	5.2662	5.2742
pos_4756	PA(14:0/22:4(7Z,10Z,13Z,16Z))	metab_4754	-	LMGP10010106;HMDB0114790	371.227768233	pos	M+2Na	C39H69O8P	3.01463333333	-	-	-	-	-	-	-	Lipids and lipid-like molecules	Glycerophospholipids	Glycerophosphates	0.0777367116311	-	62.9	5.87145078013302	4.1789	3.4866	3.5587	3.9497	3.8292	3.6538	4.9196	4.0448	5.2730	3.9501	4.0358	3.7533	4.2481	3.9360	4.3941	3.7375	4.4778	4.1583	4.6686	3.3118	3.9674	4.1972	4.1174	4.1570	4.1610	4.2001
pos_4776	()7-epi Jasmonic Acid	metab_4774	-	-	211.132154729	pos	M+H	C12H18O3	3.03766666667	-	-	-	-	-	-	-	-	-	-	0.111589787348	66.7	-	-3.40814661328653	3.1592	3.3783	3.3408	3.7393	3.1893	3.4594	3.3907	3.2759	3.7207	4.5526	3.2517	3.0222	3.4027	3.4332	3.2145	3.1443	3.3838	4.3096	3.4443	3.2897	3.7316	4.3308	3.7146	3.7676	3.7062	3.6487
pos_4808	2,3-Diketo-13,14-dihydro-PGF1a	metab_4806	-	-	367.210633964	pos	M+H	C20H30O6	3.08358333333	-	-	-	-	-	-	-	-	-	-	0.0479447434954	79.3	-	-2.4061636191974	4.5965	4.3809	4.7451	5.3515	4.0687	4.2908	4.6957	3.9708	4.1495	4.6223	2.7187	2.6498	4.7403	3.3174	4.0238	4.8842	3.3236	3.8858	4.0095	2.7681	3.5514	3.9866	4.4361	4.4722	4.4858	4.4703
pos_4809	Lucidenic acid D1	metab_4807	-	HMDB0038199	515.197110055	pos	M+2Na-H	C27H34O7	3.08358333333	97653-95-7	-	-	-	-	-	-	Lipids and lipid-like molecules	Prenol lipids	Sesquiterpenoids	0.0409975813857	-	61.5	-9.58743126429306	4.5213	4.1334	4.0538	4.0161	3.9939	3.5462	5.0585	4.2565	5.0684	4.4065	4.1102	3.0167	4.7587	4.4576	4.4402	4.4379	4.7479	4.4364	4.7671	3.1352	4.5562	4.4886	4.5410	4.5530	4.5333	4.5104
pos_4836	2,3-dihydroxy-1-(4-hydroxy-3-methoxyphenyl)-propan-1-one	metab_4834	-	-	177.054191976	pos	M+H-2H2O	C10H12O5	3.12181666667	-	-	-	-	-	-	-	-	-	-	0.065634577605	66.1	-	-2.0208867257578897	3.2415	3.4773	3.3805	3.6362	3.4021	3.4566	3.4474	3.4804	3.1778	4.2743	3.2307	3.1499	4.5616	3.6253	3.4467	3.5973	3.5192	4.0211	3.4395	3.3734	3.5116	4.0512	3.8534	3.8748	3.8191	3.8159
pos_4862	Secologanate	metab_4860	C01957	-	375.128758295	pos	M+H	C16H22O10	3.15245	-	-	-	map01110	Biosynthesis of secondary metabolites	Metabolism	Global and overview maps	-	-	-	0.025204867364400002	64.0	-	0.494389023817995	3.9642	4.9326	4.9263	5.2543	5.1112	5.0044	4.8683	4.4395	4.3584	4.5907	4.6704	5.0955	4.5684	4.7658	4.8928	4.6098	4.5830	5.2035	4.2522	5.2006	4.5504	5.1845	4.8598	4.8853	4.8777	4.8798
pos_4867	N-Acetyltyramine	metab_4865	-	-	180.101388772	pos	M+H	C10H13NO2	3.1601	-	-	-	-	-	-	-	-	-	-	0.048572434693900005	73.9	-	-2.88294956488075	4.7992	5.0391	4.8943	5.3546	5.0425	4.8780	4.7701	5.1124	4.8788	4.4517	4.9823	4.4293	4.4567	4.9171	4.7875	5.0502	4.9120	5.4489	5.1650	5.0024	4.7599	5.4573	4.9362	4.9754	4.9645	4.9858
pos_4882	Salicyl alcohol	metab_4880	C02323	-	125.05944404200001	pos	M+H	C7H8O2	3.18303333333	-	-	-	-	-	-	-	-	-	-	0.067625486895	69.2	-	-2.11109058115668	3.7700	3.8472	3.8507	3.8696	3.8676	3.8702	3.8383	3.8217	3.7014	4.0491	3.7673	3.7553	3.8434	3.8469	3.8421	3.8988	3.8613	4.7738	3.8888	3.9851	4.5332	4.7815	3.9596	4.0306	4.0049	3.9921
pos_4883	Aleprestic acid	metab_4881	-	LMFA01030188	169.121816966	pos	M+H	C10H16O2	3.18303333333	-	-	-	-	-	-	-	-	-	-	0.0165382001375	90.9	-	-2.91002014208378	3.4815	3.5764	4.7750	4.8806	3.9977	3.5849	4.7931	3.6446	3.3245	3.5655	3.4667	3.4703	3.4932	3.5038	3.5126	3.5379	3.8347	4.0205	4.1559	3.6212	3.6867	3.9851	4.1090	4.0959	4.1108	4.1110
pos_4895	Dalfopristin	metab_4893	C08033	HMDB0015566	691.3386032689999	pos	M+H	C34H50N4O9S	3.19068333333	112362-50-2	-	-	-	-	-	-	Phenylpropanoids and polyketides	Macrolide lactams	Not Available	0.040804197340500004	-	55.3	2.1390324165405903	5.7690	5.5470	5.3766	4.6167	5.4190	5.4046	5.7773	5.5182	5.3689	5.4640	4.6468	4.6173	5.4364	4.8608	5.6249	5.2709	5.7592	5.5106	5.5492	4.4746	5.4670	5.4981	5.4385	5.4491	5.4375	5.4750
pos_4896	S-Phenylmercapturic acid	metab_4894	-	HMDB0042011	240.06810078799998	pos	M+H	C11H13NO3S	3.1984	4775-80-8	-	-	-	-	-	-	Organic acids and derivatives	Carboxylic acids and derivatives	Amino acids, peptides, and analogues	0.195406068438	-	64.6	-3.30426994653546	3.9030	4.1135	4.2654	4.6280	4.4713	3.7447	3.8217	3.9125	3.4310	3.2502	4.5067	4.2936	3.7295	3.8101	3.7661	4.1850	3.9009	4.9420	3.4387	4.4083	4.1939	5.0197	4.0043	4.0576	4.1428	4.1953
pos_4911	Alpha-hydroxysalmeterol	metab_4909	-	HMDB0061045	495.279814294	pos	M+ACN+Na	C25H37NO5	3.21368333333	-	-	-	-	-	-	-	Benzenoids	Benzene and substituted derivatives	Benzyl alcohols	0.0303184398813	-	57.5	-7.254841094662559	4.7584	4.7959	4.4610	3.9064	4.4872	4.7779	5.0830	4.5418	4.7186	4.6549	3.1935	4.3134	4.6499	3.9751	5.0922	4.6609	4.7119	4.3880	4.5968	4.2687	4.1322	4.3515	4.6313	4.6215	4.6495	4.6469
pos_4913	Canavalioside	metab_4911	-	HMDB0036317	564.300932539	pos	M+NH4	C26H42O12	3.21368333333	316141-31-8	-	-	-	-	-	-	Lipids and lipid-like molecules	Prenol lipids	Terpene glycosides	0.00688446871792	-	61.9	-0.951497635083532	5.2237	4.9576	4.9681	5.2603	5.2350	4.7788	5.3645	5.0968	5.0633	5.1098	4.8945	4.7965	4.9643	5.0692	5.1831	5.1435	5.4299	4.9671	5.4043	4.6587	4.8313	4.9280	5.1032	5.0985	5.0996	5.1049
pos_4921	(2E,4E,6E)-2,6-Dimethylocta-2,4,6-trienedial	metab_4919	C19729	-	165.090499093	pos	M+H	C10H12O2	3.22896666667	-	-	-	-	-	-	-	-	-	-	0.0487776793396	68.0	-	-3.08965978990232	3.6958	3.8067	3.8369	4.1190	3.7574	3.8264	3.7726	3.8200	3.6417	4.2293	3.6303	3.5685	4.0204	3.8459	3.6592	3.7790	4.9239	5.3849	4.1188	3.7638	4.5710	5.3794	4.3237	4.3361	4.3590	4.3703
pos_4953	Goshonoside F6	metab_4951	-	HMDB0038542	630.357104694	pos	2M+3H2O+2H	C31H52O12	3.2749	138614-60-5	-	-	-	-	-	-	Lipids and lipid-like molecules	Prenol lipids	Terpene glycosides	0.0381189397368	-	54.1	-0.5393206566669411	5.3311	4.8497	4.5427	4.9876	4.6631	4.7122	5.5790	4.8850	5.9192	4.8205	5.1474	4.7727	5.2577	4.9308	5.3404	4.3165	5.0338	5.7852	4.9802	4.3020	4.9005	5.7579	5.2676	5.2647	5.3005	5.2747
pos_4960	Tracheloside	metab_4958	-	HMDB0030557	533.198019342	pos	M+H-H2O	C27H34O12	3.2825666666699997	33464-71-0	-	-	-	-	-	-	Lignans, neolignans and related compounds	Lignan glycosides	Not Available	0.12465858744000001	-	84.1	-6.75917713394081	2.8346	3.3585	4.7079	5.3326	4.0875	2.7666	4.6921	2.7942	2.7921	2.7638	2.7358	2.6669	2.8070	2.7847	2.8137	2.7996	2.9369	2.8681	2.8778	2.7852	2.8599	2.8717	3.9906	3.9935	4.0916	4.0798
pos_4978	N-Acetylserotonin	metab_4976	C00978	HMDB0001238	219.112160565	pos	M+H	C12H14N2O2	3.32076666667	1210-83-9	-	-	map01100;map00380	Metabolic pathways;Tryptophan metabolism	Metabolism;Metabolism	Global and overview maps;Amino acid metabolism	Organoheterocyclic compounds	Indoles and derivatives	Hydroxyindoles	0.146425028899	78.8	-	-2.9507018921769	3.1255	2.6760	2.5040	2.6048	2.8245	3.1265	3.4885	2.8392	4.2601	4.1841	3.7850	2.6596	3.6787	4.4473	3.9195	4.3383	3.6576	3.4065	3.4137	2.6850	3.3868	3.3229	3.7352	3.7658	3.8049	3.8783
pos_5078	Araliasaponin III	metab_5076	-	HMDB0036477	546.2891282219999	pos	M+2H	C53H86O23	3.4737	289649-66-7	-	-	-	-	-	-	Lipids and lipid-like molecules	Prenol lipids	Terpene glycosides	0.09974936289729999	-	67.9	7.073980183838401	4.3002	3.6485	3.7617	3.1115	3.7378	3.7640	3.3738	3.3722	4.2508	4.0876	5.0056	5.0358	4.0617	5.1365	4.6822	4.5387	4.2598	4.2240	4.3870	3.0426	3.5235	4.3899	4.4584	4.3870	4.4814	4.4096
pos_5081	Methyl cinnamate	metab_5079	C06358	HMDB0033833	163.07494857700001	pos	M+H	C10H10O2	3.48136666667	103-26-4	-	-	-	-	-	-	Phenylpropanoids and polyketides	Cinnamic acids and derivatives	Cinnamic acid esters	0.0304871834762	70.9	-	-2.51385029243563	3.9864	4.2995	4.3058	4.8489	4.0228	4.2075	4.2703	4.0700	3.7378	4.0608	3.7310	3.6367	3.7189	3.9406	3.9974	3.9369	3.8506	3.8385	4.1617	3.7568	3.9415	3.8954	4.0671	4.0987	4.0806	4.0880
pos_5090	4-Vinylguaiacol	metab_5088	C17883	-	151.074979616	pos	M+H	C9H10O2	3.489	-	-	-	-	-	-	-	-	-	-	0.0442672133146	50.9	-	-2.50803492846428	3.7625	3.9708	3.9768	4.3674	3.8286	3.9273	3.9124	3.8378	3.5834	3.7461	3.7078	3.6559	3.7577	3.7707	3.7834	3.8527	3.8963	3.8443	3.8945	3.7544	3.8285	3.8607	3.8061	3.8440	3.8336	3.8068
pos_5157	(+)-Camphor	metab_5155	C00808	LMPR0102120001	153.126994369	pos	M+H	C10H16O	3.56541666667	-	-	-	map01110	Biosynthesis of secondary metabolites	Metabolism	Global and overview maps	-	-	-	0.0655087423205	71.4	-	-2.6110653611146604	3.5922	3.7385	3.8573	4.0270	4.1953	3.6705	3.8773	4.7839	3.5011	3.6857	3.5945	3.6179	3.6070	3.6149	3.6422	3.6629	3.8401	3.8267	3.9171	3.7557	3.7824	3.7801	3.8397	3.8628	3.9002	3.8961
pos_5162	Mabioside C	metab_5160	-	HMDB0040653	419.201616232	pos	M+2Na	C42H64O14	3.57306666667	156980-54-0	-	-	-	-	-	-	Lipids and lipid-like molecules	Prenol lipids	Terpene glycosides	0.053441027025	-	85.3	-6.077035045622308	4.1684	3.9147	3.1153	2.8413	3.7802	4.1957	4.4998	4.0249	4.4060	4.6252	3.7176	3.1930	3.7777	3.5937	4.1741	3.9004	4.9968	4.5726	4.6496	2.7724	4.2549	4.6356	4.2089	4.2337	4.2147	4.1772
pos_5168	Casomorphin	metab_5166	-	HMDB0059787	432.72576434900003	pos	M+2H	C44H61N7O11	3.58075	-	-	-	-	-	-	-	Organic acids and derivatives	Carboxylic acids and derivatives	Amino acids, peptides, and analogues	0.04766873492240001	-	52.1	-6.86782005585837	4.5800	4.5083	4.0461	4.1017	4.4079	4.4117	5.1601	4.5009	4.8699	4.2598	3.9793	3.6307	4.1970	3.8618	4.5473	4.4422	4.4307	4.7701	4.9655	3.7492	4.3935	4.7945	4.5475	4.5728	4.5370	4.5246
pos_5217	Alliofuroside A	metab_5215	-	HMDB0041051	930.510946331	pos	M+ACN+H	C44H72O18	3.65725	105798-62-7	-	-	-	-	-	-	Lipids and lipid-like molecules	Steroids and steroid derivatives	Steroidal glycosides	0.0671393765935	-	69.7	5.91503264402609	4.0110	4.5051	3.9558	4.5373	4.7758	3.9692	4.0637	5.0787	4.4243	4.5102	4.6793	3.9892	4.7512	4.6073	5.4550	4.3834	4.1240	4.5941	4.0806	3.9879	4.9598	4.5856	4.5436	4.5538	4.5090	4.5800
pos_5227	Trans,trans-hepta-2,4,6-trienoic acid	metab_5225	-	LMFA01030781	125.05944911799999	pos	M+H	C7H8O2	3.68018333333	-	-	-	-	-	-	-	-	-	-	0.0738153623201	62.0	-	-2.07016780956317	3.4319	3.4919	3.5013	3.5139	3.5198	3.5045	3.5297	3.4955	3.3904	3.5208	3.4203	3.4543	3.5055	3.5103	3.5004	3.5490	3.5480	4.5855	3.5646	3.6590	4.3188	4.5634	3.6661	3.6959	3.7291	3.7366
pos_5252	4,4'-Dihydroxy-5,5'-diisopropyl-2,2'-dimethyl-3,6-biphenyldione	metab_5250	-	HMDB0040760	720.354182506	pos	2M+ACN+Na	C20H24O4	3.7108	120866-14-0	-	-	-	-	-	-	Lipids and lipid-like molecules	Prenol lipids	Quinone and hydroquinone lipids	0.028339071224700002	-	58.9	5.32385179267115	5.4315	5.4827	5.1283	3.4422	4.8557	4.5197	5.9016	5.3150	6.1087	5.3669	4.5749	4.1904	5.8622	4.8286	5.2993	4.5689	5.3680	5.4014	4.8571	3.3732	5.1902	5.4063	5.4339	5.4155	5.4053	5.4123
pos_5258	Allyl tiglate	metab_5256	-	LMFA07010779;HMDB0037625	173.11683568200002	pos	M+CH3OH+H	C8H12O2	3.72606666667	7493-71-2	-	-	-	-	-	-	Lipids and lipid-like molecules	Fatty Acyls	Fatty acid esters	0.052565573214300006	-	50.2	-2.74922651663553	4.6029	4.4864	4.4979	4.5732	4.6135	4.5836	4.5466	4.5167	4.6616	4.5760	4.6635	4.5518	4.6122	4.7134	4.6387	4.5138	4.7104	4.6272	4.6248	4.6256	4.6774	4.6255	4.5531	4.5971	4.5968	4.6043
pos_5259	6,8,10,12-pentadecatetraenal	metab_5257	-	LMFA06000087	219.173878162	pos	M+H	C15H22O	3.72606666667	-	-	-	-	-	-	-	-	-	-	0.104134542787	60.7	-	-2.12495628788014	4.1759	3.8555	3.8187	4.4188	3.7342	4.5027	3.5624	3.6748	3.2932	3.4433	3.1644	3.0795	3.1501	3.1909	3.2091	3.1924	3.4848	3.6777	3.5362	3.5134	3.3090	3.6267	3.6842	3.7461	3.7949	3.7608
pos_5272	2,3-Butanediol glucoside	metab_5270	-	HMDB0040822	217.106481522	pos	M+H-2H2O	C10H20O7	3.7489999999999997	146763-54-4	-	-	-	-	-	-	Organic oxygen compounds	Organooxygen compounds	Carbohydrates and carbohydrate conjugates	0.020447795382400002	-	61.3	-2.25493525513677	4.9492	5.0056	5.0199	4.9687	5.0008	5.0131	4.9024	4.9613	4.8533	4.9198	4.9399	4.9874	4.9682	4.9856	4.9800	5.0266	4.9610	4.9444	4.9431	5.0916	5.0224	4.9329	4.9638	4.9795	4.9717	4.9594
pos_5341	3,5-octadienoylglycine	metab_5339	-	HMDB0094792	198.111967773	pos	M+H	C10H15NO3	3.87905	-	-	-	-	-	-	-	Organic acids and derivatives	Carboxylic acids and derivatives	Amino acids, peptides, and analogues	0.128619891166	-	58.2	-2.54688148085084	3.8773	4.0568	4.3118	4.3358	4.4616	4.1135	3.9119	4.1377	3.8896	4.1105	4.2914	4.3865	4.3872	4.3859	4.1699	4.2833	4.0551	4.3694	3.9711	4.3768	4.1613	4.4552	4.0824	4.1783	4.1895	4.2182
pos_5342	Isoleucyl-Valine	metab_5340	-	HMDB0028920	213.159117795	pos	M+H-H2O	C11H22N2O3	3.87905	-	-	-	-	-	-	-	Organic acids and derivatives	Carboxylic acids and derivatives	Amino acids, peptides, and analogues	0.0606009857914	-	80.5	-2.765554471713509	4.1119	3.9526	3.9731	4.0491	4.0319	4.0146	4.2089	4.0297	4.3974	4.1026	4.1377	3.8441	4.0886	3.9318	4.3088	4.0429	4.2179	3.9286	4.2056	3.6068	4.0487	4.0132	4.0559	4.1093	4.1069	4.1135
pos_5353	Anapheline	metab_5351	C06183	-	225.195531578	pos	M+H	C13H24N2O	3.89436666667	-	-	-	map01100;map01110	Metabolic pathways;Biosynthesis of secondary metabolites	Metabolism;Metabolism	Global and overview maps;Global and overview maps	-	-	-	0.024077137096700004	68.8	-	-2.71312819897226	3.6742	4.1545	4.5996	3.2513	3.3114	4.4913	3.9023	3.9299	3.4025	4.0944	3.1240	2.8463	4.0387	4.0070	3.9446	4.1275	4.1778	3.4195	4.7622	3.8587	4.0592	3.5229	4.0791	4.0817	4.0759	4.0991
pos_5354	1,2,3,4-Tetrahydro-b-carboline-1,3-dicarboxylic acid	metab_5352	-	HMDB0032102	261.085999002	pos	M+H	C13H12N2O4	3.89436666667	59132-30-8	-	-	-	-	-	-	Alkaloids and derivatives	Harmala alkaloids	Not Available	0.0496439470169	53.9	-	-3.78461759011436	2.5114	2.4681	2.4564	3.7447	2.8451	2.4697	2.9570	3.2731	3.4925	3.9292	2.7477	2.3702	3.4421	3.9495	2.5168	3.8078	3.7340	3.4324	4.7752	2.4883	3.5630	3.4734	3.7070	3.6661	3.7157	3.7048
pos_5355	Phenylalanyl-Gamma-glutamate	metab_5353	-	HMDB0029009	316.12827872599996	pos	M+Na	C14H19N3O4	3.89436666667	-	-	-	-	-	-	-	Organic acids and derivatives	Carboxylic acids and derivatives	Amino acids, peptides, and analogues	0.050636362889300006	-	66.3	5.123683046087	4.9439	4.7269	4.6083	5.0921	5.1322	4.9230	4.5734	4.5086	4.5782	5.0332	4.6915	4.9503	4.3610	4.9932	4.6777	5.0260	4.7571	4.4572	4.7913	4.5110	4.2569	4.4440	4.7578	4.7954	4.8008	4.8084
pos_5374	11-Dihydro-12-norneoquassin	metab_5372	-	HMDB0036889	396.23664487	pos	M+NH4	C21H30O6	3.93256666667	-	-	-	-	-	-	-	Lipids and lipid-like molecules	Prenol lipids	Polyprenols	0.044466150367199996	-	66.0	-3.75283736319376	2.7197	3.9515	3.5520	2.7655	2.7009	3.5865	2.7723	2.6831	2.7035	3.1424	3.9787	2.5783	4.2938	4.3426	2.7251	4.8010	4.1738	3.6815	3.9476	3.1188	3.3676	3.7299	3.9190	3.8963	3.9395	3.9034
pos_5396	Ingenol	metab_5394	C09112	-	349.200074329	pos	M+H	C20H28O5	3.9708	-	-	-	-	-	-	-	-	-	-	0.07069177109460001	60.3	-	-2.51612476339506	3.8310	3.9173	3.6457	4.6307	2.7024	3.7289	3.6145	3.5077	2.5485	3.2250	2.4923	2.4235	3.3280	2.5412	2.5701	3.7029	2.7703	2.6775	3.0914	2.5416	3.2054	2.9816	3.5946	3.5699	3.5326	3.6020
pos_5425	Melilotoside B	metab_5423	-	HMDB0041465	797.4490860960001	pos	M+2Na-H	C41H68O12	4.00143333333	170663-68-0	-	-	-	-	-	-	Lipids and lipid-like molecules	Prenol lipids	Triterpenoids	0.0842499973777	-	53.6	9.09476857069358	5.0381	3.4333	3.3958	4.1937	4.5352	3.4092	5.1189	4.0462	5.5437	4.1594	4.3976	3.5216	4.3531	4.2142	4.0086	4.0559	5.1411	5.2200	5.2629	3.4278	4.7228	5.2261	4.7443	4.7001	4.6851	4.7630
pos_5430	N-Acetyl-L-phenylalanine	metab_5428	C03519	HMDB0000512	208.096257178	pos	M+H	C11H13NO3	4.01671666667	2018-61-3	-	-	map00360	Phenylalanine metabolism	Metabolism	Amino acid metabolism	Organic acids and derivatives	Carboxylic acids and derivatives	Amino acids, peptides, and analogues	0.0684954533829	90.0	-	-2.716381541635549	4.5571	4.0330	4.2062	4.2789	4.5830	4.0342	4.3851	4.3216	4.6780	4.5919	4.5002	4.2737	4.5047	4.7115	4.4436	4.4011	4.5570	4.5482	4.5311	4.8181	4.4136	4.5515	4.4279	4.4925	4.4610	4.4900
pos_5437	Opiorphin	metab_5435	-	HMDB0059792	734.406063862	pos	M+ACN+H	C29H48N12O8	4.02436666667	-	-	-	-	-	-	-	Organic acids and derivatives	Carboxylic acids and derivatives	Amino acids, peptides, and analogues	0.046448668052699996	-	66.0	0.623622900077822	5.2152	5.0456	4.8677	5.5271	5.3402	4.8152	5.1367	4.8960	5.4042	5.3432	5.7037	5.6756	5.0762	5.7532	5.5881	5.5585	5.1164	5.3706	5.2212	5.2749	4.9523	5.3638	5.4011	5.3536	5.3714	5.3682
pos_5462	Elaterinide	metab_5460	-	HMDB0035893	736.3848252360001	pos	M+NH4	C38H54O13	4.07783333333	1398-78-3	-	-	-	-	-	-	Lipids and lipid-like molecules	Steroids and steroid derivatives	Steroidal glycosides	0.0274960307985	-	60.7	-7.575737805012139	4.3219	4.6633	4.7938	3.9776	4.9410	4.4297	3.9911	4.6458	3.9862	4.8306	5.2108	5.0335	4.1771	5.1770	5.0126	4.7203	4.2400	4.8328	4.3443	4.6744	4.2411	4.7425	4.8031	4.7877	4.8085	4.7837
pos_5463	Cyclo(L-Phe-L-Pro)	metab_5461	C11847	-	245.127731879	pos	M+H	C14H16N2O2	4.08546666667	-	-	-	-	-	-	-	-	-	-	0.06412413392090001	54.9	-	-2.95883741515576	3.7857	3.7463	3.6371	4.9061	6.1959	4.3123	4.0640	4.3584	4.0445	3.9049	4.0109	3.8044	3.8886	3.8920	4.0130	4.0828	4.1385	4.1629	4.0259	4.8721	4.4131	4.1917	4.7498	4.8029	4.8026	4.8135
pos_5468	()-Taxifolin	metab_5466	-	-	305.06459747599996	pos	M+H	C15H12O7	4.09315	-	-	-	-	-	-	-	-	-	-	0.109077809209	83.3	-	-3.22858476719652	2.5469	3.2895	4.4081	4.5142	4.7665	3.3585	4.6720	4.8750	2.4727	3.0224	2.0072	3.5622	3.7365	3.1351	3.9151	3.4394	2.0055	1.6822	4.4733	4.4367	2.7579	1.7248	4.1278	4.2397	4.2002	4.2232
pos_5497	4-Isopropylbenzoic acid	metab_5495	C06578	HMDB0035268	165.09055626399999	pos	M+H	C10H12O2	4.15428333333	536-66-3	-	-	map01220;map00622;map01120	Degradation of aromatic compounds;Xylene degradation;Microbial metabolism in diverse environments	Metabolism;Metabolism;Metabolism	Global and overview maps;Xenobiotics biodegradation and metabolism;Global and overview maps	Lipids and lipid-like molecules	Prenol lipids	Monoterpenoids	0.0640193145943	82.8	-	-2.74123567618368	4.1349	4.6863	4.1308	5.3246	4.6823	4.4489	4.1637	4.4167	3.7755	4.0365	3.8585	4.5245	3.9414	3.9186	4.5904	3.9943	5.6211	5.2804	5.5753	4.0202	5.3785	5.2918	4.8656	4.9137	4.9304	4.9192
pos_5514	Ganoderic acid DM	metab_5512	-	HMDB0032837	532.3362307890001	pos	M+ACN+Na	C30H44O4	4.18486666667	173075-45-1	-	-	-	-	-	-	Lipids and lipid-like molecules	Prenol lipids	Triterpenoids	0.05131653616449999	-	65.6	-7.47106852734482	4.7253	4.7596	4.3716	3.7964	4.3601	5.1257	5.3461	4.6087	4.3720	4.4585	4.7401	4.7099	5.0443	4.5852	4.6923	4.0681	5.0583	4.8754	5.1146	3.3863	4.8337	4.8880	4.6211	4.6115	4.6579	4.6499
pos_5548	Tryptophyl-Proline	metab_5546	-	HMDB0029091	284.13864256	pos	M+H-H2O	C16H19N3O3	4.24603333333	-	-	-	-	-	-	-	Organic acids and derivatives	Carboxylic acids and derivatives	Amino acids, peptides, and analogues	0.0239324598024	-	71.5	-2.35992072255245	3.6888	3.7624	3.8231	3.8540	5.7203	3.7986	3.6446	3.5921	3.5138	3.6242	3.6883	3.7452	3.6321	3.6617	3.6844	3.7408	3.5790	3.5593	3.6519	4.2938	3.5757	3.5882	4.1284	4.1303	4.1470	4.1476
pos_5583	2-hydroxy-3-phenylpropanal	metab_5581	-	HMDB0135276	192.101339318	pos	M+ACN+H	C9H10O2	4.33783333333	-	-	-	-	-	-	-	Benzenoids	Benzene and substituted derivatives	Not Available	0.021124338608	-	56.2	-3.77010005734848	3.7620	3.9710	4.1111	4.6585	4.5472	3.5026	3.7313	4.1750	4.0467	3.7578	4.5067	4.7453	4.3108	4.3030	4.2029	4.5985	3.7331	4.7266	3.7179	4.6327	3.6970	4.7344	4.2785	4.2969	4.2970	4.2972
pos_5611	Adrenorphin	metab_5609	C16108	HMDB0059791	492.767410681	pos	M+2H	C44H69N15O9S	4.39895	-	-	-	-	-	-	-	Organic acids and derivatives	Carboxylic acids and derivatives	Amino acids, peptides, and analogues	0.0594112692738	-	73.3	8.061553966980927	4.9847	3.8413	3.8548	2.8449	2.7803	4.2060	4.9585	4.1532	4.8991	4.1045	3.3885	2.6577	4.1964	3.3788	4.7820	3.6949	4.5473	4.2748	4.6055	2.7760	4.0608	4.4109	4.3443	4.3648	4.3488	4.4001
pos_5612	Hovenidulcioside B2	metab_5610	-	HMDB0041549	673.393309475	pos	M+H-2H2O	C38H60O12	4.39895	174902-17-1	-	-	-	-	-	-	Lipids and lipid-like molecules	Prenol lipids	Terpene glycosides	0.0677114805135	-	63.1	-1.85619407082823	3.6458	4.9905	3.4936	4.3228	4.5927	4.4944	5.0177	4.3214	4.1443	3.4524	0.0807	4.0364	4.6927	3.4403	5.6865	3.8200	3.1976	2.7060	3.0180	3.9795	4.4348	0.1070	4.5771	4.5263	4.5626	4.5969
pos_5621	Mesembrinol	metab_5619	C09225	-	292.18961874400003	pos	M+H	C17H25NO3	4.42185	-	-	-	-	-	-	-	-	-	-	0.22635654616099998	88.6	-	-3.7823359481687	2.9279	2.6961	2.4099	2.9359	2.5731	2.6322	3.2269	2.3109	3.2403	2.0772	2.0493	1.9810	2.7433	2.0980	2.1693	2.4440	3.5195	2.8974	4.6975	2.0984	2.1727	2.8442	3.3272	3.3593	3.3958	3.1487
pos_5623	Cinncassiol C1 19-glucoside	metab_5621	-	HMDB0035167	587.208542022	pos	M+2Na-H	C26H38O12	4.42185	-	-	-	-	-	-	-	Lipids and lipid-like molecules	Prenol lipids	Terpene glycosides	0.17832134061299998	-	67.5	1.93723470149494	3.5632	3.8796	4.2980	5.0841	4.3005	3.1239	4.8014	3.3047	0.8002	0.7765	0.7532	0.6972	0.8128	0.7940	2.9900	3.1146	0.9114	0.8651	0.8735	0.7944	0.8580	0.8682	3.9663	3.9269	3.7793	3.8752
pos_5628	5C-aglycone	metab_5626	-	HMDB0004810	311.06862884599997	pos	M+K	C16H16O4	4.42948333333	34927-45-2	-	-	-	-	-	-	Lipids and lipid-like molecules	Prenol lipids	Quinone and hydroquinone lipids	0.034141791847900005	-	52.5	2.24830356662425	4.6155	4.3122	5.0584	5.2927	5.0623	4.7781	4.0563	4.3942	3.2323	3.5214	4.2094	3.9331	4.0569	4.3610	4.4007	4.8633	4.4844	4.5044	3.8859	5.0894	4.7372	4.4831	4.5904	4.6045	4.6206	4.6220
pos_5638	Tyrosyl-Methionine	metab_5636	-	HMDB0029111	295.110158088	pos	M+H-H2O	C14H20N2O4S	4.4448	-	-	-	-	-	-	-	Organic acids and derivatives	Carboxylic acids and derivatives	Amino acids, peptides, and analogues	0.031689935378900004	-	51.6	-2.9854151062239	3.8321	1.5908	1.5794	4.1293	4.3271	2.5394	4.7610	4.2908	5.0515	4.2154	3.9727	1.4954	4.1946	3.0562	4.2990	4.0932	5.1667	4.7044	4.7628	1.6106	4.1499	4.6866	4.4173	4.4486	4.4369	4.4447
pos_5651	Dehydrodiferulic dilactone	metab_5649	-	HMDB0033876	409.090426911	pos	M+Na	C20H18O8	4.46778333333	13962-76-0	-	-	-	-	-	-	Lignans, neolignans and related compounds	Lignan lactones	Not Available	0.0837543974767	-	93.6	2.6902278316511	2.7670	2.7236	3.4801	4.0265	3.4494	3.1622	4.0874	2.7303	4.6336	4.9683	2.6995	2.6255	4.8666	4.2331	4.6100	5.2614	2.8798	2.8267	3.4722	3.3343	2.8185	2.8303	4.2099	4.2963	4.2392	4.2493
pos_5694	N-Isobutyl-2,4,8,10,12-tetradecapentaenamide	metab_5692	-	LMFA08020195;HMDB0031184	291.242142351	pos	M+NH4	C18H27NO	4.55953333333	78886-65-4	-	-	-	-	-	-	Lipids and lipid-like molecules	Fatty Acyls	Fatty amides	0.010645328048399998	-	52.2	-3.46865536508896	4.6242	4.3557	4.6363	4.5560	4.5476	4.6162	4.6234	4.5950	4.7572	4.4086	4.7409	4.7712	4.6334	4.5333	4.3617	4.7169	4.5999	4.6043	4.7730	4.5964	4.7546	4.6040	4.6135	4.6143	4.6051	4.6069
pos_5702	7,12-Dihydroxy-3,11,15,23-tetraoxolanost-8-en-26-oic acid	metab_5700	-	HMDB0033023	563.317043184	pos	M+CH3OH+H	C30H42O8	4.58245	97653-94-6	-	-	-	-	-	-	Lipids and lipid-like molecules	Prenol lipids	Triterpenoids	0.07778794955980001	-	69.6	-8.32811592167873	4.0335	2.7300	3.7242	2.8191	2.7546	2.8880	4.0193	2.9692	3.8842	4.1764	2.7008	2.6319	4.3364	2.7497	3.0521	3.4013	5.0322	4.1657	4.7042	2.7502	4.3813	4.2668	4.1521	4.0741	4.1179	4.1412
pos_5715	Isopropyl benzoate	metab_5713	-	HMDB0032038	165.090520014	pos	M+H	C10H12O2	4.62058333333	939-48-0	-	-	-	-	-	-	Benzenoids	Benzene and substituted derivatives	Benzoic acids and derivatives	0.07293333725269999	77.8	-	-2.96215553905726	3.5233	3.7634	3.6031	4.1071	3.7222	3.7466	3.5298	3.7069	3.4221	3.6845	3.5339	3.5916	3.5547	3.5990	3.6564	3.4854	4.3299	4.0413	4.1582	3.6214	4.0800	4.0283	3.7540	3.7734	3.7695	3.8250
pos_5770	ALANYL-dl-PHENYLALANINE	metab_5768	-	-	237.12276044	pos	M+H	C12H16N2O3	4.75815	-	-	-	-	-	-	-	-	-	-	0.0234545486952	82.7	-	-2.57658401121429	2.9719	3.9441	4.2920	5.0533	2.9531	3.5209	3.0313	3.6280	3.1267	3.5919	2.8993	4.4049	3.7118	4.0476	4.2809	3.6515	3.3792	3.5840	3.2394	4.1349	4.1845	3.5659	4.0812	4.0699	4.0886	4.0934
pos_5781	Monoethylglycinexylidide	metab_5779	C16561	HMDB0060656	248.17494923400002	pos	M+ACN+H	C12H18N2O	4.79625	-	-	-	-	-	-	-	Organic acids and derivatives	Carboxylic acids and derivatives	Amino acids, peptides, and analogues	0.056108974643	-	55.0	-3.8298984072871	1.5464	1.5042	1.4929	1.5910	1.5282	1.5059	1.5976	3.4965	4.1854	4.3294	4.0403	1.6845	3.9105	4.4384	4.5416	5.2093	1.6566	2.1572	1.6142	1.5239	1.5966	1.7181	4.2250	4.2173	4.2662	4.2593
pos_5785	Hydratopyrrhoxanthinol	metab_5783	-	HMDB0036842	630.380291776	pos	M+ACN+H	C37H48O6	4.80386666667	120416-68-4	-	-	-	-	-	-	Lipids and lipid-like molecules	Prenol lipids	Terpene lactones	0.14767553355799998	-	71.9	2.3404454680761297	4.3389	4.4009	3.4537	2.7424	3.6303	4.5626	5.2335	4.0500	4.3129	3.9439	2.6241	2.5553	4.5334	2.6731	4.6017	2.6879	4.5714	2.7564	4.9130	2.6735	4.1708	2.7599	4.1817	4.0856	4.0817	4.2054
pos_5803	Acetyldigitoxin	metab_5801	-	HMDB0014652	789.448433582	pos	M+H-H2O	C43H66O14	4.84963333333	25395-32-8	-	-	-	-	-	-	Lipids and lipid-like molecules	Steroids and steroid derivatives	Steroid lactones	0.109111091193	-	55.6	8.01671454239178	4.8583	4.3544	3.7876	5.1867	4.8465	4.4489	5.5005	4.6723	4.8576	4.6281	3.6898	2.7326	4.5404	3.8966	4.9033	4.3170	5.1610	3.9505	4.9452	2.9954	4.8939	4.0017	4.8537	4.8365	4.7929	4.7457
pos_5820	3alpha-androstanediol glucuronide	metab_5818	C03033	LMST05010004	469.27551336	pos	M+H	C25H40O8	4.89543333333	-	-	-	map01100;map00040	Metabolic pathways;Pentose and glucuronate interconversions	Metabolism;Metabolism	Global and overview maps;Carbohydrate metabolism	-	-	-	0.191214738484	77.4	-	-8.71567857091141	5.2438	5.3018	5.1911	5.3485	5.2946	5.4092	5.3941	5.2691	5.2966	5.3944	5.4773	5.1507	5.3395	5.3860	5.4258	5.4837	5.4602	5.4489	5.4800	5.4805	5.4327	5.3970	5.2708	5.3616	5.2789	5.4424
pos_5826	Ethyl 3-hydroxydodecanoate	metab_5824	-	HMDB0059850	262.23687332599997	pos	M+NH4	C14H28O3	4.9107	-	-	-	-	-	-	-	Lipids and lipid-like molecules	Fatty Acyls	Fatty alcohols	0.038115044732199996	-	62.5	-3.2635064707991	4.5993	4.5954	4.7286	4.6273	4.6725	4.8341	4.6177	4.6136	4.7300	4.6216	4.7767	4.9516	4.5673	4.8169	4.6801	4.5580	4.7807	4.8360	4.7146	4.7751	4.8761	4.8717	4.6765	4.6875	4.6929	4.7155
pos_5831	3-Sulfinoalanine	metab_5829	C00606	HMDB0000996	346.037000714	pos	2M+ACN+H	C3H6NO4S	4.93361666667	1115-65-7	Peptides	Amino acids	map01100;map00270;map00430	Metabolic pathways;Cysteine and methionine metabolism;Taurine and hypotaurine metabolism	Metabolism;Metabolism;Metabolism	Global and overview maps;Amino acid metabolism;Metabolism of other amino acids	Organic acids and derivatives	Carboxylic acids and derivatives	Amino acids, peptides, and analogues	0.17798631355300001	-	58.7	-1.0926404163078198	3.3375	4.0433	4.6411	4.1834	3.6753	3.6301	4.3791	3.9304	3.3213	3.2929	3.2649	3.2797	3.3362	3.3139	3.3429	3.3288	3.4505	3.3973	3.4071	3.3143	3.3891	3.4009	3.4375	3.3819	3.5609	3.4981
pos_5851	Pondaplin	metab_5849	-	HMDB0033184	483.1787129	pos	2M+Na	C14H14O3	4.98705	-	-	-	-	-	-	-	Organic oxygen compounds	Organooxygen compounds	Ethers	0.119264162191	-	87.1	1.96355283003569	2.8764	2.8330	2.8212	2.9221	2.8576	2.8346	2.9289	2.8397	4.8435	4.9014	2.8038	3.4973	4.3646	2.8528	4.6317	5.1845	2.9893	2.9361	2.9459	2.8532	2.9279	2.9397	4.2099	4.1336	4.0862	4.1616
pos_5859	2,4-Dihydroxy-7,8-dimethoxy-2H-1,4-benzoxazin-3(4H)-one 2-glucoside	metab_5857	-	HMDB0037550	404.114840557	pos	M+H	C16H21NO11	5.02525	40246-08-0	-	-	-	-	-	-	Organic oxygen compounds	Organooxygen compounds	Carbohydrates and carbohydrate conjugates	0.129479860501	-	77.7	-9.66573410460151	2.6891	3.7072	3.3638	3.2530	3.6313	3.7759	4.4057	3.7830	2.9472	3.0546	1.5512	1.4843	1.6207	1.5990	3.7225	1.6135	4.7666	4.2505	4.7275	1.5994	4.8024	4.1824	4.0409	4.1613	4.0527	4.0899
pos_5886	Lucidenic acid J	metab_5884	-	HMDB0035700	504.26753694900003	pos	2M+3H2O+2H	C27H38O8	5.11695	-	-	-	-	-	-	-	Lipids and lipid-like molecules	Prenol lipids	Triterpenoids	0.0823902663175	-	61.9	-1.4099274915519595	5.2491	5.1844	4.9883	4.0633	4.9042	5.3172	5.4389	4.8597	4.8693	5.1440	4.1502	4.9395	4.8221	4.3509	5.6019	4.8454	5.0164	4.9538	4.8175	4.5770	4.3996	4.9340	4.9507	5.0379	5.0029	5.0120
pos_5890	(Z)-6-Tetradecene-1,3-diyne-5,8-diol	metab_5888	-	HMDB0038996	221.153120263	pos	M+H	C14H20O2	5.13218333333	77769-23-4	-	-	-	-	-	-	Lipids and lipid-like molecules	Fatty Acyls	Fatty alcohols	0.11275342613299999	58.9	-	-2.20784780918303	3.3737	3.1374	3.1104	3.5184	2.6767	3.2128	3.2226	3.3460	4.0884	4.4141	3.3178	2.9412	3.2595	3.2427	3.2275	3.3498	3.2423	3.9725	3.4234	2.5020	3.5244	3.9245	3.6308	3.6002	3.5947	3.6975
pos_5904	Isorhamnetin	metab_5901	C10084	HMDB0002655;LMPK12110002	317.064713748	pos	M+H	C16H12O7	5.16276666667	480-19-3	-	-	-	-	-	-	Phenylpropanoids and polyketides	Flavonoids	Flavones	0.0860733433543	80.7	-	-2.7381197496964504	3.1800	3.7122	4.4191	4.7961	4.0052	3.5134	4.5639	4.6817	2.5826	2.5543	2.5263	2.4575	2.5975	2.5752	2.6041	2.5901	2.7116	2.6585	3.4430	2.5757	2.6503	2.6621	3.9015	3.8989	3.9376	3.9770
pos_5939	Gibberellin A14	metab_5936	C11858	LMPR0104170015	349.199889514	pos	M+H	C20H28O5	5.26215	-	-	-	map01110	Biosynthesis of secondary metabolites	Metabolism	Global and overview maps	-	-	-	0.0446004417775	70.7	-	-3.0469083027801003	4.1126	3.8552	3.9016	4.7017	2.7026	4.1133	3.9016	4.2379	3.2176	4.2148	2.6488	2.6957	3.7687	2.6978	3.1331	3.9902	3.4467	3.5110	3.8416	2.6982	3.0222	3.4677	3.8966	3.9331	3.8896	3.9053
pos_5971	9'-desmethylgranisetron	metab_5968	-	HMDB0061061	331.215791314	pos	M+CH3OH+H	C17H22N4O	5.3463	-	-	-	-	-	-	-	Organoheterocyclic compounds	Benzopyrazoles	Indazoles	0.286935232738	-	64.9	9.85577861890004	5.4141	5.6246	5.6990	5.5856	5.5377	5.5142	5.4182	5.7293	5.3454	5.3941	5.4505	5.7713	5.6119	5.5659	5.5099	5.4849	5.6386	5.5483	5.5292	5.6170	5.8373	5.6797	5.4379	5.5441	5.7199	5.5339
pos_5973	Melleolide B	metab_5970	-	HMDB0038787	865.42927093	pos	2M+H	C24H32O7	5.3463	101901-55-7	-	-	-	-	-	-	Lipids and lipid-like molecules	Prenol lipids	Sesquiterpenoids	0.12367784752699999	-	59.0	-8.806070975659381	3.7934	0.5744	0.5658	0.6416	0.5926	0.5756	4.6866	0.5794	5.6780	4.7034	3.3218	2.3563	4.9674	3.6146	4.8725	4.2098	4.8336	4.6920	4.5169	0.5894	4.4902	4.6540	4.6975	4.5922	4.6840	4.6045
pos_5990	Isosakuranetin	metab_5987	C05334	LMPK12140355	269.079958912	pos	M+H-H2O	C16H14O5	5.3998	-	-	-	-	-	-	-	-	-	-	0.039386496969400005	75.9	-	-3.06338102160139	2.3384	2.2952	2.2835	2.3841	2.3197	2.2968	2.3908	2.3019	5.5401	5.0891	2.2661	4.9087	5.0277	3.8885	5.1838	4.0783	2.4510	3.8784	2.4077	2.3153	4.6059	3.9445	4.6432	4.6269	4.6682	4.6453
pos_6016	Cardamonin	metab_6013	-	LMPK12120245	271.095493897	pos	M+H	C16H14O4	5.460883333330001	-	-	-	-	-	-	-	-	-	-	0.0710031174424	79.8	-	-3.67086996000439	3.4291	3.3043	3.7788	3.9944	3.6634	3.8674	3.7411	3.9163	4.3819	3.7156	2.5388	3.7616	4.1464	2.5876	4.5767	3.9429	4.0824	3.7591	3.8715	2.5881	4.1092	3.8194	3.8728	3.8935	3.9338	3.9361
pos_6024	N2,N2-Dimethylguanosine	metab_6021	-	HMDB0004824	645.231093331	pos	2M+Na	C12H17N5O5	5.476133333330001	2140-67-2	-	-	-	-	-	-	Nucleosides, nucleotides, and analogues	Purine nucleosides	Not Available	0.13048580362	-	58.6	-6.5322773234545	3.4647	3.4212	3.4095	3.5105	3.4459	3.4229	3.5173	3.4280	5.0642	4.9916	3.3921	3.3231	4.4973	4.2631	4.7697	5.5928	3.5777	3.5245	3.5343	3.4415	3.5163	3.5281	4.5032	4.4491	4.3802	4.3971
pos_6035	Crocetindial/ Crocetin dialdehyde	metab_6032	-	LMPR0104010021	297.184126094	pos	M+H	C20H24O2	5.506716666669999	-	-	-	-	-	-	-	-	-	-	0.052955783673900005	55.4	-	-2.63472657591422	4.6558	4.3181	4.3070	5.2953	3.4504	4.7564	4.3033	4.4971	2.5123	4.0200	2.4561	2.3873	3.5934	2.5049	3.0948	3.8639	3.9506	4.2556	4.1587	2.5054	3.8294	4.2212	4.2495	4.2683	4.2813	4.3041
pos_6061	Oleoyl glycine	metab_6057	-	HMDB0013631	403.293957815	pos	M+ACN+Na	C20H37NO3	5.5372833333300004	2601-90-3	-	-	-	-	-	-	Organic acids and derivatives	Carboxylic acids and derivatives	Amino acids, peptides, and analogues	0.197738419956	-	64.6	2.48759582031209	3.4787	3.4353	4.0309	4.1890	3.6439	3.4369	3.6010	3.4421	3.4625	3.4341	3.4061	3.3371	3.4774	3.4551	3.4841	3.4700	4.1632	4.8873	4.4216	3.4556	4.4819	4.8801	3.7621	3.7235	3.8174	3.9143
pos_6068	Monic acid	metab_6064	-	HMDB0061154	307.189591355	pos	M+H-2H2O	C18H30O6	5.55255	-	-	-	-	-	-	-	Lipids and lipid-like molecules	Fatty Acyls	Fatty acids and conjugates	0.058236158007199994	-	64.8	-2.32137521823576	4.5287	4.1790	3.7349	4.6842	2.9651	4.5590	3.9217	3.7491	2.7413	2.7130	3.7948	2.6162	3.1376	2.7340	3.6385	3.1560	3.1244	3.5339	3.0754	2.7344	3.3014	3.6462	3.8366	3.7859	3.8300	3.7943
pos_6112	2-tridecene-4,7-diynal	metab_6108	-	LMFA06000077	189.126813889	pos	M+H	C13H16O	5.659483333330001	-	-	-	-	-	-	-	-	-	-	0.058662165808300006	66.9	-	-3.07078184708033	4.6652	4.1826	3.7324	4.4843	3.3608	4.0930	3.7366	4.1600	3.5143	3.8417	3.0730	3.0601	3.4881	3.2203	3.6626	3.4497	3.4713	3.8016	3.4502	2.8293	3.6519	3.8111	3.8864	3.9073	3.8850	3.8453
pos_6118	Demethoxyegonol	metab_6114	-	HMDB0030772	297.111316609	pos	M+H	C18H16O4	5.667116666669999	53279-35-9	-	-	-	-	-	-	Phenylpropanoids and polyketides	2-arylbenzofuran flavonoids	Not Available	0.0600110656477	67.2	-	-2.7652843445815294	3.7017	3.7189	4.5393	4.8367	4.1520	4.4865	4.2866	4.9656	3.7357	3.7653	3.4490	3.2935	3.5602	3.5682	4.0714	4.0230	2.7611	2.5598	4.3089	3.5829	3.3233	2.8683	4.1770	4.2007	4.2272	4.2346
pos_6122	2-Tetradecanone	metab_6118	-	HMDB0030924	251.178779642	pos	M+K	C14H28O	5.674783333330001	2345-27-9	-	-	-	-	-	-	Organic oxygen compounds	Organooxygen compounds	Carbonyl compounds	0.09971458452500001	-	80.3	7.568042190942888	4.3118	4.2950	3.9496	4.8046	3.5345	4.5478	3.9501	4.2113	3.2456	3.7692	2.4297	2.3610	2.8286	2.4786	3.2562	2.7954	3.5052	3.6601	3.6526	2.9828	3.7407	3.5550	3.8944	3.8352	3.9159	3.9391
pos_6153	Myricanol 5-(6-galloylglucoside)	metab_6149	-	HMDB0036526	695.22500399	pos	M+Na	C34H40O14	5.72065	113204-18-5	-	-	-	-	-	-	Phenylpropanoids and polyketides	Diarylheptanoids	Cyclic diarylheptanoids	0.111909351303	-	68.7	-8.95904839850961	1.9385	1.8956	2.8220	1.9839	2.9534	1.8972	1.9906	1.9023	4.8216	4.9317	3.1560	1.7987	4.6499	4.2066	4.6219	5.4405	2.0504	1.9977	2.0074	1.9156	1.9896	2.0013	4.3014	4.3077	4.3045	4.3968
pos_6156	(S)-4',5,7-Trihydroxy-6-prenylflavanone	metab_6152	C09832	HMDB0037247	363.12141903	pos	M+Na	C20H20O5	5.72826666667	68236-13-5	-	-	-	-	-	-	Phenylpropanoids and polyketides	Flavonoids	Flavans	0.0397803073131	-	77.0	3.30640351137621	3.2741	3.2306	3.2189	3.3199	3.2553	3.2323	3.3267	3.2374	5.1681	5.4113	3.2015	3.4637	5.0997	4.8019	5.0310	5.6981	3.3870	3.3339	3.3436	3.2509	3.3257	3.3375	4.7645	4.7946	4.8047	4.7960
pos_6161	5S,6-Ep-18S-HEPE	metab_6157	-	LMFA03070040	333.205006351	pos	M+H	C20H28O4	5.73588333333	-	-	-	-	-	-	-	-	-	-	0.0212024281428	69.1	-	-3.09891807167838	4.9954	4.8440	4.7245	5.5219	4.0777	4.9919	4.7078	5.3019	4.6433	5.1024	3.7465	3.3109	4.6437	4.0637	4.6557	5.1805	4.5480	4.4845	4.7852	3.3574	4.3603	4.4605	4.8411	4.8501	4.8565	4.8627
pos_6211	16-phenoxy tetranor PGF2alpha	metab_6207	-	-	391.208144609	pos	M+H	C22H30O6	5.804616666669999	-	-	-	-	-	-	-	-	-	-	0.052798128718600006	76.4	-	-8.63778996817768	4.5639	4.0604	4.2444	4.9708	2.8179	4.6936	4.2459	4.9039	3.2601	4.0584	2.7401	2.6712	3.7040	2.7890	3.2434	3.8736	3.8668	3.8709	4.3993	2.7895	3.2916	3.8399	4.1641	4.1762	4.1362	4.1908
pos_6225	Formyldienolone	metab_6221	-	LMST02020026	345.202823694	pos	M+H	C21H28O4	5.8199	-	-	-	-	-	-	-	-	-	-	0.170370727449	79.0	-	-9.33214813085866	4.9025	3.4526	3.6143	4.3842	2.5831	3.8769	3.5111	3.7139	2.5857	2.5574	2.5294	2.4606	2.6693	2.5783	2.6072	2.5932	2.7147	2.6616	3.3097	2.5788	2.6534	2.6652	3.5794	3.5574	3.6897	3.7030
pos_6242	Oxyhumulinic acid	metab_6238	-	HMDB0038989	305.137570506	pos	M+Na	C15H22O5	5.835166666669999	469-30-7	-	-	-	-	-	-	Organic oxygen compounds	Organooxygen compounds	Carbonyl compounds	0.046350234035099996	-	86.8	5.763040331166558	4.3486	3.8335	4.1780	4.6571	3.0353	4.5737	3.9539	4.5777	3.6080	3.9607	3.3442	2.5506	3.2332	3.1257	3.4331	3.4361	3.4837	3.6349	4.0969	2.6688	3.3409	3.8078	3.9545	3.9907	3.9847	3.9518
pos_6244	Picrasin G	metab_6240	C17054	-	393.18724452699996	pos	M+H	C21H28O7	5.835166666669999	-	-	-	-	-	-	-	-	-	-	0.0260868026177	63.9	-	-9.013995005734133	3.9161	3.7810	4.2440	4.9923	2.5287	4.0490	4.1035	4.5965	2.5312	4.0329	3.5926	2.4062	4.5766	3.8328	3.5251	4.6244	4.2983	4.0072	4.4849	2.5243	3.8258	4.0501	4.1410	4.1518	4.1481	4.1676
pos_6264	6,4'-DIMETHOXYFLAVONE	metab_6260	-	-	283.095590575	pos	M+H	C17H14O4	5.8657	-	-	-	-	-	-	-	-	-	-	0.00696730309521	67.8	-	-3.1719884862030696	2.7839	3.4155	3.6671	3.8273	2.8149	3.5735	3.3134	3.4407	5.0041	5.1792	3.6036	3.6817	4.8615	4.7932	4.8448	5.4451	2.8237	3.6123	3.3596	2.6878	4.0577	3.3443	4.6638	4.6690	4.6708	4.6666
pos_6266	6-Hydroxymelatonin glucuronide	metab_6262	-	HMDB0060786	389.13701285400003	pos	M+H-2H2O	C19H24N2O9	5.8657	-	-	-	-	-	-	-	Organic oxygen compounds	Organooxygen compounds	Carbohydrates and carbohydrate conjugates	0.034400556698	-	80.5	6.331369371540071	2.5174	2.4741	2.4624	2.5631	2.4986	2.4757	2.5699	2.4808	5.8523	6.0332	4.3847	4.2916	5.7177	5.6781	5.7119	6.2892	2.6301	2.5771	2.5868	2.4943	3.4383	2.5806	5.4886	5.4765	5.4661	5.5006
pos_6271	N-Palmitoyl GABA	metab_6267	-	LMFA08020103;HMDB0062338	359.32565948300004	pos	M+NH4	C20H39NO3	5.873316666669999	-	-	-	-	-	-	-	Organic acids and derivatives	Carboxylic acids and derivatives	Amino acids, peptides, and analogues	0.0732122954989	-	53.8	-3.39931125371394	4.2527	4.3706	3.5817	2.7625	2.6979	4.0235	4.0254	4.3835	4.1176	3.9632	4.1449	3.9568	4.4215	4.1300	4.2558	2.7080	4.7066	4.2706	4.1640	2.6936	4.6422	4.2910	4.2351	4.1957	4.1573	4.1953
pos_6317	5(S),14(R)-Lipoxin B4	metab_6313	C06315	-	375.213132032	pos	M+Na	C20H32O5	5.91895	-	-	-	map00590	Arachidonic acid metabolism	Metabolism	Lipid metabolism	-	-	-	0.0157931315112	54.7	-	-3.0173101167197403	5.6637	5.2464	5.2676	5.7903	4.4240	5.4144	5.1924	5.8643	4.7945	5.0699	4.2402	4.1337	4.1391	4.1295	4.4792	4.5404	4.7757	4.5554	4.8608	4.0079	4.6059	4.6011	5.1124	5.1188	5.1038	5.1056
pos_6324	6-[5]-ladderane-hexanoic acid	metab_6320	-	LMFA01140003	275.199819817	pos	M+H	C18H26O2	5.92655	-	-	-	-	-	-	-	-	-	-	0.043486086518999996	50.1	-	-2.68674551447832	4.7589	4.7841	4.5756	4.5023	4.2003	4.6309	4.6753	4.6744	4.2129	4.2916	4.2736	4.5385	4.1489	4.0117	4.6711	4.4249	4.3864	4.4368	4.1679	4.1103	4.5118	4.4034	4.4592	4.4844	4.4426	4.4476
pos_6330	All-trans-Dehydroretinal	metab_6326	C05918	LMPR01090006	283.20493849999997	pos	M+H	C20H26O	5.93415	-	-	-	-	-	-	-	-	-	-	0.09088805911289999	53.1	-	-2.49252266496077	5.1241	4.4657	3.6486	4.7617	3.2171	4.2106	3.8225	4.1467	4.0528	4.4386	2.4942	2.8542	3.7170	2.5431	3.6191	3.5290	2.6794	3.2557	2.9007	2.9432	2.9919	3.1521	4.1265	4.2078	4.1331	4.1382
pos_6341	Dihydrosphingosine	metab_6337	C00836	LMSP01020001	343.33079556	pos	M+ACN+H	C18H39NO2	5.94925	-	-	-	map00600;map01100	Sphingolipid metabolism;Metabolic pathways	Metabolism;Metabolism	Lipid metabolism;Global and overview maps	-	-	-	0.0273849558011	61.8	-	-3.68228361938711	5.2546	4.9632	4.4944	4.2814	4.9430	4.8450	4.9772	4.8930	4.8179	5.4638	4.6403	4.4540	5.6974	5.1518	4.9667	4.6326	5.3662	4.5715	4.8646	4.7777	4.9550	4.6197	5.0536	5.0519	5.0466	5.0735
pos_6344	Ligustroside	metab_6340	-	HMDB0034751	557.218576914	pos	M+CH3OH+H	C25H32O12	5.94925	35897-92-8	-	-	-	-	-	-	Organic oxygen compounds	Organooxygen compounds	Carbohydrates and carbohydrate conjugates	0.0464382508028	-	57.9	-8.185451123068558	4.9791	5.0459	5.0894	5.0045	5.0541	5.0370	5.0045	5.4773	5.0549	5.1038	4.9729	5.0089	5.1429	5.1383	5.1700	5.1895	5.0224	5.0277	5.0460	5.0681	5.1388	5.0644	5.1673	5.1730	5.1329	5.1384
pos_6346	N-Stearoyl GABA	metab_6342	-	HMDB0062341;LMFA08020106	387.356903499	pos	M+NH4	C22H43NO3	5.956783333330001	-	-	-	-	-	-	-	Organic acids and derivatives	Carboxylic acids and derivatives	Amino acids, peptides, and analogues	0.045195670584	-	77.8	-3.2932385441527905	4.6117	5.1958	4.0373	3.3701	3.8860	4.5196	4.5364	4.6407	4.0843	4.4712	4.3323	4.0636	4.8254	4.3696	4.9172	3.3155	4.9135	4.5049	4.3570	4.0483	4.7666	4.5429	4.5513	4.5309	4.5550	4.5786
pos_6352	Dichamanetin	metab_6348	-	LMPK12140150	469.16313902800005	pos	M+H	C29H24O6	5.964283333330001	-	-	-	-	-	-	-	-	-	-	0.020683928734	53.0	-	-3.0457529189004906	4.5197	4.3965	4.2742	4.7206	4.2302	4.4380	4.3295	4.4208	6.3923	6.7134	5.1355	5.0403	6.4333	6.1853	6.2363	6.9411	4.3352	4.2254	4.3369	4.3287	4.5704	4.3624	6.1486	6.1351	6.1440	6.1567
pos_6373	Meglutol	metab_6369	C03761	-	366.138290354	pos	2M+ACN+H	C6H10O5	5.99426666667	-	-	-	-	-	-	-	-	-	-	0.020800366366000002	66.5	-	-3.64699984175377	4.0868	4.1676	4.2201	4.2423	3.9901	4.2325	4.1359	4.1010	4.0580	5.6177	3.9376	3.9358	4.6184	4.0923	4.3967	4.7268	4.0832	4.1118	4.2021	4.0443	4.1508	4.0993	4.5762	4.5951	4.5790	4.5903
pos_6428	Palmitoyl-L-carnitine	metab_6424	C02990	-	400.340594586	pos	M+H	C23H45NO4	6.054366666669999	-	-	-	map01212;map00071	Fatty acid metabolism;Fatty acid degradation	Metabolism;Metabolism	Global and overview maps;Lipid metabolism	-	-	-	0.0331272959898	62.3	-	-3.85834631171832	5.4456	6.6017	5.6630	5.1265	5.0890	5.7223	5.7013	6.5583	5.9054	6.5660	6.1476	6.2691	6.9769	6.6978	5.8184	5.5299	6.5023	6.1550	5.8086	4.8206	6.7958	6.1626	6.3504	6.3318	6.3177	6.3235
pos_6452	Protoanemonin	metab_6448	C07090	HMDB0060503	138.05452670399998	pos	M+ACN+H	C5H4O2	6.076833333330001	-	-	-	map00361;map01120	Chlorocyclohexane and chlorobenzene degradation;Microbial metabolism in diverse environments	Metabolism;Metabolism	Xenobiotics biodegradation and metabolism;Global and overview maps	Organoheterocyclic compounds	Dihydrofurans	Furanones	0.051232636375500004	-	58.3	-4.459366918020269	4.6509	4.5167	4.8204	4.7641	4.5396	4.4254	4.2234	4.4055	4.0612	5.2866	4.0106	4.1987	4.7367	4.1597	4.5356	5.0034	4.3195	4.2055	4.4268	4.1959	4.3068	4.2117	4.5757	4.5895	4.6132	4.6249
pos_6475	8-iso-16-cyclohexyl-tetranor Prostaglandin E2	metab_6471	-	-	379.24433943	pos	M+H	C22H34O5	6.0994	-	-	-	-	-	-	-	-	-	-	0.0369716169811	79.0	-	-9.41514477374003	5.4313	5.2949	5.4493	5.2497	5.2801	5.4772	5.2486	5.2482	4.6697	4.9237	4.6160	4.7855	5.0219	4.8089	5.5712	5.4295	5.3274	4.7091	4.9001	5.4683	5.0683	4.7461	5.2101	5.1801	5.1899	5.2137
pos_6476	Oxacyclotetradecan-2-one	metab_6472	-	HMDB0040451	442.38768403800003	pos	2M+NH4	C13H24O2	6.0994	1725-04-8	-	-	-	-	-	-	Phenylpropanoids and polyketides	Macrolides and analogues	Not Available	0.0287823365551	-	68.0	-3.3026799431069	4.3544	4.9115	4.4379	3.9092	4.3751	4.4251	4.7248	4.7557	4.8188	6.0489	5.3906	5.6861	5.4369	5.5557	4.0615	3.9539	5.0024	4.9554	5.0091	3.4434	5.3034	4.9575	5.2017	5.1727	5.1931	5.1832
pos_6494	Desonide	metab_6490	-	HMDB0015389	458.25187777900004	pos	M+ACN+H	C24H32O6	6.12191666667	638-94-8	-	-	-	-	-	-	Lipids and lipid-like molecules	Steroids and steroid derivatives	Hydroxysteroids	0.0481025510454	-	71.3	-4.412317104810571	6.1940	6.2698	6.1962	6.2059	6.2975	6.3094	6.1651	6.2310	6.2047	6.2982	6.2394	6.2089	6.2114	6.1825	6.1758	6.2065	6.2700	6.2351	6.2778	6.3175	6.3413	6.2626	6.1643	6.2105	6.1773	6.1709
pos_6508	Bicyclo-PGE2	metab_6504	-	LMFA03010034;HMDB0060054	357.20225148199995	pos	M+Na	C20H30O4	6.14445	-	-	-	-	-	-	-	Lipids and lipid-like molecules	Fatty Acyls	Eicosanoids	0.027628515835500002	-	81.9	-4.12501019921264	6.5162	6.0887	5.9724	6.0290	5.4645	6.0068	6.1016	6.2717	4.8491	5.2095	4.8086	4.9782	5.0496	4.9037	5.4093	5.5488	5.2966	4.9619	5.4570	5.2864	5.3985	5.0203	5.7751	5.7772	5.7904	5.8006
pos_6509	16-phenyl tetranor PGF2alpha	metab_6505	-	-	375.21307924300004	pos	M+H	C22H30O5	6.14445	-	-	-	-	-	-	-	-	-	-	0.0530433531752	69.6	-	-9.40983746763024	6.0661	5.6579	5.6143	5.7024	4.9563	5.4396	5.6697	5.9695	4.6388	4.7637	4.3579	4.1878	4.5363	4.4761	4.9390	5.1998	4.9810	4.5363	5.2500	4.5793	5.0320	4.4973	5.3661	5.3552	5.3629	5.4055
pos_6572	Descladinose roxithromycin	metab_6568	-	HMDB0060814	723.4050373069999	pos	M+2Na-H	C33H62N2O12	6.2199666666699995	-	-	-	-	-	-	-	Organic oxygen compounds	Organooxygen compounds	Carbohydrates and carbohydrate conjugates	0.0344012718166	-	65.0	5.30186258279378	5.7484	4.6911	5.8847	6.4091	5.1567	5.4040	6.0042	6.2537	4.6658	5.3260	4.2316	3.3912	3.3277	4.1484	3.5373	4.6648	5.9136	5.5011	6.0631	4.2374	5.5544	5.5115	5.6742	5.7030	5.6774	5.7000
pos_6616	Dihydrovaltrate	metab_6612	-	HMDB0034492	425.212893628	pos	M+H	C22H32O8	6.2799	18296-45-2	-	-	-	-	-	-	Lipids and lipid-like molecules	Prenol lipids	Monoterpenoids	0.025156810768200002	51.4	-	-9.66688497651007	5.4811	5.2796	5.3399	5.2108	5.1321	5.4073	5.1249	5.1512	4.6955	5.1434	5.3979	5.3524	5.3233	5.2821	5.2038	5.4176	5.6387	5.5905	5.1057	5.1281	5.6306	5.6157	5.2304	5.2076	5.2134	5.2076
pos_6643	Tetradecanol	metab_6639	-	HMDB0011638	253.194157502	pos	M+K	C14H30O	6.3397	112-72-1	-	-	-	-	-	-	Lipids and lipid-like molecules	Fatty Acyls	Fatty alcohols	0.10735441934699999	-	62.7	6.22621587147493	5.5310	4.9700	4.8357	5.2279	3.6585	4.9537	5.0752	4.9581	3.1266	3.0982	3.0702	3.0012	3.3215	3.1192	3.1482	4.5165	4.6837	4.4063	4.3861	3.1196	4.6400	4.4699	4.5449	4.5436	4.6069	4.6365
pos_6646	9-Methoxyconstanolactone A	metab_6642	-	-	373.233698114	pos	M+Na	C21H34O4	6.3397	-	-	-	-	-	-	-	-	-	-	0.10363278455199999	56.0	-	-3.5179156986312203	5.6261	4.7858	3.9889	4.9249	3.9705	4.8732	4.0820	4.9510	3.0828	3.0545	3.0265	2.9575	3.7621	3.0755	3.1044	4.1772	4.2428	3.4922	3.1686	3.0759	4.0959	3.1624	4.3112	4.3159	4.2701	4.2160
pos_6670	LysoPE(0:0/18:0)	metab_6666	-	HMDB0011129;LMGP02050038	504.305238215	pos	M+Na	C23H48NO7P	6.369616666669999	-	-	-	-	-	-	-	Lipids and lipid-like molecules	Glycerophospholipids	Glycerophosphoethanolamines	0.023359897844	-	69.8	-1.70776559281824	5.9287	5.9653	6.0892	6.2012	6.1220	5.9470	5.9965	6.1771	6.0004	6.0185	5.7614	5.7479	5.9593	6.1695	6.0398	6.1775	5.6883	5.6816	6.1166	6.2433	5.8215	5.6564	6.0177	6.0232	6.0188	6.0394
pos_6671	LysoPE(22:6(4Z,7Z,10Z,13Z,16Z,19Z)/0:0)	metab_6667	-	HMDB0011526	526.288220194	pos	M+H	C27H44NO7P	6.369616666669999	-	-	-	-	-	-	-	Lipids and lipid-like molecules	Glycerophospholipids	Glycerophosphoethanolamines	0.045679587555400004	50.7	-	-8.7488041419644	5.0701	5.3123	5.3958	5.5230	5.2350	5.2756	5.1500	5.3332	5.0280	5.2536	4.9053	5.2658	4.8704	5.0234	5.4742	5.2550	4.7104	4.9765	5.2344	5.2883	5.0196	5.0225	5.2095	5.1885	5.1686	5.1683
pos_6693	4E,6E,10Z-Hexadecatrien-1-ol	metab_6689	-	LMFA05000198	237.22042303400002	pos	M+H	C16H28O	6.4145333333300005	-	-	-	-	-	-	-	-	-	-	0.029586278347099995	79.9	-	-3.6785092264149695	5.5821	5.5439	5.6486	5.5935	5.5866	5.6432	5.5223	5.5217	5.5012	5.4994	5.6817	5.6639	5.5994	5.5689	5.5431	5.6994	5.6534	5.6448	5.6706	5.6522	5.7075	5.6619	5.5675	5.5901	5.5832	5.5979
pos_6722	Tridecanol	metab_6718	C14509	HMDB0013316	242.246937162	pos	M+ACN+H	C13H28O	6.459383333330001	-	-	-	-	-	-	-	Lipids and lipid-like molecules	Fatty Acyls	Fatty alcohols	0.0374807778317	-	63.0	-4.51459455884774	5.6479	5.5108	5.6228	5.6215	5.6067	5.6067	5.4881	5.5526	5.6259	5.5565	5.7083	5.6299	5.6569	5.6195	5.5515	5.6573	5.6557	5.6482	5.6497	5.6055	5.6516	5.6377	5.5683	5.5988	5.6036	5.6013
pos_6729	LysoPE(18:1(11Z)/0:0)	metab_6725	-	LMGP02050064;HMDB0011505	524.2707077580001	pos	M+2Na-H	C23H46NO7P	6.46688333333	-	-	-	-	-	-	-	Lipids and lipid-like molecules	Glycerophospholipids	Glycerophosphoethanolamines	0.0426230764005	-	58.4	-3.4354584676641697	5.9549	6.1828	6.1998	6.0967	6.3325	6.0149	6.0040	6.0071	6.0300	6.1508	6.2562	6.2898	6.1350	6.2694	6.1645	6.2167	6.1055	6.2165	5.9588	6.3677	6.1594	6.2179	6.2061	6.1903	6.1644	6.1736
pos_6740	1-Heptadecanoylglycerophosphoethanolamine	metab_6736	-	HMDB0061691	490.288661821	pos	M+Na	C22H46NO7P	6.4744	-	-	-	-	-	-	-	Lipids and lipid-like molecules	Glycerophospholipids	Glycerophosphoethanolamines	0.0638461675408	-	94.1	-3.74128339187503	5.6927	5.5000	5.5744	6.3355	5.5231	5.2608	5.5293	5.4198	5.7836	5.7897	5.8717	5.4449	5.3265	5.6115	5.7171	5.7561	5.3801	5.6941	5.6669	5.6558	5.3791	5.6931	5.6659	5.7161	5.7210	5.7291
pos_6781	PE(O-16:0/0:0)	metab_6777	-	LMGP02060002	440.312090347	pos	M+H	C21H46NO6P	6.512083333330001	-	-	-	-	-	-	-	-	-	-	0.09853246773339999	58.8	-	-3.32549910864758	5.0157	4.6305	5.3408	5.4410	5.4903	4.8121	4.8933	5.4100	4.9518	4.9435	5.1982	5.1099	4.6024	4.7722	4.7188	5.3729	4.6941	4.9331	4.8595	5.6149	4.8237	4.9138	5.1167	5.0417	5.1445	5.1215
pos_6820	LysoPE(18:0/0:0)	metab_6816	-	HMDB0011130	526.286437555	pos	M+2Na-H	C23H48NO7P	6.57935	-	-	-	-	-	-	-	Lipids and lipid-like molecules	Glycerophospholipids	Glycerophosphoethanolamines	0.0569105602275	-	85.7	-3.25541418050134	4.7217	5.2085	5.2307	5.8508	5.3033	4.5425	5.0275	4.8095	4.6882	4.9578	5.4092	5.1974	5.0303	5.1336	5.0755	5.2652	5.1243	5.3660	5.2353	5.2617	5.0243	5.4366	5.2849	5.2242	5.2588	5.2575
pos_6831	2-Pentadecylfuran	metab_6827	-	HMDB0033609	296.29377756400004	pos	M+NH4	C19H34O	6.601966666669999	59958-20-2	-	-	-	-	-	-	Organoheterocyclic compounds	Heteroaromatic compounds	Not Available	0.0505633255351	-	57.7	-3.64289538633947	5.7931	5.5528	5.7116	5.6957	5.6274	5.6633	5.5707	5.6762	5.7843	5.6601	5.8198	5.7089	5.7217	5.6588	5.5850	5.7741	5.7039	5.6702	5.6883	5.6706	5.6765	5.6726	5.6453	5.6693	5.6673	5.6985
pos_6849	Gamma-Camphorene	metab_6845	-	HMDB0036853	273.256735284	pos	M+H	C20H32	6.6171	20016-73-3	-	-	-	-	-	-	Lipids and lipid-like molecules	Prenol lipids	Monoterpenoids	0.04668058912880001	91.9	-	-3.4606898252215896	6.7134	6.2017	4.6204	5.4096	4.4514	6.2615	5.1145	4.4719	3.8069	4.2679	3.7008	5.0431	5.3471	3.8283	5.2176	5.2368	3.5271	3.3963	3.0692	3.8168	3.5766	3.5759	5.7118	5.7429	5.7455	5.7608
pos_6850	All-trans-13,14-dihydroretinol	metab_6846	C15492	LMPR01090047;HMDB0011618	289.251688026	pos	M+H	C20H32O	6.6171	115797-14-3	-	-	-	-	-	-	Lipids and lipid-like molecules	Prenol lipids	Retinoids	0.179485218791	56.4	-	-3.13639872946224	5.5858	4.2032	3.3837	3.9073	2.8083	4.2119	3.9897	4.0877	2.5719	3.3389	2.6510	2.4469	3.5841	2.5645	3.3598	3.7180	2.7009	2.6478	2.6575	2.6718	2.6396	2.6514	4.1453	4.2985	4.2444	4.3328
pos_6852	Glucosylsphingosine	metab_6848	C03108	HMDB0000596	479.36884679400004	pos	M+NH4	C24H47NO7	6.6171	52050-17-6	-	-	-	-	-	-	Lipids and lipid-like molecules	Sphingolipids	Glycosphingolipids	0.0699507985535	-	90.7	-0.501989379153952	5.1053	4.8542	4.8289	4.9626	4.6156	5.0021	4.8655	4.6280	2.8861	3.0166	1.2743	2.3760	3.9450	3.8071	4.0053	3.0448	1.4518	1.4007	5.2779	4.3659	3.6163	1.4041	4.5722	4.5325	4.5873	4.6051
pos_6853	LysoPC(16:0)	metab_6849	C04230	HMDB0010382	518.320491016	pos	M+Na	C24H50NO7P	6.6171	-	Lipids	Phospholipids	map00564	Glycerophospholipid metabolism	Metabolism	Lipid metabolism	Lipids and lipid-like molecules	Glycerophospholipids	Glycerophosphocholines	0.048639232466400006	-	79.9	-2.4614567239518	5.4324	5.4717	5.5061	5.9624	5.3339	5.2529	5.5650	5.5223	5.7122	5.5681	5.4933	5.4258	5.4424	5.5276	5.6033	5.4605	5.3101	5.3249	5.6829	5.5797	5.2589	5.3334	5.5318	5.5591	5.5836	5.5591
pos_6865	Ar-Artemisene	metab_6861	-	HMDB0039155	271.24114784299996	pos	M+H	C20H30	6.63225	6089-98-1	-	-	-	-	-	-	Lipids and lipid-like molecules	Prenol lipids	Sesquiterpenoids	0.123274513673	50.3	-	-3.25476710920599	5.2820	4.3195	3.8452	4.3606	3.2427	4.4617	4.1216	4.4382	2.8809	3.5744	2.6459	2.5771	3.3632	2.6948	3.6432	3.9336	2.8313	2.7782	2.7879	2.9797	2.7699	2.7817	4.0769	4.1935	4.1992	4.1623
pos_6867	Demeclocycline	metab_6863	-	HMDB0014756	429.087400591	pos	M+H-2H2O	C21H21ClN2O8	6.63225	127-33-3	-	-	-	-	-	-	Phenylpropanoids and polyketides	Tetracyclines	Not Available	0.21375682229899998	-	62.0	5.62421656473266	4.1433	4.3527	4.2869	4.2436	4.2099	4.2808	4.2762	4.2277	4.2369	4.2448	4.0134	4.1052	4.1537	4.0627	4.1689	4.1115	4.1138	4.0162	4.1431	4.1564	4.1448	4.1832	5.5020	5.6705	5.5398	5.4740
pos_6877	20, 22-Dihydrodigoxigenin	metab_6873	-	HMDB0060730	785.5131181119999	pos	2M+H	C23H36O5	6.6473833333300005	-	-	-	-	-	-	-	Lipids and lipid-like molecules	Steroids and steroid derivatives	Steroid lactones	0.0529013559781	-	90.7	-8.54903433460153	6.2200	5.7765	5.7144	5.9474	5.5608	6.0996	5.8317	5.8021	5.5933	5.5551	5.8259	6.0111	5.9916	5.7108	5.9956	5.9206	5.8667	5.8654	5.9235	5.6097	5.9138	5.8763	5.4911	5.4523	5.4463	5.4864
pos_6919	Muricin F	metab_6915	-	HMDB0036972	577.442053707	pos	M+H-H2O	C35H62O7	6.70008333333	-	-	-	-	-	-	-	Lipids and lipid-like molecules	Fatty Acyls	Fatty alcohols	0.015075102035999998	-	90.7	-7.08616681969164	6.1070	5.8315	5.8737	5.7485	5.9956	6.0132	5.6375	5.7063	5.1902	5.6653	5.1926	5.4538	5.4448	5.5124	5.4846	5.4935	5.3349	4.8638	5.5830	5.7964	5.7078	4.8724	5.6751	5.6704	5.6859	5.6760
pos_6935	Asiminenin A	metab_6931	-	HMDB0029959	651.456303684	pos	M+2Na-H	C37H66O6	6.722633333330001	168075-11-4	-	-	-	-	-	-	Lipids and lipid-like molecules	Fatty Acyls	Fatty alcohols	0.056449126249900006	-	86.7	-1.3208553001837602	5.0178	4.8934	4.7159	4.7999	4.4961	5.0339	4.6668	4.6125	1.8568	3.8817	2.9031	4.0919	4.7072	3.8938	3.5857	4.4269	5.4265	4.3331	4.6967	4.4851	4.5942	4.3427	4.6679	4.6313	4.6882	4.6492
pos_6941	Ent-15-Oxo-16-kauren-19-oic acid	metab_6937	-	HMDB0036762	317.210076327	pos	M+H	C20H28O3	6.73778333333	6620-00-4	-	-	-	-	-	-	Lipids and lipid-like molecules	Prenol lipids	Diterpenoids	0.0563004363755	66.7	-	-3.3043923509613102	6.1017	5.7073	6.1142	6.3552	5.5773	6.0825	6.1273	6.4127	4.7527	5.2909	4.8831	4.3364	5.1278	4.7465	5.1883	5.3754	5.6886	5.2798	5.9404	5.3830	5.6745	5.2911	5.7713	5.8250	5.8067	5.8236
pos_6961	5-Androstenediol	metab_6957	C04295	HMDB0003818	255.209953594	pos	M+H-2H2O	C19H30O2	6.760433333330001	521-17-5	Steroids	19-Carbon atoms	-	-	-	-	Lipids and lipid-like molecules	Steroids and steroid derivatives	Androstane steroids	0.09456907274430001	-	52.9	-2.66575382708878	5.4590	4.9845	5.1784	5.4645	4.6915	5.4112	5.3432	5.5738	3.0076	4.1927	3.2430	2.3578	3.8758	2.4754	3.9083	4.2523	4.7969	4.1391	5.0352	4.1814	4.7945	4.1612	4.8834	4.9819	4.9561	4.9590
pos_6962	3,4-Dimethyl-5-pentyl-2-furanoctanoic acid	metab_6958	-	HMDB0112096	350.267556615	pos	M+ACN+H	C19H32O3	6.760433333330001	142937-54-0	-	-	-	-	-	-	Lipids and lipid-like molecules	Fatty Acyls	Fatty acids and conjugates	0.261743992073	-	62.3	-4.58675910353113	4.5344	5.1032	5.1476	4.6129	5.2512	5.1659	5.3845	5.4462	5.7031	5.5519	4.3513	4.8429	4.9387	5.0166	5.3945	4.9253	3.7836	4.2774	5.4893	4.7040	4.4105	4.2540	4.9788	5.1208	5.2197	5.2522
pos_7007	DG(11D3/9D3/0:0)	metab_7003	-	HMDB0116375	655.487523469	pos	M+H-H2O	C41H68O7	6.8362	-	-	-	-	-	-	-	Lipids and lipid-like molecules	Fatty Acyls	Fatty acids and conjugates	0.023309029010099996	-	74.3	-8.46517198417449	5.7212	5.5210	5.6539	5.4891	5.6932	5.4674	5.5527	5.4048	4.8102	5.3617	4.9247	5.6625	5.6778	5.4527	5.1685	5.4634	5.4859	5.0272	5.4096	5.7360	5.2456	5.0565	5.4320	5.4277	5.4102	5.4160
pos_7016	PS(15:0/22:5(7Z,10Z,13Z,16Z,19Z))	metab_7012	-	HMDB0112338	818.4928267239999	pos	M+Na	C43H74NO10P	6.86655	-	-	-	-	-	-	-	Lipids and lipid-like molecules	Glycerophospholipids	Glycerophosphoserines	0.029373688935700002	-	80.1	-1.7952872752488798	5.5964	5.7756	5.4223	5.4558	4.9729	5.4214	5.4091	5.1579	4.3810	4.4935	5.8510	6.0255	5.5593	5.5676	5.5058	4.8407	5.7540	6.1280	5.2198	5.7449	6.0017	6.1072	5.5739	5.5513	5.5449	5.5522
pos_7029	Palmitoleamide	metab_7024	-	LMFA08010010	254.246949001	pos	M+H	C16H31NO	6.88913333333	-	-	-	-	-	-	-	-	-	-	0.10352040560900001	70.1	-	-3.5225382719125897	4.7326	4.6632	4.7291	4.6978	4.6888	4.7405	4.6264	4.7039	4.7768	4.8377	4.7442	4.7495	4.7630	4.7255	4.6923	4.8275	4.7474	4.7135	4.7656	4.7513	4.7936	4.7467	4.6541	4.6968	4.7489	4.7489
pos_7032	PA(18:4(6Z,9Z,12Z,15Z)/0:0)	metab_7027	-	LMGP10050024	431.21518258099997	pos	M+H	C21H35O7P	6.88913333333	-	-	-	-	-	-	-	-	-	-	0.234103162618	57.6	-	-9.609076166185242	1.5039	3.8892	2.8957	3.0357	3.7607	3.6691	3.8301	4.1415	5.4450	4.7251	4.5265	4.0036	5.6004	5.0941	4.8700	4.7932	4.6439	3.9967	4.7533	4.7128	3.8194	3.3661	4.7025	4.7640	4.8940	4.9210
pos_7098	PC(15:0/20:4(8Z,11Z,14Z,17Z))	metab_7092	-	HMDB0007950	790.532419452	pos	M+Na	C43H78NO8P	7.010033333330001	-	-	-	-	-	-	-	Lipids and lipid-like molecules	Glycerophospholipids	Glycerophosphocholines	0.045004503476400004	-	89.3	-4.30764877596442	6.0208	5.8725	5.7486	5.6415	5.6728	5.7982	5.8138	5.7853	4.9802	5.0968	5.9574	5.7874	5.1041	5.6283	5.6679	5.2217	5.9136	6.1047	5.7549	5.7735	6.0770	6.0977	5.7766	5.7465	5.7377	5.7345
pos_7106	PC(16:1(9Z)/18:2(9Z,12Z))	metab_7100	-	HMDB0008006;LMGP01010690	756.550288638	pos	M+H	C42H78NO8P	7.02511666667	-	-	-	-	-	-	-	Lipids and lipid-like molecules	Glycerophospholipids	Glycerophosphocholines	0.025645696955	-	74.8	-4.62299309640738	7.2820	7.3413	7.1567	7.1244	7.0239	7.2889	7.1982	7.2223	7.0614	7.2721	7.4040	7.4644	7.2262	7.2558	7.1677	6.8508	7.5370	7.4207	7.0971	7.2883	7.3675	7.4147	7.2402	7.2153	7.2379	7.2303
pos_7122	Ursololactone	metab_7116	-	HMDB0036674	531.40177975	pos	M+CH3OH+H	C32H50O4	7.08555	28290-51-9	-	-	-	-	-	-	Lipids and lipid-like molecules	Prenol lipids	Triterpenoids	0.0480858355356	-	52.1	-5.26016213302654	4.9756	5.4190	5.2579	5.4534	5.4146	5.5609	5.1100	5.3085	4.7294	4.8101	4.8363	4.8136	4.7914	4.8304	4.8559	4.8696	4.8628	4.8499	4.7930	5.3791	4.8456	4.8547	4.9620	4.9687	5.0085	4.9842
pos_7140	PS(18:0/22:5(7Z,10Z,13Z,16Z,19Z))	metab_7134	C02737	HMDB0010166	860.535436558	pos	M+Na	C46H80NO10P	7.1386	-	Lipids	Phospholipids	map01100;map00564;map01110;map00260	Metabolic pathways;Glycerophospholipid metabolism;Biosynthesis of secondary metabolites;Glycine, serine and threonine metabolism	Metabolism;Metabolism;Metabolism;Metabolism	Global and overview maps;Lipid metabolism;Global and overview maps;Amino acid metabolism	Lipids and lipid-like molecules	Glycerophospholipids	Glycerophosphoserines	0.0402168488636	-	83.0	-6.88735493121029	6.0095	5.8647	5.8158	5.8462	5.9750	5.8485	5.8271	5.7878	5.2754	5.3285	6.0615	5.8282	5.4029	5.8890	5.8109	5.6441	5.8495	6.0696	5.9037	6.1592	6.1605	6.0635	5.9330	5.9161	5.9513	5.9539
pos_7144	PE(18:2(9Z,12Z)/20:5(5Z,8Z,11Z,14Z,17Z))	metab_7138	-	HMDB0009104;LMGP02010673	784.483524184	pos	M+Na	C43H72NO8P	7.153733333330001	-	-	-	-	-	-	-	Lipids and lipid-like molecules	Glycerophospholipids	Glycerophosphoethanolamines	0.0553873610054	-	62.0	-6.896125275339509	5.5087	5.6588	5.5516	5.7950	5.6047	5.5713	5.4491	5.2619	5.7125	5.5308	5.6108	5.4886	5.5614	5.5579	5.5281	5.4864	5.4218	5.7133	5.5956	5.5744	5.5085	5.6819	5.5743	5.5695	5.6166	5.5666
pos_7175	SM(d18:0/14:0)	metab_7169	C00550	LMSP03010030;HMDB0012085	699.536915669	pos	M+Na	C37H77N2O6P	7.229683333330001	-	Lipids	Phospholipids	map00600;map01100	Sphingolipid metabolism;Metabolic pathways	Metabolism;Metabolism	Lipid metabolism;Global and overview maps	Lipids and lipid-like molecules	Sphingolipids	Phosphosphingolipids	0.06429450574199999	-	91.6	-6.25205147016066	4.2855	4.4349	5.0020	5.0964	5.0706	4.7658	4.8291	4.8990	5.4052	5.5690	5.0737	4.9265	5.2340	5.4424	4.9950	4.9003	4.8678	5.0981	5.2204	5.0994	4.9584	5.1245	5.1181	5.1357	5.1812	5.1327
pos_7187	DG(18:3(9Z,12Z,15Z)/22:1(13Z)/0:0)	metab_7181	-	HMDB0007319	711.538281539	pos	M+K	C43H76O5	7.267466666669999	-	-	-	-	-	-	-	Lipids and lipid-like molecules	Glycerolipids	Diradylglycerols	0.024186389445700004	-	68.8	8.69490175470799	5.8497	5.8514	5.9890	5.7725	5.9377	5.8253	5.8457	5.9131	5.9272	5.8243	5.7265	5.9920	5.7169	5.9585	5.9409	5.4939	5.4596	5.7294	5.6985	6.2014	5.8977	5.7482	5.8837	5.8611	5.8761	5.8643
pos_7261	PC(O-16:0/18:2(9Z,12Z))	metab_7255	-	LMGP01020039;HMDB0011151	744.5861742110001	pos	M+H	C42H82NO7P	7.5104	88542-95-4	-	-	-	-	-	-	Lipids and lipid-like molecules	Glycerophospholipids	Glycerophosphocholines	0.047400579566	-	58.1	-5.36970671435928	5.3337	4.9908	5.6737	5.2092	5.6235	5.2279	5.4709	5.8565	5.2596	5.2494	5.7020	5.6663	4.8468	5.3560	5.0882	4.8758	5.2215	5.4141	5.3707	5.7962	5.5041	5.4063	5.4178	5.3676	5.3958	5.3907
pos_7270	PC(16:0/18:1(11Z))	metab_7264	-	HMDB0007971;LMGP01010576	760.582089699	pos	M+H	C42H82NO8P	7.53313333333	-	-	-	-	-	-	-	Lipids and lipid-like molecules	Glycerophospholipids	Glycerophosphocholines	0.0333973302037	-	64.7	-3.93896955640008	6.9138	6.8663	6.9491	6.8432	6.8227	6.8418	6.8324	6.7672	6.7836	7.0326	7.3276	7.3262	7.3921	7.2513	7.0064	6.8595	7.3659	7.0691	6.7902	6.9400	7.1133	7.0698	7.0438	7.0226	7.0217	7.0090
pos_7282	5alpha-Pregnan-20alpha-ol-3-one	metab_7276	C18041	HMDB0060408	700.5258848330001	pos	2M+ACN+Na	C21H34O2	7.6013	-	-	-	-	-	-	-	Lipids and lipid-like molecules	Steroids and steroid derivatives	Pregnane steroids	0.0611111575462	-	59.2	-2.5853508319890297	5.2371	4.8086	5.2843	5.4373	5.4131	5.1905	5.2106	5.5074	4.7416	4.6781	4.9552	4.9309	4.3197	4.5749	4.6945	4.8300	4.5237	4.8336	4.9427	5.3747	4.8544	4.9044	4.8996	4.9090	4.9500	4.8917
pos_7291	5beta-Coprostanol	metab_7285	-	HMDB0000577	411.360627261	pos	M+Na	C27H48O	7.63925	360-68-9	-	-	-	-	-	-	Lipids and lipid-like molecules	Steroids and steroid derivatives	Cholestane steroids	0.054005483740800005	-	64.8	2.2927135851062204	4.1054	4.8295	3.9660	3.9306	4.1398	4.6207	3.6430	4.4621	3.6923	4.4968	3.4262	3.1947	4.3359	4.0966	3.7407	3.8808	4.1741	3.5410	5.3152	4.1632	3.9307	3.3997	4.3599	4.3458	4.3886	4.3352
pos_7302	3-O-Sulfogalactosylceramide (d18:1/22:0)	metab_7296	C06125	HMDB0012316	902.582873253	pos	M+K	C46H89NO11S	7.67723333333	265096-83-1	Lipids	Glycolipids	map00600;map01100	Sphingolipid metabolism;Metabolic pathways	Metabolism;Metabolism	Lipid metabolism;Global and overview maps	Lipids and lipid-like molecules	Sphingolipids	Glycosphingolipids	0.049553798337699996	-	88.0	4.7260592689113	5.9138	5.7659	5.6844	5.4030	5.3846	5.6496	5.7587	5.7110	4.3992	5.2141	5.1716	5.9019	4.1615	5.1038	5.5140	4.8519	5.8025	5.8597	5.5915	4.9409	5.8595	5.8516	5.5510	5.5576	5.5241	5.5123
pos_7405	5,6-Dimethylbenzimidazole	metab_7399	C03114	-	147.091169156	pos	M+H	C9H10N2	8.263283333330001	-	-	-	map01100;map00860;map00740	Metabolic pathways;Porphyrin and chlorophyll metabolism;Riboflavin metabolism	Metabolism;Metabolism;Metabolism	Global and overview maps;Metabolism of cofactors and vitamins;Metabolism of cofactors and vitamins	-	-	-	0.052670959384500005	52.5	-	-3.4610570989055	5.7177	5.7340	5.8033	5.7697	5.7369	5.7737	5.6920	5.7256	5.6502	5.7274	5.7470	5.7310	5.7465	5.7675	5.7675	5.8091	5.7912	5.7609	5.7664	5.8195	5.8205	5.7717	5.7131	5.7148	5.7512	5.7557
pos_7869	Pregnanetriol	metab_7863	-	HMDB0006070	337.27251426099997	pos	M+H	C21H36O3	8.36041666667	27178-64-9	-	-	-	-	-	-	Lipids and lipid-like molecules	Steroids and steroid derivatives	Pregnane steroids	0.287383845096	-	65.3	-3.5899626201440697	5.5320	5.7963	5.7998	5.6287	5.8152	5.6959	5.6531	5.7119	5.6095	5.5844	5.1504	5.2825	5.1969	5.2548	5.3881	5.3868	4.7860	4.9139	5.4564	5.2849	4.7849	4.6938	5.6088	5.5251	5.4264	5.3100
pos_8053	PE(20:4(5Z,8Z,11Z,14Z)/P-18:0)	metab_8047	-	HMDB0009412	752.553750627	pos	M+H	C43H78NO7P	8.248183333330001	-	-	-	-	-	-	-	Lipids and lipid-like molecules	Glycerophospholipids	Glycerophosphoethanolamines	0.203393802093	56.3	-	-6.807621299215191	6.0047	5.6232	6.1275	5.7186	5.8332	5.7971	5.7829	5.9166	5.9751	6.2694	6.2217	6.0811	5.9774	6.0786	5.6395	5.7538	6.2297	6.1414	6.0927	5.9620	6.0175	6.1191	5.7779	5.8636	5.9099	5.7070
pos_8093	Dimethylethanolamine	metab_8087	C04308	HMDB0032231	90.0914491415	pos	M+H	C4H11NO	8.16443333333	108-01-0	-	-	map01100;map00564;map01110	Metabolic pathways;Glycerophospholipid metabolism;Biosynthesis of secondary metabolites	Metabolism;Metabolism;Metabolism	Global and overview maps;Lipid metabolism;Global and overview maps	Organic nitrogen compounds	Organonitrogen compounds	Amines	0.0409958902871	87.3	-	1.22055890663422	6.0683	6.1319	6.1468	6.1386	6.1450	6.1599	6.0750	6.1024	6.0530	6.1126	6.0985	6.0992	6.1221	6.1435	6.1528	6.2051	6.1502	6.1326	6.1526	6.2073	6.1954	6.1336	6.0967	6.1180	6.1272	6.1392
pos_8116	PS(22:2(13Z,16Z)/15:0)	metab_8110	-	HMDB0112763;LMGP03010760	840.507473014	pos	M+K	C43H80NO10P	8.0959	-	-	-	-	-	-	-	Lipids and lipid-like molecules	Glycerophospholipids	Glycerophosphoserines	0.166574391115	-	95.6	-9.56826542773058	5.6699	5.7011	5.8440	5.7637	5.5845	5.7147	5.5965	5.7166	5.5681	5.6177	5.7613	5.6909	5.6080	5.5670	5.5896	5.5977	5.4584	5.6614	5.5805	5.4815	5.6434	5.6737	5.5057	5.5594	5.5596	5.3952
pos_8155	SM(d18:0/18:1(11Z))	metab_8149	C00550	HMDB0012088	753.5855619380001	pos	M+Na	C41H83N2O6P	7.829433333330001	-	Lipids	Phospholipids	map00600;map01100	Sphingolipid metabolism;Metabolic pathways	Metabolism;Metabolism	Lipid metabolism;Global and overview maps	Lipids and lipid-like molecules	Sphingolipids	Phosphosphingolipids	0.0485082346804	-	90.8	-3.46805939645066	5.8499	5.4721	5.9353	5.7577	5.8665	5.4213	5.9064	5.6845	6.0078	5.7129	6.1941	6.0802	5.8404	5.9092	5.5695	5.3021	5.9530	6.1761	5.9589	5.8498	6.1230	6.1692	5.8615	5.8453	5.8380	5.8106
pos_8178	DG(18:0/18:2(9Z,12Z)/0:0)	metab_8172	-	HMDB0007161	603.532870645	pos	M+H-H2O	C39H72O5	7.70765	-	-	-	-	-	-	-	Lipids and lipid-like molecules	Fatty Acyls	Lineolic acids and derivatives	0.150561776143	-	68.8	-2.92731800113131	5.7329	5.7689	5.7276	5.6523	5.6228	5.7819	5.6767	5.5713	5.5785	5.8029	5.8986	5.8993	5.8893	5.7846	5.6776	5.7155	5.8715	5.7530	5.7087	5.6230	5.7524	5.7397	5.6030	5.6375	5.6884	5.5296
pos_8198	Goyaglycoside c	metab_8192	-	HMDB0038349	726.459645134	pos	M+ACN+Na	C38H62O9	7.63925	333332-49-3	-	-	-	-	-	-	Lipids and lipid-like molecules	Steroids and steroid derivatives	Steroidal glycosides	0.08583963037730001	-	63.1	6.78068058152676	5.8005	5.6384	5.6669	5.6731	5.6273	5.6539	5.5681	5.6124	5.5100	5.5993	5.5763	5.5804	5.5772	5.6056	5.5569	5.6935	5.6645	5.5890	5.6043	5.6006	5.6512	5.5958	5.6912	5.6472	5.6406	5.6004
pos_8203	AS 1-1	metab_8197	-	HMDB0032794	708.50892893	pos	M+Na	C38H71NO9	7.631683333330001	-	-	-	-	-	-	-	Lipids and lipid-like molecules	Sphingolipids	Glycosphingolipids	0.024044756160800002	-	51.7	9.956621097479099	6.5768	6.5126	6.5571	6.5836	6.5318	6.5671	6.4797	6.4892	6.4306	6.4637	6.4272	6.4431	6.4682	6.4980	6.5119	6.6288	6.4935	6.4908	6.5384	6.6022	6.5252	6.5077	6.5356	6.5213	6.5431	6.5441
pos_8228	Pentadecanol	metab_8222	-	HMDB0013299	520.507095914	pos	2M+ACN+Na	C15H32O	7.548266666669999	629-76-5	-	-	-	-	-	-	Lipids and lipid-like molecules	Fatty Acyls	Fatty alcohols	0.0444911586501	-	80.6	1.52214037097179	5.3946	5.3587	5.4512	5.4250	5.2814	5.1993	5.2194	5.4110	5.2676	5.2370	5.1816	5.2191	5.2558	5.1259	5.1295	4.9920	5.0637	5.2787	5.1798	5.1160	5.0883	5.2957	5.1641	5.1964	5.1657	5.1515
pos_8233	CL(i-12:0/i-24:0/18:2(9Z,11Z)/i-24:0)	metab_8227	-	HMDB0089408	795.571161437	pos	M+2Na	C87H166O17P2	7.53313333333	-	-	-	-	-	-	-	Lipids and lipid-like molecules	Glycerophospholipids	Glycerophosphoglycerophosphoglycerols	0.012825243272299999	-	60.1	2.49449770446655	6.4595	6.2941	6.4114	6.3014	6.2904	6.3048	6.3257	6.2046	6.1863	6.4991	6.8630	6.8333	6.8931	6.8221	6.5258	6.4277	6.9355	6.6757	6.3899	6.5189	6.7697	6.6858	6.6147	6.6025	6.6073	6.6036
pos_8277	Triphenylphosphine oxide	metab_8271	-	-	279.092341155	pos	M+H	C18H15OP	7.464766666669999	-	-	-	-	-	-	-	-	-	-	0.04899332879769999	73.8	-	-3.54928820368637	6.3129	6.3820	6.3954	6.3941	6.3856	6.4220	6.3145	6.3515	6.2814	6.3458	6.3018	6.3104	6.3475	6.3679	6.3823	6.4577	6.3793	6.3581	6.3989	6.4422	6.4238	6.3622	6.3314	6.3525	6.3745	6.3774
pos_8294	SM(d18:0/16:1(9Z))	metab_8288	C00550	HMDB0013464	725.5531487889999	pos	M+Na	C39H79N2O6P	7.42675	-	Lipids	Phospholipids	map00600;map01100	Sphingolipid metabolism;Metabolic pathways	Metabolism;Metabolism	Lipid metabolism;Global and overview maps	Lipids and lipid-like molecules	Sphingolipids	Phosphosphingolipids	0.014482127092299998	-	89.1	-5.19064856353373	6.7397	6.7164	6.8332	6.7418	6.7530	6.6202	6.7785	6.7244	6.8861	6.7106	6.9417	6.9400	6.7352	6.8636	6.6693	6.4221	6.7662	6.9410	6.7280	6.8714	6.9209	6.9513	6.7998	6.7914	6.7909	6.7845
pos_8302	DG(18:2(9Z,12Z)/16:0/0:0)	metab_8296	-	HMDB0007243	575.501362071	pos	M+H-H2O	C37H68O5	7.3964	-	-	-	-	-	-	-	Lipids and lipid-like molecules	Fatty Acyls	Lineolic acids and derivatives	0.127754072322	-	66.8	-3.4176119502528	5.6943	5.7742	5.6038	5.6824	5.4841	5.7354	5.5788	5.4146	5.5285	5.5815	5.7165	5.8623	5.7003	5.5970	5.6591	5.5935	5.7622	5.7966	5.6507	5.6484	5.6271	5.7787	5.5660	5.6446	5.5741	5.5111
pos_8303	DG(18:1(11Z)/18:2(9Z,12Z)/0:0)	metab_8297	-	HMDB0007190	601.516797884	pos	M+H-H2O	C39H70O5	7.3964	-	-	-	-	-	-	-	Lipids and lipid-like molecules	Fatty Acyls	Lineolic acids and derivatives	0.0529760727212	-	63.1	-3.62025567746932	5.6959	5.7971	5.7160	5.7502	5.5741	5.8180	5.6267	5.5595	5.6376	5.7111	5.7770	5.7837	5.6409	5.6849	5.6998	5.5635	5.6841	5.7370	5.5979	5.5918	5.6354	5.7605	5.5655	5.6002	5.5924	5.5507
pos_8308	DG(16:0/16:1(9Z)/0:0)	metab_8302	C00165	HMDB0007099	549.486371169	pos	M+H-H2O	C35H66O5	7.381233333330001	-	-	-	map04933;map05110	AGE-RAGE signaling pathway in diabetic complications;Vibrio cholerae infection	Human Diseases;Human Diseases	Endocrine and metabolic diseases;Infectious diseases: Bacterial	Lipids and lipid-like molecules	Glycerolipids	Diradylglycerols	0.06464653122320001	-	58.4	-2.41097490883288	4.9081	5.1132	4.8143	5.0105	4.6719	5.0073	4.7003	4.6374	4.8732	4.8889	5.1180	5.3088	5.3305	5.0272	4.9928	4.8245	5.3814	5.0463	4.9081	4.9153	5.2194	5.0279	4.9376	4.9903	4.9685	4.9302
pos_8309	PS(18:0/22:4(7Z,10Z,13Z,16Z))	metab_8303	-	LMGP03010883;HMDB0112382	862.551754395	pos	M+Na	C46H82NO10P	7.373666666669999	-	-	-	-	-	-	-	Lipids and lipid-like molecules	Glycerophospholipids	Glycerophosphoserines	0.028947726873499998	-	73.2	-6.07544284237259	6.1744	5.8592	5.9763	5.9081	6.0246	5.9750	5.9087	5.8924	5.6993	5.8095	6.2131	5.9485	5.7516	6.1496	5.9828	5.9184	5.9780	6.1052	5.9858	6.3126	6.2804	6.1236	6.0682	6.0427	6.0600	6.0708
pos_8321	Creatine riboside	metab_8315	-	HMDB0240254	590.242170524	pos	2M+ACN+Na	C9H17N3O6	7.350816666669999	1616693-92-5	-	-	-	-	-	-	Organic oxygen compounds	Organooxygen compounds	Carbohydrates and carbohydrate conjugates	0.038234093972099994	-	81.2	5.56833755131217	4.5715	5.1738	5.2948	4.8888	5.5234	5.3381	5.3027	5.4112	5.6255	5.4716	4.3170	4.6187	5.3022	5.0515	5.2995	5.3016	3.9228	4.0524	5.3016	4.7396	4.4661	3.9086	5.2585	5.2613	5.2244	5.2463
pos_8357	PE-Cer(d14:2(4E,6E)/20:0(2OH))	metab_8351	-	LMSP03020068	675.504602823	pos	M+H	C36H71N2O7P	7.244816666669999	-	-	-	-	-	-	-	-	-	-	0.112494450145	61.7	-	-3.799648556677021	5.5911	5.4365	5.7369	5.4029	5.4123	5.5559	5.3093	5.4627	5.3260	5.6530	5.4896	5.3695	5.6265	5.5273	5.4097	5.6371	5.5475	5.4119	5.5288	5.6282	5.3055	5.3495	5.4086	5.4291	5.4369	5.3247
pos_8369	28-Methyl-27-nonacosenoic acid	metab_8363	-	HMDB0031951	492.475838265	pos	M+ACN+H	C30H58O2	7.2220833333300005	194345-53-4	-	-	-	-	-	-	Lipids and lipid-like molecules	Fatty Acyls	Fatty acids and conjugates	0.021428622353699998	-	85.3	-3.70382320549648	4.9962	5.3458	5.1658	5.2202	5.0544	5.2514	4.9856	5.1749	5.2534	5.2444	4.8689	5.1603	5.2249	5.0641	5.2759	4.8323	4.9237	4.9628	4.8473	4.9848	4.9907	4.8947	5.0621	5.0816	5.0633	5.0645
pos_8375	PE-NMe2(16:0/22:4(7Z,10Z,13Z,16Z))	metab_8369	-	HMDB0113956	818.56404027	pos	M+Na	C45H82NO8P	7.20693333333	-	-	-	-	-	-	-	Lipids and lipid-like molecules	Glycerophospholipids	Glycerophosphoethanolamines	0.0689130923328	-	90.3	-3.75278328615425	5.9655	5.6658	5.7646	5.5572	5.6126	5.8316	5.7342	5.8401	5.1929	5.4492	5.7731	5.8690	5.0111	5.6864	5.8776	5.3881	5.7685	5.7833	5.5821	5.5149	5.8299	5.7672	5.7412	5.6679	5.7144	5.7080
pos_8382	Gamma-Tocotrienol	metab_8376	C14155	HMDB0012958;LMPR02020057	393.31353387900003	pos	M+H-H2O	C28H42O2	7.19931666667	-	-	-	map00130;map01110	Ubiquinone and other terpenoid-quinone biosynthesis;Biosynthesis of secondary metabolites	Metabolism;Metabolism	Metabolism of cofactors and vitamins;Global and overview maps	Lipids and lipid-like molecules	Prenol lipids	Quinone and hydroquinone lipids	0.0439441402496	-	78.2	-4.04187651988544	5.1975	4.8997	4.2493	5.1491	5.3015	4.8729	4.5679	5.2791	4.3104	5.2635	4.3331	3.3483	5.1680	5.0154	4.6099	5.2981	4.4732	3.2945	5.3370	5.3230	5.0787	0.3722	4.9597	4.9195	4.9614	4.9465
pos_8400	DG(20:1(11Z)/22:4(7Z,10Z,13Z,16Z)/0:0)	metab_8394	-	HMDB0007408	721.574998101	pos	M+Na	C45H78O5	7.1689	-	-	-	-	-	-	-	Lipids and lipid-like molecules	Glycerolipids	Diradylglycerols	0.0517496595938	-	80.5	1.21935259365265	5.8704	5.9106	5.9767	6.0496	6.1153	6.0307	5.8666	5.9385	5.9532	6.0472	5.8240	5.7370	6.0608	6.0226	5.9971	6.2127	5.9429	5.8554	6.0566	6.0546	5.9211	5.8369	6.0132	5.9630	5.9867	5.9707
pos_8418	PC(16:0/18:4(6Z,9Z,12Z,15Z))	metab_8412	-	LMGP01010603;HMDB0007976	736.5283176260001	pos	M+H-H2O	C42H76NO8P	7.1386	-	-	-	-	-	-	-	Lipids and lipid-like molecules	Glycerophospholipids	Glycerophosphocholines	0.0212321129771	-	53.8	0.996438523557374	5.5532	5.6932	5.4883	5.0015	4.9763	5.4413	4.9245	5.3751	5.0685	5.4924	4.8770	5.2031	5.3125	5.1592	5.3965	5.8022	4.8878	4.9660	4.8192	5.6292	5.0844	4.9729	5.3017	5.2952	5.2825	5.2840
pos_8473	PS(DiMe(11,5)/MonoMe(11,3))	metab_8467	-	HMDB0061566	846.51973108	pos	M+H-2H2O	C47H80NO12P	7.017583333330001	-	-	-	-	-	-	-	Lipids and lipid-like molecules	Glycerophospholipids	Glycerophosphoserines	0.0320177611791	-	84.3	-9.33547897998975	6.2865	6.3091	6.2538	6.3358	6.2041	6.2835	6.1519	6.1242	5.8555	5.9069	6.2707	6.3698	6.3155	6.3251	6.2756	6.1953	6.5145	6.4604	6.2753	6.4399	6.4598	6.4422	6.3732	6.3404	6.3655	6.3602
pos_8493	3,5,9-Trihydroxyergost-7-en-6-one	metab_8487	-	HMDB0032875	469.327299026	pos	M+Na	C28H46O4	7.002466666669999	211486-13-4	-	-	-	-	-	-	Lipids and lipid-like molecules	Steroids and steroid derivatives	Ergostane steroids	0.0453572619304	-	62.1	-3.43148431695121	5.2932	5.2610	5.2770	5.2986	5.3370	5.2849	5.1244	5.2331	5.0822	5.2017	5.0567	4.7964	5.1257	5.2002	5.2446	5.4243	5.0412	5.0819	5.3402	5.2615	5.1792	5.0632	5.1948	5.1874	5.2277	5.2214
pos_8508	Annosquamosin A	metab_8502	-	HMDB0031137	747.47795178	pos	2M+Na	C22H34O4	6.97978333333	192584-48-8	-	-	-	-	-	-	Lipids and lipid-like molecules	Prenol lipids	Diterpenoids	0.0441734946381	-	94.0	-3.71024054343752	6.1262	5.4955	5.8550	5.8807	4.9203	5.9409	5.5411	5.0527	3.9886	4.4446	4.4324	4.0556	4.1966	4.0760	4.8441	5.5599	4.8501	4.5212	5.4974	4.0604	5.0305	4.4294	5.3829	5.3495	5.3533	5.3860
pos_8520	Ceramide (d18:1/12:0)	metab_8514	C00195	HMDB0004947	464.444705452	pos	M+H-H2O	C30H59NO3	6.97221666667	-	-	-	map01100;map00600;map04933	Metabolic pathways;Sphingolipid metabolism;AGE-RAGE signaling pathway in diabetic complications	Metabolism;Metabolism;Human Diseases	Global and overview maps;Lipid metabolism;Endocrine and metabolic diseases	Lipids and lipid-like molecules	Sphingolipids	Ceramides	0.0364822114299	-	68.0	-3.1177796414112904	5.0297	5.6419	5.3303	5.4346	5.0838	5.4659	5.0894	5.4861	5.3738	5.5063	4.9696	5.4885	5.4213	5.1471	5.2190	4.5845	5.3534	5.3078	4.9213	5.1900	5.2451	5.2989	5.2627	5.2795	5.2969	5.2953
pos_8545	PC(DiMe(9,3)/MonoMe(11,3))	metab_8539	-	HMDB0061422	789.5244694730001	pos	M+H-2H2O	C45H79NO10P+	6.92678333333	-	-	-	-	-	-	-	Lipids and lipid-like molecules	Glycerophospholipids	Glycerophosphocholines	0.153156220791	-	83.7	-7.07900374149722	5.1041	4.6951	4.6176	4.5695	3.9756	4.6601	4.6961	4.5335	3.3697	3.3414	4.9240	5.2841	4.4663	3.8767	4.4814	3.3772	5.2879	5.6293	4.4894	4.4980	5.4819	5.6218	4.8041	4.7880	4.6931	4.6703
pos_8551	PC(14:0/22:5(7Z,10Z,13Z,16Z,19Z))	metab_8545	-	HMDB0007891;LMGP01012131	802.5327293460001	pos	M+Na	C44H78NO8P	6.91925	-	-	-	-	-	-	-	Lipids and lipid-like molecules	Glycerophospholipids	Glycerophosphocholines	0.036837385867499996	-	94.5	-3.843808083682549	7.2600	7.1403	6.9559	6.8363	6.6424	6.9610	7.0684	6.8942	6.0853	6.3386	7.0696	7.0809	6.3261	6.6680	6.8156	6.0958	7.1595	7.4045	6.7717	6.6012	7.3877	7.3771	6.9831	6.9490	6.9572	6.9509
pos_8558	PC(15:0/22:5(7Z,10Z,13Z,16Z,19Z))	metab_8552	-	HMDB0007957	826.5882978489999	pos	M+CH3OH+H	C45H80NO8P	6.911716666669999	-	-	-	-	-	-	-	Lipids and lipid-like molecules	Glycerophospholipids	Glycerophosphocholines	0.136110081074	-	94.8	-9.26012875845415	4.7411	4.7030	5.2209	4.4808	4.9073	4.6851	4.4853	4.0158	4.0362	5.0187	5.1760	5.1169	5.8777	5.3742	5.4123	4.5556	5.2798	4.2167	4.7158	5.3846	5.5907	4.4406	5.2203	5.1465	5.0922	5.1083
pos_8559	PE-NMe2(14:1(9Z)/18:1(9Z))	metab_8553	-	HMDB0113847	738.5032333610001	pos	M+Na	C39H74NO8P	6.911716666669999	-	-	-	-	-	-	-	Lipids and lipid-like molecules	Glycerophospholipids	Glycerophosphoethanolamines	0.06977225064050001	-	72.6	-1.6663291543619698	5.6493	5.5066	5.4933	5.5702	5.4527	5.4856	5.5289	5.6443	5.3946	5.3293	5.8771	5.8156	5.7643	5.7574	5.5597	5.1861	5.6030	5.7789	5.5195	5.7907	5.7506	5.7795	5.6563	5.5900	5.5989	5.6092
pos_8607	Perindoprilat	metab_8601	C21517	HMDB0060574	341.20749762400004	pos	M+H	C17H28N2O5	6.8741	-	-	-	-	-	-	-	Organic acids and derivatives	Carboxylic acids and derivatives	Amino acids, peptides, and analogues	0.148046156535	57.3	-	1.17338978631299	4.8781	4.2497	4.5437	4.7555	4.2555	4.6656	4.6008	5.1415	2.6678	3.1964	2.6116	3.6356	2.9795	2.7601	3.1286	3.4184	4.2451	2.7438	4.4795	4.0804	4.2194	2.9839	4.2751	4.4102	4.4177	4.4169
pos_8665	PC(14:0/22:6(4Z,7Z,10Z,13Z,16Z,19Z))	metab_8659	-	HMDB0007892;LMGP01010512	800.517179301	pos	M+Na	C44H76NO8P	6.79075	-	-	-	-	-	-	-	Lipids and lipid-like molecules	Glycerophospholipids	Glycerophosphocholines	0.0480491552658	-	94.7	-3.7251350083198704	5.9306	5.7778	5.6971	5.6129	5.3204	5.7945	5.9304	5.7145	4.9238	5.1540	5.7942	6.0077	4.8677	5.3752	5.7532	4.7190	5.7827	6.0608	5.5018	5.4825	6.0339	6.0603	5.7033	5.6628	5.6611	5.6637
pos_8674	19'-Hexanoyloxymytiloxanthin	metab_8668	-	HMDB0037045	735.463359632	pos	M+Na	C46H64O6	6.78313333333	-	-	-	-	-	-	-	Lipids and lipid-like molecules	Prenol lipids	Triterpenoids	0.113462111325	-	80.5	5.40258595195256	5.1426	5.3139	5.3856	5.4141	5.1608	5.4634	5.2797	5.0250	4.6815	4.7571	5.2166	6.1585	5.3760	5.3987	5.3946	4.8809	5.3937	5.4253	4.8707	5.6368	5.5461	5.4456	5.4327	5.3444	5.3255	5.3539
pos_8755	Barringtogenol C	metab_8748	C08931	HMDB0034525	455.34810432300003	pos	M+H-2H2O	C30H50O5	6.70008333333	13844-01-4	-	-	-	-	-	-	Lipids and lipid-like molecules	Prenol lipids	Triterpenoids	0.0923501373938	-	68.9	-7.88684260099617	4.6754	4.8203	4.5151	4.5333	4.5319	4.9518	4.3802	4.4217	4.1966	4.4077	4.3219	4.3208	4.6495	4.4828	4.7824	4.6126	4.5333	4.3906	5.2673	4.3773	4.4676	4.3205	4.6401	4.6562	4.6040	4.7001
pos_8766	LysoPC(20:0)	metab_8759	C04230	-	552.400176503	pos	M+H	C28H58NO7P	6.692583333330001	-	Lipids	Phospholipids	map00564	Glycerophospholipid metabolism	Metabolism	Lipid metabolism	-	-	-	0.129230078562	60.0	-	-3.9713092616661503	4.8923	4.6603	5.0995	5.3684	4.8184	4.5894	5.1542	5.0682	4.5484	4.6421	4.8205	4.0240	4.2858	4.6258	4.3158	4.3671	4.9768	4.6726	5.9799	5.0313	4.9342	4.7012	4.9130	5.0296	5.0452	5.0157
pos_8776	Beta-Ionol	metab_8769	-	HMDB0036820	212.200193883	pos	M+NH4	C13H22O	6.692583333330001	22029-76-1	-	-	-	-	-	-	Lipids and lipid-like molecules	Prenol lipids	Sesquiterpenoids	0.0661491315348	-	55.3	-3.58955064990186	5.1896	4.9540	5.0818	5.0603	5.0744	5.0275	4.9841	5.1128	5.1165	5.1651	5.1311	5.0402	5.1937	5.0852	4.9649	5.1281	5.1369	5.0202	5.0578	5.0792	5.0361	4.9909	5.0195	5.0701	5.0887	5.0605
pos_8792	Jurubine	metab_8785	-	LMST01070002;HMDB0034194	637.441815066	pos	M+ACN+H	C33H57NO8	6.67765	14256-61-2	-	-	-	-	-	-	Lipids and lipid-like molecules	Steroids and steroid derivatives	Steroidal glycosides	0.013843221319600002	-	90.4	-0.7192591480779101	6.0613	6.0201	6.0519	5.8326	5.7757	6.1694	6.0355	5.9236	4.8126	5.4829	4.2233	5.7546	5.6008	4.6253	5.9451	5.8839	5.8755	4.9909	5.4117	5.5489	5.8941	4.9876	5.7889	5.7766	5.7882	5.7803
pos_8793	PE-NMe2(16:1(9Z)/22:6(4Z,7Z,10Z,13Z,16Z,19Z))	metab_8786	-	HMDB0113982	822.558907343	pos	M+CH3OH+H	C45H76NO8P	6.67765	-	-	-	-	-	-	-	Lipids and lipid-like molecules	Glycerophospholipids	Glycerophosphoethanolamines	0.039486012747999996	-	90.3	-6.88873136592656	5.8569	5.7852	5.8985	5.4675	5.7034	5.5316	5.4774	5.5023	5.0292	5.5049	5.9585	5.9103	5.9270	6.0336	5.7496	5.6411	5.9808	5.8072	5.4760	6.0267	6.0146	5.8017	5.7844	5.7859	5.7492	5.7666
pos_8800	Testosterone enanthate	metab_8793	C08157	HMDB0005814;LMST02020075	418.327626226	pos	M+NH4	C26H40O3	6.67765	315-37-7	-	-	-	-	-	-	Lipids and lipid-like molecules	Steroids and steroid derivatives	Steroid esters	0.08821085309900001	-	77.5	-9.85377902856826	4.9564	5.0469	5.0455	5.0856	5.1103	5.0470	5.0429	5.0285	5.0116	5.0716	5.0647	5.0555	5.1348	5.1453	5.1058	5.0982	5.1666	5.0932	5.1191	5.1794	5.1390	5.0163	5.0496	5.0710	5.1375	5.0976
pos_8822	LysoPC(20:1(11Z))	metab_8815	C04230	HMDB0010391	532.371590214	pos	M+H-H2O	C28H56NO7P	6.654966666669999	-	Lipids	Phospholipids	map00564	Glycerophospholipid metabolism	Metabolism	Lipid metabolism	Lipids and lipid-like molecules	Glycerophospholipids	Glycerophosphocholines	0.0441319257325	-	80.6	-8.30264703603907	4.7253	4.9007	5.4660	5.4418	5.4554	4.5746	5.4662	5.5137	5.2982	5.5058	5.5224	5.0060	5.0256	5.5470	4.9346	5.5436	5.2582	5.2547	5.6613	5.4310	5.3290	5.1824	5.3674	5.3821	5.4124	5.3815
pos_8886	Alpha-curcumene	metab_8878	C09649	HMDB0059878;LMPR0103060015	203.17888192599997	pos	M+H	C15H22	6.6171	-	-	-	-	-	-	-	Lipids and lipid-like molecules	Prenol lipids	Sesquiterpenoids	0.034710129397300005	69.7	-	-2.69676994562684	5.1583	4.6457	3.6696	4.1002	3.1518	4.7535	3.8897	3.9612	2.3001	3.3200	2.2440	3.2577	3.8390	2.2927	3.7184	3.8058	3.6893	3.1938	3.8839	2.3747	3.6415	3.1683	4.2217	4.2381	4.2366	4.2582
pos_8887	Neryl butyrate	metab_8879	-	HMDB0038259	189.163245345	pos	M+H-2H2O	C14H24O2	6.6171	999-40-6	-	-	-	-	-	-	Lipids and lipid-like molecules	Fatty Acyls	Fatty alcohol esters	0.0954384345699	-	78.8	-2.37188820296821	5.0652	4.5496	3.3104	3.8808	3.3466	4.6354	3.6493	3.6909	2.2611	3.2018	2.9814	3.5262	3.7676	2.2537	3.6867	3.7291	2.9329	2.3368	3.2117	3.0423	3.0247	2.6579	4.0474	4.1049	4.1250	4.1466
pos_8952	5S,15S-DiHETE	metab_8944	-	LMFA03060010	359.21804587300005	pos	M+Na	C20H32O4	6.57935	-	-	-	-	-	-	-	-	-	-	0.12485820518799999	72.1	-	-3.67103390335831	5.1945	4.5352	4.2026	4.7183	3.8356	4.5435	4.7038	5.3889	3.1080	3.6581	2.6478	2.8226	3.4946	3.1403	3.8370	3.7894	3.3082	3.2137	3.9017	3.7822	3.6674	2.7836	4.4031	4.3819	4.3295	4.4601
pos_8962	Serratol	metab_8954	-	HMDB0039827	308.293580563	pos	M+NH4	C20H34O	6.571833333330001	67814-27-1	-	-	-	-	-	-	Lipids and lipid-like molecules	Prenol lipids	Diterpenoids	0.013978761777299998	-	77.1	-4.170993585905831	5.7945	5.5603	5.6808	5.6184	5.6397	5.6495	5.5491	5.6326	5.7713	5.8611	5.8535	5.6848	5.7229	5.7171	5.5982	5.7661	5.7242	5.6371	5.6724	5.6902	5.7010	5.6373	5.6317	5.6429	5.6449	5.6435
pos_8966	LysoPE(20:3(5Z,8Z,11Z)/0:0)	metab_8957	-	LMGP02050066;HMDB0011515	504.30431203800003	pos	M+H	C25H46NO7P	6.56435	-	-	-	-	-	-	-	Lipids and lipid-like molecules	Glycerophospholipids	Glycerophosphoethanolamines	0.017424182803200003	56.7	-	-8.253191112275339	5.8493	5.9637	5.9826	6.6390	6.0288	5.5915	5.9524	5.7855	5.5141	5.8511	6.1117	5.8856	5.8060	5.9252	5.8121	6.0543	5.9255	6.0838	6.0534	6.0223	5.8274	6.0838	6.0404	6.0366	6.0539	6.0464
pos_9029	(3beta,5xi,9xi,13alpha,17alpha,18xi)-3-Hydroxy-13,28-epoxyurs-11-en-28-one	metab_9020	-	-	477.33267514199997	pos	M+Na	C30H46O3	6.512083333330001	-	-	-	-	-	-	-	-	-	-	0.119391455637	62.5	-	-2.73112474997135	5.4171	5.4598	5.3332	5.5506	4.7807	5.9341	5.2594	5.3101	2.1958	0.0015	0.0014	0.0012	0.0017	0.0016	3.2034	0.0017	3.5214	0.0019	3.6054	3.2432	4.6600	0.0020	5.0267	5.0705	4.9457	5.0468
pos_9044	10,20-Dihydroxyeicosanoic acid	metab_9034	-	HMDB0031923	408.30687944199997	pos	M+ACN+Na	C20H40O4	6.50458333333	120727-26-6	-	-	-	-	-	-	Lipids and lipid-like molecules	Fatty Acyls	Fatty acids and conjugates	0.043182213854099996	-	64.6	-4.5022704125101285	5.7543	5.7873	5.8595	5.7295	5.9264	5.6608	5.6826	5.6981	5.6866	5.8059	5.7033	5.7668	5.8665	5.8969	5.7365	5.8783	5.8368	5.7647	5.6446	5.9688	5.8755	5.7918	5.8280	5.8263	5.8631	5.8551
pos_9047	Palmitoyl Ethanolamide	metab_9037	C16512	LMFA08040013;LMFA08040057	300.28864291400004	pos	M+H	C18H37NO2	6.50458333333	-	-	-	-	-	-	-	-	-	-	0.0653815404481	74.9	-	-3.5516562432107	4.4376	4.4800	4.3003	4.4965	4.3347	4.4143	4.2586	4.4424	4.8030	5.0211	4.4378	4.4176	4.6801	4.5496	4.5683	4.3938	4.2356	4.3204	4.2375	4.2294	4.4439	4.2949	4.4781	4.5078	4.4420	4.4972
pos_9055	PI(18:1(11Z)/20:1(11Z))	metab_9045	-	HMDB0009829	929.5563289999999	pos	M+K	C47H87O13P	6.497033333330001	-	-	-	-	-	-	-	Lipids and lipid-like molecules	Glycerophospholipids	Glycerophosphoinositols	0.0682820825301	-	52.3	5.32394688078488	5.5372	5.9267	5.4044	5.5068	5.2326	6.1492	5.8876	5.3801	4.8414	4.4843	3.4207	4.2096	4.1127	3.4698	4.6605	4.5812	4.5683	3.8504	5.0096	4.5577	5.2613	3.5568	5.3969	5.4229	5.3545	5.3738
pos_9076	3-Hexylpyridine	metab_9066	-	HMDB0039804	164.142874906	pos	M+H	C11H17N	6.497033333330001	6311-92-8	-	-	-	-	-	-	Organoheterocyclic compounds	Pyridines and derivatives	Not Available	0.0392994497825	-	60.6	-3.07152018508056	4.8155	4.9712	4.9879	4.9048	4.9481	4.9495	4.8725	4.8988	4.8157	4.9182	4.9675	4.9441	4.9437	4.9779	5.0086	4.9710	4.9693	5.0171	4.9347	5.0112	5.0488	5.0073	4.9133	4.9354	4.9370	4.9552
pos_9100	1-Phenylethylamine	metab_9090	C02455	HMDB0002017	122.096165176	pos	M+H	C8H11N	6.4895	98-84-0	-	-	-	-	-	-	Organic nitrogen compounds	Organonitrogen compounds	Amines	0.0322364893762	70.5	-	-2.15224420667022	6.6332	6.7060	6.7355	6.6919	6.7316	6.7267	6.6308	6.6412	6.5498	6.6347	6.7332	6.7505	6.7058	6.7347	6.7291	6.8274	6.7568	6.7554	6.7062	6.8158	6.8102	6.7540	6.6750	6.6987	6.7031	6.7063
pos_9104	3-hydroxynonanoyl carnitine	metab_9094	-	HMDB0061635	673.405323504	pos	2M+K	C16H31NO5	6.48195	-	-	-	-	-	-	-	Lipids and lipid-like molecules	Fatty Acyls	Fatty acid esters	0.0516214569581	-	53.6	2.70983679818382	6.3795	5.5937	6.5815	6.9494	5.6032	5.9936	6.5218	6.8158	4.3774	5.4216	4.4245	1.8092	4.4437	4.4283	4.3186	5.3692	5.8514	5.4366	6.1192	5.2725	5.8383	5.4378	6.0654	6.1002	6.0719	6.1121
pos_9185	Saringosterol 3-glucoside	metab_9175	-	HMDB0029767	629.384747823	pos	M+K	C35H58O7	6.436933333330001	-	-	-	-	-	-	-	Lipids and lipid-like molecules	Glycerolipids	Glycosylglycerols	0.22538174199900002	-	78.6	5.64946211489007	4.6360	4.8657	4.0346	4.7392	3.6681	6.0839	4.2902	4.4168	3.4926	3.4642	3.4362	3.3672	4.7977	3.4852	3.5142	3.5001	5.5349	4.1178	5.5915	3.4857	5.6551	3.5722	4.8578	4.7568	4.9108	4.6893
pos_9194	PC(19:1(9Z)/0:0)	metab_9183	-	LMGP01050130	536.369215776	pos	M+H	C27H54NO7P	6.42948333333	-	-	-	-	-	-	-	-	-	-	0.0232277411052	69.5	-	-3.45626605480035	6.2067	6.4291	6.3346	6.0478	6.3980	6.5846	6.4711	6.5275	6.9039	6.7694	6.5334	6.2466	6.3022	6.9258	6.7760	6.6008	6.1860	5.4039	6.4062	6.3168	5.7898	5.3921	6.5236	6.5131	6.5308	6.5086
pos_9224	CL(8:0/11:0/11:0/13:0)	metab_9211	-	HMDB0118025	1023.63470217	pos	M+H-2H2O	C52H100O17P2	6.40705	-	-	-	-	-	-	-	Lipids and lipid-like molecules	Glycerophospholipids	Glycerophosphoglycerophosphoglycerols	0.119524517345	-	65.5	4.70424090653684	5.6426	6.0150	6.0801	5.8187	6.2095	5.8855	5.9889	5.9417	5.8961	6.0374	6.1518	6.1296	6.1265	6.1746	6.1473	6.1230	5.5993	5.5730	6.0852	6.2344	5.7634	5.5762	6.0207	6.0800	6.1393	6.1253
pos_9256	(3beta,5alpha,6alpha,7alpha,22E,24R)-5,6-Epoxyergosta-8,14,22-triene-3,7-diol	metab_9243	-	HMDB0036304	468.343831395	pos	M+ACN+H	C28H42O3	6.377116666669999	276864-98-3	-	-	-	-	-	-	Lipids and lipid-like molecules	Steroids and steroid derivatives	Ergostane steroids	0.118161888333	-	57.6	-7.95035048881621	5.1735	4.1271	3.5781	4.8056	5.4429	4.6600	5.3035	5.2789	1.5949	4.4860	4.6795	4.1146	3.5630	1.5877	1.6160	3.6516	1.8640	1.6692	5.1930	5.2047	4.3039	1.6727	4.7492	4.6411	4.6771	4.7417
pos_9265	15(S)-Hydroxyeicosatrienoic acid	metab_9252	-	HMDB0005045	345.237639366	pos	M+Na	C20H34O3	6.369616666669999	13-16-1	-	-	-	-	-	-	Lipids and lipid-like molecules	Fatty Acyls	Eicosanoids	0.035908836998300005	-	60.1	-7.37395658732221	5.6234	4.4690	4.4298	5.2778	4.4364	4.7479	4.0882	3.7489	3.4463	3.4179	4.3799	4.0587	4.4352	3.8877	3.8623	5.0569	5.0547	4.7354	3.5321	4.6380	4.9154	4.7577	4.1295	4.0936	4.1229	4.1116
pos_9277	1-Acetoxy-2-hydroxy-16-heptadecen-4-one	metab_9264	-	HMDB0031006;LMFA05000594	371.217963281	pos	M+2Na-H	C19H34O4	6.362133333330001	25346-18-3	-	-	-	-	-	-	Lipids and lipid-like molecules	Fatty Acyls	Fatty alcohols	0.11225738717700001	-	57.5	3.33730863036204	5.5436	4.4955	4.2035	5.3308	2.9496	4.9125	4.5137	4.6006	2.9521	2.9238	2.8958	2.8268	3.2622	2.9447	2.9737	4.1314	4.0999	3.0281	3.0379	2.9452	4.1759	3.0317	4.2560	4.1880	4.1611	4.2592
pos_9279	Myristoleic acid	metab_9266	C08322	HMDB0002000;LMFA01030051	209.18922195599998	pos	M+H-H2O	C14H26O2	6.362133333330001	544-64-9	-	-	-	-	-	-	Lipids and lipid-like molecules	Fatty Acyls	Fatty acids and conjugates	0.0309711065957	-	85.7	-3.4035786236537	4.7620	4.7797	4.7844	4.7965	4.7310	4.8361	4.6116	4.5980	4.3888	4.6390	4.8145	4.8339	4.8050	4.8071	4.7078	4.8434	4.9604	4.9368	4.6764	4.8221	4.9654	4.9583	4.7186	4.7360	4.7305	4.7056
pos_9286	Ethyl icosapentate	metab_9273	C13364;C16184	HMDB0039530;LMFA07010877	363.287650089	pos	M+CH3OH+H	C22H34O2	6.354633333330001	86227-47-6	-	-	-	-	-	-	Lipids and lipid-like molecules	Fatty Acyls	Fatty acid esters	0.021197614716799998	-	79.4	-5.21238319758726	5.4246	4.5304	4.7266	5.2091	4.7830	4.5499	4.5346	4.8471	4.6621	4.7254	3.8592	4.4535	4.1566	4.2226	4.7673	4.7541	4.1574	4.1392	4.6674	4.8149	4.1131	4.0211	4.5597	4.5586	4.5464	4.5689
pos_9327	Calcitriol	metab_9314	C01673	HMDB0001903	480.341988351	pos	M+ACN+Na	C27H44O3	6.3397	32222-06-3	Hormones and transmitters	Steroid hormones	map01100;map05152;map00100	Metabolic pathways;Tuberculosis;Steroid biosynthesis	Metabolism;Human Diseases;Metabolism	Global and overview maps;Infectious diseases: Bacterial;Lipid metabolism	Lipids and lipid-like molecules	Steroids and steroid derivatives	Vitamin D and derivatives	0.0494110733966	-	52.5	-6.789579130631782	3.9990	3.2849	5.4108	5.4416	5.0329	4.4153	5.2283	6.3971	3.3121	3.9008	3.8788	3.9807	3.3270	3.3047	3.3337	4.5229	4.3312	3.3881	4.9923	5.5235	4.1643	3.3917	5.3320	5.3193	5.3095	5.2809
pos_9342	PA(20:5(5Z,8Z,11Z,14Z,17Z)/0:0)	metab_9329	-	LMGP10050033	457.230919682	pos	M+H	C23H37O7P	6.3322333333300005	-	-	-	-	-	-	-	-	-	-	0.00899863076571	58.6	-	-8.87035993247923	5.9649	6.0278	5.9947	6.0610	6.0554	6.0517	5.9189	5.9846	5.7832	5.9714	6.0101	6.0730	6.2462	6.0664	6.0481	6.0771	5.9700	5.8606	5.9792	6.1503	5.9127	5.8840	6.0347	6.0362	6.0275	6.0349
pos_9352	7-OXOCALLITRISIC ACID, METHYL ESTER	metab_9339	-	-	329.20960004200003	pos	M+H	C21H28O3	6.3247666666699995	-	-	-	-	-	-	-	-	-	-	0.152531369085	66.3	-	-4.63476058208503	5.4703	4.9577	5.0248	5.5029	4.3550	4.9276	5.1439	5.1342	3.6123	3.5840	3.5560	3.4869	4.0472	3.6050	3.6340	5.1478	4.2931	4.1069	4.9385	3.6054	4.6558	4.1316	4.6782	4.7412	4.8354	4.7883
pos_9443	[10]-Shogaol	metab_9429	-	HMDB0031462	333.241002722	pos	M+H	C21H32O3	6.264933333330001	36752-54-2	-	-	-	-	-	-	Benzenoids	Phenols	Methoxyphenols	0.0811707585728	51.1	-	-4.26985155930264	5.7277	5.3066	4.5412	4.9424	4.2443	4.9896	5.0326	4.7050	2.3190	2.9785	3.8392	3.9854	3.8461	3.7911	3.9473	4.0223	4.2563	4.0836	3.1855	3.8550	4.4097	4.0080	4.6679	4.6222	4.7045	4.6907
pos_9444	10-Oxo-11-octadecen-13-olide	metab_9430	-	HMDB0029786	295.225675338	pos	M+H	C18H30O3	6.264933333330001	-	-	-	-	-	-	-	Phenylpropanoids and polyketides	Macrolides and analogues	Not Available	0.0600339089675	77.4	-	-3.72482033798074	5.1920	4.5247	4.7221	4.5715	4.5797	4.6291	4.3818	4.3328	3.7036	4.5933	3.9882	3.8056	4.3875	4.2839	4.3810	4.7818	4.4810	4.1618	4.1674	4.6730	4.4489	4.1874	4.4475	4.4842	4.5093	4.4958
pos_9455	Muzanzagenin	metab_9441	-	HMDB0032601	481.23081174699996	pos	M+K	C27H38O5	6.25745	197080-19-6	-	-	-	-	-	-	Lipids and lipid-like molecules	Steroids and steroid derivatives	Oxosteroids	0.0440945725409	-	55.2	-9.656163079554213	5.9771	6.2254	6.0974	5.7985	5.9748	6.1421	6.2140	6.1327	6.0026	5.8209	5.6940	5.8576	5.4149	5.7032	6.1743	5.2976	5.2065	5.4688	6.0752	5.7682	5.7151	5.4990	5.9973	6.0239	5.9971	6.0348
pos_9488	N-Linoleoyl GABA	metab_9474	-	HMDB0062334	398.32516564300005	pos	M+CH3OH+H	C22H39NO3	6.242483333330001	-	-	-	-	-	-	-	Organic acids and derivatives	Carboxylic acids and derivatives	Amino acids, peptides, and analogues	0.10655755897500001	-	53.0	-3.6125830251387296	3.8523	2.9928	2.9811	3.3202	3.8548	3.6971	3.0888	3.2693	5.1157	5.0868	3.1581	3.4544	5.5076	4.3503	3.3596	3.8719	4.2986	3.0960	3.6869	4.1325	3.4377	3.0996	4.3384	4.3689	4.3247	4.2560
pos_9506	Nummularine A	metab_9492	C10011	HMDB0029336	689.398910799	pos	M+ACN+H	C36H49N5O6	6.22748333333	53947-95-8	-	-	-	-	-	-	Organic acids and derivatives	Carboxylic acids and derivatives	Amino acids, peptides, and analogues	0.017510117284500002	-	62.9	-4.9416138455816	5.8912	4.8344	6.0116	6.3404	5.2330	5.4191	5.9641	6.1350	3.8941	5.2284	4.8052	3.3761	4.1196	4.7968	4.1247	4.8157	5.7534	5.5183	5.7907	4.9371	5.6289	5.5654	5.6732	5.6739	5.6574	5.6698
pos_9522	MG(a-13:0/0:0/0:0)[rac]	metab_9508	-	HMDB0072841	327.190538318	pos	M+K	C16H32O4	6.22748333333	-	-	-	-	-	-	-	Lipids and lipid-like molecules	Glycerolipids	Monoradylglycerols	0.0745411291373	-	85.6	-9.295582137876233	4.7464	4.5046	4.5951	4.4755	4.6006	4.4172	4.4289	5.0352	3.8777	3.9257	4.8297	3.5964	3.9674	4.6329	4.1726	4.3873	4.2273	4.4155	4.3837	5.0200	4.4094	4.4903	4.5340	4.4818	4.5512	4.5538
pos_9525	Farnesyl acetone	metab_9511	-	-	263.235979237	pos	M+H	C18H30O	6.22748333333	-	-	-	-	-	-	-	-	-	-	0.0356477421463	84.8	-	-3.67150034773668	5.4696	5.2864	5.4635	5.4090	5.4362	5.5593	5.4222	5.3917	5.5581	5.4470	5.6832	5.6678	5.6893	5.5006	5.3745	5.5615	5.6178	5.5694	5.5661	5.4320	5.6787	5.5876	5.4429	5.4642	5.4706	5.4796
pos_9537	PC(13:0/0:0)	metab_9523	-	LMGP01050001	454.291306698	pos	M+H	C21H44NO7P	6.2199666666699995	-	-	-	-	-	-	-	-	-	-	0.0324839947605	62.6	-	-3.3292852085845603	4.2437	4.8330	4.8291	4.8534	5.0626	4.6548	4.9518	5.3548	5.9098	5.5068	5.1335	4.6297	5.1916	5.4609	5.1101	5.1991	4.6082	4.4156	5.1018	5.3944	4.4881	4.2429	5.1227	5.1490	5.1558	5.1437
pos_9541	9(R)-HODE	metab_9527	-	-	279.230889439	pos	M+H-H2O	C18H32O3	6.2199666666699995	-	-	-	-	-	-	-	-	-	-	0.040191414157800004	50.6	-	-3.26495908348808	5.5786	5.3535	5.5751	5.5247	5.5010	5.5904	5.3697	5.4078	5.4255	5.4079	5.6959	5.5144	5.4866	5.4356	5.3569	5.5682	5.6196	5.5661	5.5619	5.4744	5.6330	5.5675	5.4398	5.4369	5.4598	5.4736
pos_9589	Cer(d18:0/16:0)	metab_9575	-	LMSP02020001;HMDB0011760	540.5333332509999	pos	M+H	C34H69NO3	6.19735	-	-	-	-	-	-	-	Lipids and lipid-like molecules	Sphingolipids	Ceramides	0.16056223920399998	-	50.1	-3.12913890923416	5.3608	5.2620	5.2811	5.6427	5.4502	5.2557	5.1566	5.3230	5.2056	5.4691	5.3209	5.1247	5.3400	5.2479	5.0446	5.5286	5.2828	5.1545	5.1607	5.3894	5.1723	5.1240	5.0614	5.0672	4.9757	4.9186
pos_9610	PE(12:0/0:0)	metab_9596	-	LMGP02050005	398.22869688800006	pos	M+H	C17H36NO7P	6.1898	-	-	-	-	-	-	-	-	-	-	0.0716818174374	59.6	-	-3.8232182974490696	5.3414	5.1012	4.8115	4.9886	4.4015	4.7773	4.8623	5.2328	5.2247	5.0280	4.7125	4.7452	4.6363	4.9666	4.7101	4.0345	4.2403	4.3034	4.7175	4.4998	4.3890	4.4071	4.8753	4.8817	4.8529	4.9260
pos_9642	N-Palmitoyl phenylalanine	metab_9628	-	LMFA08020091;HMDB0062339	445.33878314099996	pos	M+ACN+H	C25H41NO3	6.17465	-	-	-	-	-	-	-	Organic acids and derivatives	Carboxylic acids and derivatives	Amino acids, peptides, and analogues	0.11673310984999999	-	71.0	-9.14080822187115	4.3744	4.3846	4.3717	4.6525	4.5139	4.4371	4.3909	4.2571	4.3171	4.2064	4.5072	4.5145	4.4231	4.4713	4.3445	4.3439	4.4151	5.2053	4.3403	4.4498	4.5517	5.1805	4.5696	4.4810	4.5763	4.4893
pos_9666	(3S,5R,6S,7E,9x)-7-Megastigmene-3,6,9-triol 9-glucoside	metab_9652	-	HMDB0041176;LMFA13010057	803.434240319	pos	2M+Na	C19H34O8	6.159566666669999	-	-	-	-	-	-	-	Lipids and lipid-like molecules	Fatty Acyls	Fatty acyl glycosides	0.132880965197	-	53.4	-7.324555986121402	5.3870	5.2007	4.6438	4.7221	4.1982	4.8172	4.9894	5.3075	3.3838	5.7703	3.3117	3.1177	3.2576	4.2202	3.9921	3.2501	3.3718	3.3187	4.2504	3.6114	4.1271	3.3223	4.8057	4.7251	4.7508	4.6662
pos_9670	N-Oleoyl tyrosine	metab_9656	-	LMFA08020099;HMDB0062337	490.29069623099997	pos	M+2Na-H	C27H43NO4	6.159566666669999	-	-	-	-	-	-	-	Organic acids and derivatives	Carboxylic acids and derivatives	Amino acids, peptides, and analogues	0.0403746109816	-	61.0	0.724063210533732	5.5622	5.4318	5.1017	4.8572	5.0311	5.4474	5.1338	5.0614	5.1420	4.9733	4.9419	4.8839	4.6985	4.8225	5.1891	4.9372	4.7060	3.7435	4.5836	5.0502	4.4319	3.9217	4.8827	4.8692	4.9062	4.8698
pos_9680	Podocarpic acid	metab_9666	C09171	LMPR0104120002	275.163219522	pos	M+H	C17H22O3	6.159566666669999	-	-	-	-	-	-	-	-	-	-	0.0654764064512	60.1	-	-3.4705454697397204	5.5323	5.3013	4.9716	5.3767	4.6017	5.1429	5.2980	5.3550	4.0756	4.5152	4.0646	3.8786	4.0175	4.1847	4.3957	4.7569	4.9057	4.6000	5.0351	4.1888	4.7837	4.6355	4.9464	4.9226	4.9906	4.9564
pos_9743	Lucidenolactone	metab_9729	-	HMDB0030897	474.283270769	pos	M+NH4	C27H36O6	6.12191666667	-	-	-	-	-	-	-	Lipids and lipid-like molecules	Prenol lipids	Triterpenoids	0.0209973631193	-	57.5	-3.82165139214934	5.3698	5.4866	5.4616	5.4385	5.5186	5.4487	5.3480	5.4384	5.5543	5.5467	5.4219	5.3889	5.3919	5.3807	5.4682	5.4827	5.4317	5.3778	5.4842	5.5410	5.5008	5.3843	5.4164	5.4267	5.4075	5.4264
pos_9744	Pectachol	metab_9730	-	HMDB0039064	460.267592794	pos	M+NH4	C26H34O6	6.12191666667	81729-14-8	-	-	-	-	-	-	Phenylpropanoids and polyketides	Coumarins and derivatives	Not Available	0.0681004687083	-	62.7	-4.00588359888214	6.7174	6.7858	6.7815	6.7824	6.8888	6.8327	6.7193	6.7615	6.7724	6.8882	6.8634	6.8348	6.8344	6.8317	6.8058	6.8748	6.8816	6.8503	6.8556	6.9620	6.9168	6.8644	6.7321	6.7727	6.7843	6.8033
pos_9752	6beta-Hydroxytestosterone	metab_9738	C14497	HMDB0006259;LMST02020054	327.193801855	pos	M+Na	C19H28O3	6.12191666667	62-99-7	-	-	-	-	-	-	Lipids and lipid-like molecules	Steroids and steroid derivatives	Androstane steroids	0.0457199289286	-	69.8	2.42080718178581	5.0230	5.0102	5.0036	4.8559	4.4570	4.8243	5.1494	5.1551	4.1759	4.4462	4.0643	4.1395	4.3254	4.2848	4.5063	4.7692	4.3642	4.3029	5.2557	4.2891	4.6423	4.4240	4.7945	4.7768	4.7786	4.7464
pos_9763	1-(2-Furyl)butan-3-one	metab_9749	-	HMDB0032290	103.05417845	pos	M+H-2H2O	C8H10O2	6.12191666667	699-17-2	-	-	-	-	-	-	Organoheterocyclic compounds	Heteroaromatic compounds	Not Available	0.0799585968182	-	55.4	-0.3488814141348319	4.4287	4.4283	4.3689	4.4358	4.4358	4.4818	4.3413	4.4463	4.3656	4.4256	4.4263	4.4489	4.3927	4.3723	4.4275	4.4568	4.4719	4.4481	4.4895	4.5323	4.5596	4.4693	4.3434	4.3636	4.4223	4.3938
pos_9767	Arachidyl carnitine	metab_9753	-	LMFA07070052;HMDB0006460	456.403003287	pos	M+H	C27H53NO4	6.114433333330001	-	-	-	-	-	-	-	Lipids and lipid-like molecules	Fatty Acyls	Fatty acid esters	0.059314067010000006	-	50.5	-3.8039903499864303	4.2764	4.8924	4.7678	4.2382	4.7302	4.4913	4.6952	4.7539	4.7358	5.4915	5.4036	5.1146	5.5133	5.3983	3.9744	4.2883	5.2183	5.1832	5.1535	3.9459	5.1000	5.1653	5.0307	5.0199	4.9716	4.9988
pos_9784	PA(12:0/0:0)	metab_9770	-	LMGP10050015	355.18668479400003	pos	M+H	C15H31O7P	6.106933333330001	-	-	-	-	-	-	-	-	-	-	0.088521144528	59.7	-	-3.75966007119151	5.4565	4.9782	5.5651	5.4934	4.4298	5.1683	5.3162	5.7306	4.6793	4.4857	4.4623	3.9998	4.6307	4.4887	4.8081	4.5036	4.5358	4.2388	5.1861	4.0403	4.7232	4.3665	5.0336	5.1053	5.0552	5.0198
pos_9805	1-(4-Hydroxy-3,5-dimethoxyphenyl)-7-(4-hydroxy-3-methoxyphenyl)-3,5-heptanediol	metab_9791	-	HMDB0041091	407.20290275400004	pos	M+H	C22H30O7	6.0994	145888-84-2	-	-	-	-	-	-	Phenylpropanoids and polyketides	Diarylheptanoids	Linear diarylheptanoids	0.229465766727	65.5	-	-8.682876187412209	3.8727	3.7257	4.2035	5.0005	3.0323	4.0306	4.2112	4.3462	3.0059	3.8793	3.0297	2.8806	4.2227	3.6662	4.2338	4.7038	3.4718	4.2175	3.8458	2.9990	3.5698	4.2191	4.1415	4.0203	4.2671	4.1624
pos_9824	Phosphoric acid	metab_9810	C00009	HMDB0001429;HMDB0002105;HMDB0002142;HMDB0000973	98.9841997364	pos	M+H	H3O4P	6.0994	14066-20-7;14265-44-2;7664-38-2;14066-19-4	-	-	map01100;map02024;map02010;map02020;map00195;map00190	Metabolic pathways;Quorum sensing;ABC transporters;Two-component system;Photosynthesis;Oxidative phosphorylation	Metabolism;Cellular Processes;Environmental Information Processing;Environmental Information Processing;Metabolism;Metabolism	Global and overview maps;Cellular community - prokaryotes;Membrane transport;Signal transduction;Energy metabolism;Energy metabolism	Homogeneous non-metal compounds	Non-metal oxoanionic compounds	Non-metal phosphates	0.060154413442599995	73.7	-	0.286801513375943	4.2193	4.2178	4.2933	4.2281	4.1880	4.3535	4.2012	4.4133	4.2863	4.7165	4.4567	4.3297	4.2554	4.3775	4.3516	4.4535	4.3155	4.3296	4.1842	4.4252	4.2360	4.3476	4.0497	4.0984	4.1088	4.0741
pos_9859	Gibberellin A12	metab_9845	C11857	LMPR0104170014	333.204477802	pos	M+H	C20H28O4	6.08435	-	-	-	map01100;map01110	Metabolic pathways;Biosynthesis of secondary metabolites	Metabolism;Metabolism	Global and overview maps;Global and overview maps	-	-	-	0.0255462222037	73.8	-	-4.68998319417469	6.4821	6.1509	6.2005	6.5796	5.6804	6.2644	6.2199	6.5393	5.5176	5.8204	5.4068	5.2967	5.5890	5.3454	5.8857	5.9458	5.9268	5.7257	6.1382	5.5803	5.8108	5.7355	6.0436	6.0682	6.0599	6.0665
pos_9872	2-Undecen-1-ol	metab_9858	-	HMDB0034856;LMFA05000622	358.366583566	pos	2M+NH4	C11H22O	6.076833333330001	37617-03-1	-	-	-	-	-	-	Lipids and lipid-like molecules	Fatty Acyls	Fatty alcohols	0.0159821239614	-	61.4	-4.03313700462375	5.9708	6.1159	5.9390	6.0585	5.9072	6.0113	5.8351	5.9732	5.8230	6.0176	5.9836	6.0339	5.9478	5.7591	5.9274	6.0236	6.0063	6.0344	5.9548	6.3012	6.1477	5.9954	5.8921	5.8833	5.8774	5.8912
pos_9886	Heptadecanoyl carnitine	metab_9872	-	HMDB0006210;LMFA07070067	414.356125055	pos	M+H	C24H47NO4	6.06933333333	106182-29-0	-	-	-	-	-	-	Lipids and lipid-like molecules	Fatty Acyls	Fatty acid esters	0.0467906769346	-	55.4	-4.0168512570670405	5.0522	5.5397	4.9766	4.1340	4.7495	4.8465	5.0701	5.5247	5.4785	6.2870	5.7450	5.6727	5.7628	6.0662	5.0759	4.9529	5.3924	5.4300	5.2901	3.7994	5.7394	5.4216	5.5613	5.5821	5.5399	5.5403
pos_9889	5'-S-Methylthioadenosine	metab_9875	-	-	361.105715761	pos	M+ACN+Na	C11H15N5O3S	6.06933333333	-	-	-	-	-	-	-	-	-	-	0.0592066754452	53.4	-	1.29798323022551	3.2699	3.2264	3.2147	3.3157	3.2511	3.2281	3.3225	3.2332	4.7315	5.2530	3.9414	3.9263	5.0302	4.6853	4.8535	5.4878	3.3828	3.3297	3.3394	3.2467	3.3214	3.3332	4.4875	4.4465	4.5092	4.4819
pos_9891	Tanacetol A	metab_9877	-	HMDB0035722	277.178618971	pos	M+H-H2O	C17H26O4	6.06933333333	86778-06-5	-	-	-	-	-	-	Lipids and lipid-like molecules	Prenol lipids	Sesquiterpenoids	0.0398414862376	-	75.2	-4.08620127634127	6.4049	5.9232	5.7582	5.8694	5.3256	6.0771	5.8725	5.9469	4.5355	4.8485	4.5793	4.6141	5.0263	4.7900	4.9795	4.9750	5.0953	4.8360	5.3563	5.3738	5.1993	4.8802	5.6081	5.6158	5.6150	5.6463
pos_9899	Styrene	metab_9885	C19506;C07083	HMDB0034240	105.069818255	pos	M+H	C8H8	6.06933333333	100-42-5	-	-	map01100;map01220;map00642;map01120;map00643	Metabolic pathways;Degradation of aromatic compounds;Ethylbenzene degradation;Microbial metabolism in diverse environments;Styrene degradation	Metabolism;Metabolism;Metabolism;Metabolism;Metabolism	Global and overview maps;Global and overview maps;Xenobiotics biodegradation and metabolism;Global and overview maps;Xenobiotics biodegradation and metabolism	Benzenoids	Benzene and substituted derivatives	Styrenes	0.0519598211847	69.6	-	-0.5615188444857769	6.0492	5.9657	5.8357	6.0854	5.9607	5.9551	5.8890	5.9723	5.9174	5.9501	5.9534	5.8465	5.7998	5.9536	5.9292	6.0100	6.0508	6.0424	5.9427	6.0034	5.9722	6.0397	5.9146	5.9343	5.9481	5.9681
pos_9900	Toluene	metab_9886	C01455	HMDB0034168	93.0699588632	pos	M+H	C7H8	6.06933333333	108-88-3	-	-	map01100;map01220;map00623;map01120	Metabolic pathways;Degradation of aromatic compounds;Toluene degradation;Microbial metabolism in diverse environments	Metabolism;Metabolism;Metabolism;Metabolism	Global and overview maps;Global and overview maps;Xenobiotics biodegradation and metabolism;Global and overview maps	Benzenoids	Benzene and substituted derivatives	Toluenes	0.071383927175	-	59.9	0.8925957479132719	4.8955	4.8955	4.6978	4.8921	4.8056	4.8982	4.8144	4.8389	4.7901	4.7661	4.7947	4.7498	4.6672	4.7914	4.8457	4.8259	4.9165	4.8933	4.8032	4.8488	4.8471	4.9141	4.7673	4.8163	4.8225	4.8419
pos_9914	N-(14-Methylhexadecanoyl)pyrrolidine	metab_9900	-	HMDB0034373	341.351275322	pos	M+NH4	C21H41NO	6.061833333330001	260058-83-1	-	-	-	-	-	-	Organoheterocyclic compounds	Pyrrolidines	N-acylpyrrolidines	0.0287910153739	-	62.1	-4.2222936001004205	4.9492	4.7143	4.9079	4.6628	5.0951	4.5098	4.7921	4.7342	5.0040	5.4899	5.0775	4.9070	5.6157	5.2972	5.0703	4.9247	4.6893	4.6635	4.6507	5.0191	4.6990	4.7509	5.0507	5.0382	5.0443	5.0213
pos_9939	Eicosanoyl-EA	metab_9925	-	LMFA08040038	356.350937726	pos	M+H	C22H45NO2	6.04688333333	-	-	-	-	-	-	-	-	-	-	0.0118289040176	69.1	-	-3.8508853594664703	5.3687	5.5079	5.4134	5.5022	5.3838	5.4946	5.3023	5.4564	5.3876	5.4871	5.5533	5.5301	5.4219	5.3013	5.4762	5.5233	5.5054	5.5814	5.4631	5.7736	5.6436	5.5482	5.3751	5.3668	5.3720	5.3637
pos_9947	Spisulosine	metab_9933	-	LMSP01080032	286.309466719	pos	M+H	C18H39NO	6.04688333333	-	-	-	-	-	-	-	-	-	-	0.0583302102534	72.4	-	-3.41597240773038	4.8588	5.0126	4.8294	4.9333	4.8172	4.8895	4.7399	4.8848	4.7714	4.9404	5.0250	5.0105	4.8682	4.5744	4.8342	4.9289	4.9100	4.9939	4.8503	5.2796	5.1259	4.9401	4.8131	4.7653	4.8247	4.7983
pos_9963	Pentadecanoylcarnitine	metab_9949	-	HMDB0062517	386.324941671	pos	M+H	C22H43NO4	6.039383333330001	-	-	-	-	-	-	-	Lipids and lipid-like molecules	Fatty Acyls	Fatty acid esters	0.0517973323134	-	87.6	-4.006089824587121	4.1826	4.8970	5.0700	4.6944	4.9002	4.5345	4.5653	4.7129	4.0236	4.7834	4.9550	4.3626	5.2504	5.1245	4.2358	4.9975	4.5706	4.2035	4.2378	4.7048	4.7217	4.2552	4.7308	4.7847	4.7505	4.7529
pos_9967	N,N-dimethyl-Safingol	metab_9953	-	LMSP01080056	330.335381763	pos	M+H	C20H43NO2	6.039383333330001	-	-	-	-	-	-	-	-	-	-	0.0253030315074	80.3	-	-3.8693535664465295	5.8597	6.0781	5.8586	5.9894	5.8780	5.9567	5.7018	5.9594	5.8547	6.0551	6.0742	6.0767	5.9072	5.5442	5.9070	5.9888	5.9513	6.0504	5.9318	6.3579	6.1793	5.9815	5.8241	5.8425	5.8405	5.8212
pos_9996	()-Myristoylcarnitine	metab_9982	-	-	372.309621493	pos	M+H	C21H41NO4	6.02436666667	-	-	-	-	-	-	-	-	-	-	0.03368290516440001	69.5	-	-3.26885217550067	3.0249	5.3051	5.6418	4.7514	5.1789	4.1823	3.5161	4.9400	3.6004	4.4957	3.2244	4.3578	5.9788	4.9263	4.5884	5.2573	4.6365	3.2363	3.4071	4.4666	4.8670	3.0882	5.0467	5.0821	5.0628	5.0690
pos_10020	Ricinoleic acid	metab_10006	C08365	HMDB0034297;LMFA02000184	316.283602262	pos	M+NH4	C18H34O3	6.016833333330001	141-22-0	-	-	-	-	-	-	Lipids and lipid-like molecules	Fatty Acyls	Fatty acids and conjugates	0.029427306680400004	-	59.0	-3.4139609803438504	6.0583	6.0297	5.9253	6.3729	6.1335	5.9871	5.6423	5.9099	5.3949	5.5287	5.3225	5.2694	5.6518	5.4345	5.8215	6.2449	5.3638	5.2766	5.6112	5.9203	5.3631	5.2687	5.7985	5.8216	5.8124	5.7938
pos_10022	1,2-Dimethyl-4-(6-methyl-4-heptenyl)-1,3-cyclohexadiene	metab_10008	-	HMDB0037740	241.194262885	pos	M+Na	C16H26	6.016833333330001	-	-	-	-	-	-	-	Hydrocarbons	Unsaturated hydrocarbons	Branched unsaturated hydrocarbons	0.0811061730804	-	64.3	7.293060481905888	5.2218	5.1348	4.4086	5.3614	4.3458	5.1800	4.8754	4.8768	4.0874	3.8875	3.7035	4.4840	3.8619	3.7560	4.6131	4.2737	4.1750	4.3925	4.4889	3.8818	4.5995	4.3659	4.6116	4.6953	4.6747	4.6535
pos_10037	Sphinganine	metab_10023	C00836	HMDB0000269;LMSP01020001	302.304214062	pos	M+H	C18H39NO2	6.009316666669999	764-22-7	-	-	map00600;map01100	Sphingolipid metabolism;Metabolic pathways	Metabolism;Metabolism	Lipid metabolism;Global and overview maps	Organic nitrogen compounds	Organonitrogen compounds	Amines	0.0275574694875	83.1	-	-3.78981672141898	6.0511	6.1530	6.0470	6.1250	6.0436	6.1416	5.9892	6.0478	6.1205	6.1303	6.2214	6.1696	6.0708	6.0152	6.1150	6.1712	6.1417	6.1981	6.1088	6.3120	6.2530	6.1844	6.0465	6.0617	6.0351	6.0579
pos_10051	3-hydroxytetradecanoyl carnitine	metab_10037	-	HMDB0061640	370.293988917	pos	M+H-H2O	C21H41NO5	6.0018	-	-	-	-	-	-	-	Lipids and lipid-like molecules	Fatty Acyls	Fatty acid esters	0.0270883716541	-	61.1	-3.08870310793483	3.8176	3.8810	5.8684	4.5049	5.8983	3.0778	3.7607	3.7445	3.1033	3.4745	4.1603	3.9958	4.5523	3.7918	3.3328	4.2422	3.7044	3.5344	3.5472	5.1721	3.8395	3.7214	4.8626	4.8650	4.8519	4.8803
pos_10083	Dodecanoylcarnitine	metab_10069	-	LMFA07070062;HMDB0002250	344.278541206	pos	M+H	C19H37NO4	5.98675	25518-54-1	-	-	-	-	-	-	Lipids and lipid-like molecules	Fatty Acyls	Fatty acid esters	0.08206607577660001	65.3	-	-2.8953559728532405	4.3586	4.3710	5.1655	4.3980	4.8648	4.1751	4.2374	4.2020	4.2167	4.3254	4.2387	4.2658	4.2859	4.3049	4.4721	4.6073	4.2754	4.1737	4.2667	4.6640	4.3200	4.1855	4.4619	4.4686	4.4664	4.3914
pos_10086	C17 Sphinganine	metab_10072	-	LMSP01040003	288.288652815	pos	M+H	C17H37NO2	5.98675	-	-	-	-	-	-	-	-	-	-	0.0290139006508	62.9	-	-3.6655462455426497	5.8983	5.7931	5.7972	5.8645	5.8661	5.8400	5.7945	5.7710	5.9893	5.8543	5.9801	5.8342	5.8287	5.8359	5.9979	6.0390	5.7904	5.8499	5.8380	5.7848	5.8027	5.8488	5.8568	5.8713	5.8841	5.8594
pos_10106	Goshonoside F2	metab_10092	-	HMDB0038540	507.29170656400004	pos	M+Na	C26H44O8	5.97178333333	90851-25-5	-	-	-	-	-	-	Lipids and lipid-like molecules	Prenol lipids	Terpene glycosides	0.09238067494069999	-	95.0	-2.33837619615571	5.7016	5.6647	4.2877	5.3291	3.8823	5.5609	4.5561	4.6549	4.5667	4.3241	3.2100	4.5082	2.9097	2.7442	4.3367	4.2304	2.8806	3.2618	2.8373	3.2348	2.9839	2.8311	4.8903	4.8499	4.7933	4.8339
pos_10143	Gly-Tyr-OH	metab_10129	-	-	347.09021152300005	pos	M+H	C16H14N2O7	5.94925	-	-	-	-	-	-	-	-	-	-	0.139964983673	56.6	-	8.189708652693259	2.8799	2.8111	2.7994	2.9003	2.8357	2.8127	2.9071	2.8179	5.2244	5.5498	4.3985	3.8299	5.2705	4.8110	5.0929	5.9243	3.9485	3.6290	2.9240	3.2700	2.9060	2.9178	4.8414	4.8042	4.9409	4.8468
pos_10154	16-phenoxy tetranor Prostaglandin E2	metab_10140	-	-	389.192413585	pos	M+H	C22H28O6	5.94171666667	-	-	-	-	-	-	-	-	-	-	0.024850584362599997	80.9	-	-8.891199666958519	5.2105	4.7707	4.9829	5.6342	3.9166	5.1238	4.9542	5.4646	4.3699	5.1151	3.7271	3.3979	4.3509	3.9333	4.3365	4.6814	4.3709	4.9026	5.0031	3.5163	4.3480	4.8745	4.8809	4.8854	4.8610	4.8713
pos_10170	Carvone	metab_10156	C11383	HMDB0035824	151.111352496	pos	M+H	C10H14O	5.93415	22327-39-5	-	-	map01110;map00903	Biosynthesis of secondary metabolites;Limonene and pinene degradation	Metabolism;Metabolism	Global and overview maps;Metabolism of terpenoids and polyketides	Lipids and lipid-like molecules	Prenol lipids	Monoterpenoids	0.0597619519027	55.8	-	-2.59155786144278	4.4684	4.3874	4.4546	4.4057	4.3012	4.3808	4.3757	4.3529	4.1338	4.2463	4.1774	4.1936	4.1847	4.2127	4.2646	4.2711	4.4066	4.3210	4.4998	4.3095	4.3732	4.2780	4.2870	4.3481	4.3050	4.3157
pos_10187	Trans-delta-Viniferin	metab_10173	-	HMDB0032657	455.147271854	pos	M+H	C28H22O6	5.91895	204076-78-8	-	-	-	-	-	-	Phenylpropanoids and polyketides	2-arylbenzofuran flavonoids	Not Available	0.019864385777900003	61.9	-	-3.61781636970497	2.8167	2.1878	2.1761	2.2765	2.2123	2.1894	2.2833	2.1945	5.0701	5.4543	2.9038	3.5217	5.1974	4.8537	4.8846	5.5816	2.3434	2.8556	2.3002	2.2079	3.1680	3.0896	4.8345	4.8184	4.8148	4.8225
pos_10190	Dehydrorotenone	metab_10176	-	LMPK12060062	393.131805967	pos	M+H	C23H20O6	5.91895	-	-	-	-	-	-	-	-	-	-	0.155259823323	50.1	-	-3.72029378590586	2.5249	2.4816	2.4699	2.5706	2.5061	2.4832	2.5774	2.4883	4.1612	4.4634	2.4524	2.7360	4.4157	3.7078	4.1757	5.0053	2.6376	2.6278	2.6906	2.5018	2.5763	2.5881	4.0601	3.9803	3.9260	4.0720
pos_10214	Demethoxyshogaol	metab_10200	-	HMDB0041250	211.14765891	pos	M+H-2H2O	C16H22O2	5.91135	153311-54-7	-	-	-	-	-	-	Benzenoids	Phenols	1-hydroxy-2-unsubstituted benzenoids	0.0390092989761	-	72.3	-1.90157126390878	4.6181	4.2531	4.1048	4.9229	2.6940	4.4104	4.1457	4.6415	3.4663	4.0915	2.6518	2.5714	3.2785	3.1216	3.5503	3.6408	3.8909	3.8317	4.0932	2.6896	3.7935	3.8130	4.1120	4.1295	4.0902	4.1005
pos_10222	2-Amino-4-ethoxy-3-hydroxybutanoic acid	metab_10208	-	HMDB0032862	128.070350651	pos	M+H-2H2O	C6H13NO4	5.91135	98644-37-2	-	-	-	-	-	-	Organic acids and derivatives	Carboxylic acids and derivatives	Amino acids, peptides, and analogues	0.0670092704721	-	77.4	-1.55937013582572	4.5137	4.3065	4.2035	4.7604	4.0478	4.4245	4.2038	4.3727	4.0834	4.2692	4.0387	3.9953	4.1476	4.0771	4.1770	4.2401	4.2477	4.2551	4.2349	4.1257	4.2568	4.2956	4.1971	4.2586	4.2093	4.2453
pos_10226	N-Oleoyl GABA	metab_10212	-	LMFA08020104;HMDB0062335	385.341251869	pos	M+NH4	C22H41NO3	5.90375	-	-	-	-	-	-	-	Organic acids and derivatives	Carboxylic acids and derivatives	Amino acids, peptides, and analogues	0.0270126788995	-	55.8	-3.31557629813362	5.0022	5.3212	5.1394	3.3474	4.5784	5.2081	5.0054	5.0755	4.4393	4.7524	4.7865	4.7046	4.9828	4.5085	5.2951	4.0215	5.3060	4.9078	5.0179	4.5016	5.2776	4.9040	4.9702	4.9526	4.9482	4.9708
pos_10260	1-Hexanol	metab_10246	C00854	HMDB0012971	246.24193476099998	pos	2M+ACN+H	C6H14O	5.880933333330001	111-27-3	-	-	map01220;map00930;map01120	Degradation of aromatic compounds;Caprolactam degradation;Microbial metabolism in diverse environments	Metabolism;Metabolism;Metabolism	Global and overview maps;Xenobiotics biodegradation and metabolism;Global and overview maps	Lipids and lipid-like molecules	Fatty Acyls	Fatty alcohols	0.023277587398200003	-	55.3	-4.01993392424448	5.8236	5.8404	5.8779	5.8244	5.8604	5.9000	5.7890	5.7963	5.8011	5.7961	5.9658	5.9570	5.8060	5.8622	5.8616	5.8682	5.9360	5.9458	5.8804	5.9695	6.0049	5.9378	5.8375	5.8448	5.8341	5.8568
pos_10268	(R)-Glabridin	metab_10254	C10421	HMDB0034188	347.12657827099997	pos	M+Na	C20H20O4	5.873316666669999	59870-68-7	-	-	-	-	-	-	Phenylpropanoids and polyketides	Isoflavonoids	Pyranoisoflavonoids	0.00960794909357	-	76.8	3.6974329008052895	3.6614	3.6180	3.6062	3.7072	3.6426	3.6196	3.7140	3.6247	5.2256	5.4063	3.5888	3.8480	5.1181	5.0577	5.1310	5.6670	3.7744	3.7213	3.7310	3.6382	4.1269	3.7248	4.8654	4.8656	4.8742	4.8675
pos_10276	1-(2-hydroxyphenyl)-2-phenylethane-1,2-diol	metab_10262	-	HMDB0142155	483.178690251	pos	2M+Na	C14H14O3	5.8657	-	-	-	-	-	-	-	Phenylpropanoids and polyketides	Stilbenes	Not Available	0.00620580209407	-	71.9	1.91433652830614	2.7942	1.6964	4.7444	5.1876	3.7483	1.6980	4.7034	3.7834	7.0706	7.2891	5.7758	5.7571	6.9839	6.9021	6.9084	7.5279	1.9377	2.8881	3.8285	1.7163	3.5702	1.8013	6.7500	6.7444	6.7470	6.7501
pos_10280	20-hydroxy-Resolvin E1	metab_10266	-	LMFA03140008	367.20984107	pos	M+H	C20H30O6	5.8657	-	-	-	-	-	-	-	-	-	-	0.048271211899699996	78.4	-	-4.571332292682	4.8834	4.8916	4.9651	5.2929	4.3019	4.9833	4.8751	4.9415	4.2473	4.7031	3.6906	4.1181	4.5503	4.0263	4.7683	4.9378	4.9245	4.6591	4.8426	4.0347	4.5976	4.5922	4.7539	4.7482	4.7066	4.7319
pos_10293	L-2-Aminoadipate adenylate	metab_10279	C05560	HMDB0006941	523.158135575	pos	M+CH3OH+H	C16H23N6O10P	5.85045	-	-	-	map00300	Lysine biosynthesis	Metabolism	Amino acid metabolism	Nucleosides, nucleotides, and analogues	Purine nucleotides	Purine ribonucleotides	0.0669044855415	-	79.0	6.76730992112455	2.3176	2.2743	2.2627	2.9080	2.2989	2.2760	2.3700	2.2811	5.0015	4.9476	2.9864	3.5610	4.7204	4.3529	5.0278	5.6122	2.4301	2.3772	2.3869	2.2945	2.3690	2.3807	4.5614	4.5126	4.5586	4.5070
pos_10316	Compactin diol lactone	metab_10302	C14183	-	307.189515695	pos	M+H	C18H26O4	5.835166666669999	-	-	-	-	-	-	-	-	-	-	0.17005965114799998	57.2	-	-2.8415980921028705	3.8018	3.7305	3.9670	4.5885	3.3019	3.8862	3.7481	4.2394	3.0597	3.8605	3.3149	2.5548	4.1876	3.5890	3.5630	4.2562	4.0858	3.7872	4.0612	3.1379	3.8167	3.7541	3.9619	3.8803	3.8569	3.7837
pos_10318	Bisacumol	metab_10304	-	HMDB0038511	219.17381155900003	pos	M+H	C15H22O	5.835166666669999	120710-98-7	-	-	-	-	-	-	Lipids and lipid-like molecules	Prenol lipids	Sesquiterpenoids	0.0359266657799	78.7	-	-2.43023831754672	3.8728	3.7158	3.8635	4.5182	3.7496	3.7427	3.6430	3.6970	3.4497	3.7762	3.2957	3.2275	3.4790	3.4962	3.4700	3.6329	3.7142	3.6361	3.7916	3.8829	3.6475	3.6910	3.7700	3.7588	3.7844	3.7480
pos_10326	Palmitic amide	metab_10312	-	HMDB0012273	319.27338751	pos	M+ACN+Na	C16H33NO	5.827516666669999	629-54-9	-	-	-	-	-	-	Lipids and lipid-like molecules	Fatty Acyls	Fatty amides	0.022904613842099998	-	79.6	5.49662441904426	4.5844	4.3263	4.5798	4.4997	4.4991	4.5453	4.5056	4.4742	4.6591	4.3374	4.7270	4.7004	4.4970	4.4902	4.3066	4.6010	4.5859	4.5802	4.7189	4.5680	4.7040	4.5773	4.5437	4.5384	4.5375	4.5588
pos_10338	Pregnanetriolone	metab_10324	C15368	HMDB0041997	368.27868088099996	pos	M+NH4	C21H34O4	5.8199	603-99-6	-	-	-	-	-	-	Lipids and lipid-like molecules	Steroids and steroid derivatives	Pregnane steroids	0.28065678136100003	-	50.5	-2.43890950818533	4.8484	3.1938	3.7318	4.3010	3.0085	3.9152	3.1640	3.3093	3.0111	2.9827	2.9547	2.8858	3.0260	3.0037	3.0327	3.0186	3.1402	3.0871	3.0968	3.0042	3.0789	3.0907	3.1638	3.3766	3.2228	3.4264
pos_10359	Hiragonic acid	metab_10345	-	LMFA01030137	251.199742362	pos	M+H	C16H26O2	5.804616666669999	-	-	-	-	-	-	-	-	-	-	0.0372995758874	66.5	-	-3.25405569560434	4.2481	4.1271	3.6862	4.1261	3.4607	3.9636	4.1463	4.3196	4.3092	3.6355	4.4841	4.8232	3.9514	3.6163	4.2638	3.5438	3.9860	4.2469	3.6995	3.0605	4.1981	4.2355	4.0945	4.1328	4.1057	4.1103
pos_10385	Gibberellin A12 aldehyde	metab_10370	C06093	LMPR0104170040	317.210222862	pos	M+H	C20H28O3	5.77401666667	-	-	-	map01110	Biosynthesis of secondary metabolites	Metabolism	Global and overview maps	-	-	-	0.037744429558900006	64.9	-	-2.84097216032434	5.7020	5.8914	5.1069	6.0539	4.9053	5.8759	5.2574	5.4134	4.7749	5.2535	4.0664	4.6247	4.8856	4.3695	5.0551	4.6643	4.7406	4.9068	4.6186	3.7726	4.9218	4.9308	5.2970	5.3329	5.3303	5.3268
pos_10386	8,11,14-Nonadecatriynoic acid	metab_10371	-	LMFA01030502	287.199721496	pos	M+H	C19H26O2	5.77401666667	-	-	-	-	-	-	-	-	-	-	0.0338708441357	51.6	-	-2.9176383895002096	5.2306	5.1015	4.6866	5.4577	4.3332	5.1084	4.7278	5.0710	4.8830	5.0313	3.7767	4.0272	4.8624	4.1932	5.0612	5.5086	4.4435	4.4362	4.5356	3.5788	4.2940	4.4083	4.8975	4.9318	4.9111	4.9222
pos_10412	(E,E)-2,4-Decadienoic isobutylamide	metab_10397	-	HMDB0030951;LMFA08020162	241.22676462400003	pos	M+NH4	C14H25NO	5.75113333333	18836-52-7	-	-	-	-	-	-	Lipids and lipid-like molecules	Fatty Acyls	Fatty amides	0.0577339311893	-	63.9	-3.0257671077242203	4.3452	4.1004	3.0728	2.6251	3.9410	4.2670	4.0256	4.3960	3.2501	4.3011	2.5069	2.4381	3.3813	3.7194	3.7789	2.5706	3.8096	2.7893	3.4377	3.1384	4.0571	3.0571	3.8294	3.8245	3.8442	3.8789
pos_10440	Epsilon-Viniferin	metab_10425	C10289	HMDB0030604	455.147386669	pos	M+H	C28H22O6	5.72065	62218-08-0	-	-	-	-	-	-	Phenylpropanoids and polyketides	2-arylbenzofuran flavonoids	Not Available	0.029426699629599998	58.4	-	-3.3649975972198702	0.1266	0.1160	0.1133	0.1386	0.1219	0.1164	0.1405	0.1176	5.1554	5.5353	2.8471	4.0241	5.3454	4.5965	5.1186	5.8602	0.1581	0.1425	0.1453	0.1208	0.1402	0.1435	4.8626	4.8726	4.8930	4.8785
pos_10443	Pinocembrin	metab_10428	C09827	LMPK12140214	257.079984474	pos	M+H	C15H12O4	5.72065	-	-	-	-	-	-	-	-	-	-	0.06901329535	68.8	-	-3.32256456816289	2.7502	3.5928	3.2680	3.7057	2.5826	4.0056	2.7132	2.5648	4.0114	3.9183	2.5289	5.1726	3.8527	3.6636	4.4868	4.2071	2.7141	2.6610	2.6708	2.5782	3.2511	2.6646	4.0661	4.1267	4.0639	4.0960
pos_10459	Hydrocortisone	metab_10444	C00735	-	327.194579369	pos	M+H-2H2O	C21H30O5	5.70543333333	-	Steroids;Hormones and transmitters	21-Carbon atoms;Steroid hormones	map01100	Metabolic pathways	Metabolism	Global and overview maps	-	-	-	0.07148482948530001	67.4	-	-2.4619761071217203	4.6140	4.5180	3.6727	4.9520	3.0604	4.1720	4.3402	4.3996	2.6255	3.6018	2.5692	2.5004	2.6404	2.6181	2.6471	3.2014	3.3996	3.2512	3.8962	2.6186	3.5051	3.1840	4.0306	4.0161	3.9940	3.9582
pos_10472	Aspulvinone E	metab_10457	C02006	-	297.074608711	pos	M+H	C17H12O5	5.6900833333300005	-	-	-	-	-	-	-	-	-	-	0.0846048998385	51.8	-	-3.85452767174135	2.7892	2.7935	3.0456	2.9984	3.0338	2.6324	2.8370	2.7940	3.8643	4.1995	3.2133	3.0442	4.2835	3.7027	4.6308	4.9015	3.2099	3.2124	3.0594	3.1086	3.2244	3.0929	3.9398	3.9172	3.9975	3.9810
pos_10518	2-Methoxyestrone	metab_10502	C05299	LMST02010033;HMDB0000010	318.209054607	pos	M+NH4	C19H24O3	5.628966666669999	362-08-3	-	-	-	-	-	-	Lipids and lipid-like molecules	Steroids and steroid derivatives	Estrane steroids	0.061738168063900006	-	50.5	8.94301981246853	4.1756	4.2316	3.3066	4.5363	2.5432	4.4134	3.4893	4.0144	4.8028	5.1717	3.7402	3.6304	4.5443	4.7924	2.5673	3.8752	4.5833	4.4393	4.0124	2.5388	4.7128	4.3994	4.2873	4.3119	4.3499	4.3050
pos_10539	Smilanippin A	metab_10523	-	HMDB0041354	689.420149496	pos	M+H-2H2O	C39H64O12	5.5907	166736-13-6	-	-	-	-	-	-	Lipids and lipid-like molecules	Steroids and steroid derivatives	Steroidal glycosides	0.102921306087	-	74.0	-7.971747873841242	4.7769	5.1839	3.4166	3.1536	3.9859	5.1426	4.8421	4.6645	3.9781	3.0632	3.0352	3.3613	3.7468	3.4158	4.6143	3.8367	3.2207	4.4114	4.1629	3.0846	4.4794	4.3248	4.3321	4.4206	4.3322	4.3921
pos_10549	6-Hexyltetrahydro-2H-pyran-2-one	metab_10533	-	HMDB0036784	223.111250348	pos	M+K	C11H20O2	5.58308333333	710-04-3	-	-	-	-	-	-	Organoheterocyclic compounds	Lactones	Delta valerolactones	0.045639131309699994	-	58.6	9.57058418716982	4.6577	4.2050	4.1881	4.7321	4.2577	4.3251	3.7273	3.7051	2.3424	2.3142	2.2863	2.6831	2.3575	2.3351	3.8748	3.2553	2.4712	2.4182	2.4279	2.3355	2.4100	2.4218	3.8901	3.8652	3.9128	3.8988
pos_10552	Gibberellin A53 aldehyde	metab_10536	C11905	LMPR0104170029	333.204984083	pos	M+H	C20H28O4	5.57546666667	-	-	-	-	-	-	-	-	-	-	0.0373011527816	57.4	-	-3.16595124454507	5.0527	4.9821	4.7293	5.5808	4.0384	5.0381	4.7382	5.1445	4.3288	5.0840	4.0264	3.3645	4.5882	3.8983	4.2827	4.9288	4.8854	4.8363	5.0254	3.4830	4.4891	4.8408	4.8259	4.8385	4.8607	4.8569
pos_10586	3-(2-hydroxy-4-methoxyphenyl)-8,8-dimethyl-2H,3H,4H,8H-pyrano[2,3-f]chromen-3-ol	metab_10570	-	HMDB0140767	377.13708107900004	pos	M+Na	C21H22O5	5.522	-	-	-	-	-	-	-	Phenylpropanoids and polyketides	Isoflavonoids	Pyranoisoflavonoids	0.126408247714	-	69.1	3.2093907166237496	2.8357	2.7923	2.7806	2.8815	2.8169	2.7940	2.8883	2.7991	4.5566	4.6038	2.7631	2.6943	4.3758	3.7618	4.4760	4.9284	2.9486	2.8955	2.9052	2.8126	2.8872	2.8990	3.8966	4.0034	4.0213	3.9513
pos_10597	16-Hydroxy-4-carboxyretinoic acid derivative	metab_10581	-	-	301.178974666	pos	M+H	C19H24O3	5.51435	-	-	-	-	-	-	-	-	-	-	0.185997081523	65.3	-	-2.81969316981211	4.0977	3.8384	3.6309	4.6919	2.5742	3.9698	3.5910	3.9449	2.3584	3.5681	2.3023	2.2336	3.3365	2.7145	2.8901	3.6786	2.5080	3.3966	3.6702	2.3516	3.1088	3.1214	3.6241	3.6185	3.5713	3.7497
pos_10616	Valyl-Valine	metab_10600	-	HMDB0029140	455.284766566	pos	2M+Na	C10H20N2O3	5.483766666669999	-	-	-	-	-	-	-	Organic acids and derivatives	Carboxylic acids and derivatives	Amino acids, peptides, and analogues	0.173413676219	-	58.0	1.76006532298847	2.6680	2.6246	2.9517	2.7137	3.7171	2.6263	2.7205	2.6314	2.6517	3.1146	2.5955	2.5266	4.2541	4.1313	2.6733	3.8203	5.1347	4.6263	3.7333	2.6448	4.5034	4.6367	3.9145	3.8932	4.0420	4.0261
pos_10635	16-phenoxy tetranor Prostaglandin A2	metab_10619	-	-	371.181883421	pos	M+H	C22H26O5	5.445616666669999	-	-	-	-	-	-	-	-	-	-	0.0631620222856	78.5	-	-9.23053835597252	3.9337	4.1666	4.0773	4.9412	2.8161	4.1783	3.9650	4.6893	3.5633	4.7844	2.7623	2.6934	3.7737	2.8112	3.0404	3.8787	4.5193	4.2628	4.4096	2.8117	3.7552	4.2431	4.2412	4.2834	4.2262	4.2274
pos_10650	Kinetensin 4-7	metab_10634	-	HMDB0012986	308.635303141	pos	M+2Na	C26H37N9O6	5.415083333330001	138482-56-1	-	-	-	-	-	-	Organic acids and derivatives	Carboxylic acids and derivatives	Amino acids, peptides, and analogues	0.0702178586798	-	50.6	9.60109103362931	4.8259	4.4618	4.3869	3.6322	4.0744	4.0365	4.6392	4.3002	5.0116	4.2378	3.7132	3.9581	4.6867	4.8035	4.2616	4.5676	4.8274	4.9913	4.4733	2.9912	4.6687	4.9746	4.5194	4.5462	4.5752	4.5883
pos_10686	Glucosyl passiflorate	metab_10670	-	HMDB0038141	719.3984752189999	pos	M+Na	C37H60O12	5.331	1392-82-1	-	-	-	-	-	-	Lipids and lipid-like molecules	Prenol lipids	Terpene glycosides	0.0331934966702	-	67.7	1.11598276791896	4.8527	4.7995	4.1859	4.0984	4.5046	4.7922	5.1865	4.8323	5.0842	4.1561	4.2363	3.9109	5.3253	4.5225	4.7950	4.3414	5.5563	4.9051	5.1277	4.3970	4.8571	4.8616	4.9179	4.8868	4.9100	4.8933
pos_10689	L-4-Chlorotryptophan	metab_10673	-	HMDB0030400	302.065018298	pos	M+ACN+Na	C11H11ClN2O2	5.32336666667	52448-14-3	-	-	-	-	-	-	Organoheterocyclic compounds	Indoles and derivatives	Indolyl carboxylic acids and derivatives	0.0840608471912	-	60.1	-6.95978568030985	2.6985	4.0541	4.5347	4.3994	4.1385	3.6741	5.0155	4.6517	4.0179	3.3586	1.5530	0.6360	3.1522	0.9192	4.4512	0.7416	0.8437	0.7985	4.2075	0.7298	0.7916	0.8015	4.0657	4.0813	4.0731	4.1426
pos_10696	Brosimacutin F	metab_10680	-	LMPK12110031	357.13219966400004	pos	M+H	C20H20O6	5.30043333333	-	-	-	-	-	-	-	-	-	-	0.03832745045369999	50.8	-	-2.9908716282286902	3.8948	4.2875	4.6131	4.9823	4.6573	4.2134	4.6324	4.7208	2.5901	2.6076	2.5338	2.4650	3.5041	2.6720	3.6280	3.4073	3.0772	2.6660	4.4777	3.9636	3.6663	2.6696	4.2125	4.2270	4.2082	4.2448
pos_10719	Amphibine H	metab_10703	-	HMDB0029333	623.3519117540001	pos	M+NH4	C33H43N5O6	5.25451666667	52659-55-9	-	-	-	-	-	-	Organic acids and derivatives	Carboxylic acids and derivatives	Amino acids, peptides, and analogues	0.10603261336000001	-	77.5	-5.36557357526956	4.4648	4.4213	4.4096	4.5106	4.4460	4.4229	4.5174	4.4281	5.2670	5.2638	4.8327	4.8491	4.9089	4.9938	4.8911	4.6282	4.5778	4.5246	4.5343	4.4416	4.5164	4.5282	4.4987	4.5359	4.6079	4.5575
pos_10750	Hydroxypropyl cellulose	metab_10734	-	HMDB0032337	766.3404189319999	pos	M+ACN+H	C20H38O15.[C8H14O6]n	5.1856666666699995	9004-64-2	-	-	-	-	-	-	Organic oxygen compounds	Organooxygen compounds	Carbohydrates and carbohydrate conjugates	0.128056018517	-	52.4	8.95308973800451	3.4422	3.6395	4.6313	4.2796	4.9891	3.3575	4.5521	3.1290	3.1494	3.1211	3.0931	3.0241	3.1644	3.1421	3.1711	3.1570	5.5120	5.1024	4.8228	3.1425	5.2043	5.0626	4.4234	4.4191	4.4942	4.3596
pos_10751	Alpha-CEHC	metab_10735	-	HMDB0001518	301.142336556	pos	M+Na	C16H22O4	5.1856666666699995	4072-32-6	-	-	-	-	-	-	Organoheterocyclic compounds	Benzopyrans	1-benzopyrans	0.0548868284282	-	66.6	4.69776474512807	3.1640	2.9795	3.7588	3.6795	4.1089	2.8932	3.7755	2.4463	2.4589	2.4592	2.4027	2.3340	2.4738	2.4516	2.4805	2.4664	4.6624	4.1906	4.0861	2.4520	4.3236	4.1532	3.6947	3.7137	3.7514	3.7193
pos_10774	Aloe-emodin	metab_10758	C10294	LMPK13040002	271.059166832	pos	M+H	C15H10O5	5.1398	-	-	-	-	-	-	-	-	-	-	0.156458488355	75.9	-	-3.4549480826666303	3.5372	3.4471	3.3702	3.6742	3.4985	3.5084	3.3955	3.4025	3.7242	3.6203	3.2951	2.9717	3.5219	3.5926	3.4385	3.8204	3.1991	3.4421	3.4019	2.8838	2.9184	3.0232	5.6609	5.7828	5.6546	5.6523
pos_10787	Carnosic acid	metab_10771	C21818	HMDB0002358	333.205077173	pos	M+H	C20H28O4	5.11695	3650-09-7	-	-	-	-	-	-	Lipids and lipid-like molecules	Prenol lipids	Diterpenoids	0.118777612815	65.2	-	-2.88572661193474	4.2039	3.8932	3.6336	4.8423	2.5943	4.1273	3.8550	4.3433	2.4599	3.7535	2.4037	2.3350	3.2824	2.4526	2.6057	3.6691	3.7098	3.5884	3.6668	2.4530	3.5470	3.5363	3.8976	3.9057	3.8818	3.7873
pos_10813	(-)-(E)-1-(4-Hydroxyphenyl)-7-phenyl-6-hepten-3-ol	metab_10797	-	HMDB0041090	283.168322366	pos	M+H	C19H22O2	5.04053333333	158697-54-2	-	-	-	-	-	-	Phenylpropanoids and polyketides	Diarylheptanoids	Linear diarylheptanoids	0.110160366352	53.7	-	-3.31019403769512	4.3432	4.0679	3.9555	5.0966	2.1276	4.3870	4.1491	4.5810	2.6941	4.7146	1.2940	1.4499	3.9254	1.7453	3.5808	4.2027	3.7990	4.1738	4.3993	1.0572	3.5951	4.1916	4.1989	4.2292	4.1850	4.2896
pos_10833	1-[(5-Amino-5-carboxypentyl)amino]-1-deoxyfructose	metab_10817	-	HMDB0034879	291.158134735	pos	M+H-H2O	C12H24N2O7	4.98705	21291-40-7	-	-	-	-	-	-	Organic oxygen compounds	Organooxygen compounds	Carbohydrates and carbohydrate conjugates	0.09070980935280001	-	61.8	9.9684762009555	3.9253	4.0877	4.0155	4.5455	3.2934	4.0067	4.0402	4.2357	3.2960	3.9438	3.3277	3.1706	4.2809	3.8682	3.4711	4.5996	3.4252	3.9726	4.2809	3.2891	3.3759	4.0584	3.9586	3.9984	4.0242	4.0521
pos_10869	Cyclopassifloic acid B	metab_10853	-	HMDB0038388	565.346650415	pos	M+2Na-H	C31H52O6	4.89543333333	292167-35-2	-	-	-	-	-	-	Lipids and lipid-like molecules	Steroids and steroid derivatives	Cycloartanols and derivatives	0.11123205185900001	-	72.9	-1.7370125016134	4.0646	4.0211	4.0094	4.1104	4.0458	4.0228	4.1172	4.0279	4.8262	4.9849	4.6325	3.9229	4.8424	4.0553	5.2271	4.7708	4.1776	4.1244	4.1341	4.0414	4.1162	4.1280	4.3550	4.3254	4.2887	4.4022
pos_10886	Cucurbitacin C	metab_10870	C08795	LMST01010105;HMDB0034706	602.374057963	pos	M+ACN+H	C32H48O8	4.8649	5988-76-1	-	-	-	-	-	-	Lipids and lipid-like molecules	Steroids and steroid derivatives	Cucurbitacins	0.042579408120599994	-	67.9	9.4835013966263	4.6336	4.4222	4.0855	3.7769	4.1250	4.4076	4.7993	4.3607	3.8681	4.0949	3.9171	3.5894	5.1785	4.0987	4.4528	4.0208	5.5521	4.6203	4.9409	3.7079	4.8000	4.5958	4.7394	4.7297	4.7714	4.7564
pos_10891	CAY10616	metab_10875	-	-	287.126927372	pos	M+H	C17H18O4	4.85726666667	-	-	-	-	-	-	-	-	-	-	0.0670678674974	58.2	-	-2.9991404944909	2.4540	3.7382	4.3695	4.2098	4.0478	3.7237	4.4091	4.5314	2.4378	2.4096	2.3816	2.3129	3.1150	2.4304	2.4594	2.4453	2.5667	2.5137	4.1184	4.0599	2.5054	2.5172	3.7866	3.7808	3.7441	3.8154
pos_10893	Indole-3-ethanol	metab_10877	C00955	-	162.090931137	pos	M+H	C10H11NO	4.85726666667	-	-	-	map00380	Tryptophan metabolism	Metabolism	Amino acid metabolism	-	-	-	0.145738880089	82.2	-	-2.54073324640073	4.0355	3.4180	3.7590	3.6269	3.7516	3.4936	3.8726	3.7250	3.8523	4.2199	3.5721	3.6379	3.7136	3.8886	3.5335	3.6908	3.7972	3.6947	3.6364	4.0324	3.7327	3.8013	3.6713	3.7551	3.7502	3.8272
pos_10911	Marminal	metab_10895	-	HMDB0035035	273.111240626	pos	M+H	C16H16O4	4.81913333333	15334-19-7	-	-	-	-	-	-	Phenylpropanoids and polyketides	Coumarins and derivatives	Not Available	0.0753900873058	50.7	-	-3.2884267414426405	3.1871	3.3325	3.1608	3.7074	2.4744	3.2794	3.2182	3.3745	4.3021	4.7199	2.4207	2.3519	4.6161	3.8739	5.1102	5.3165	2.6058	2.5528	3.1694	2.4700	2.5445	2.5563	4.4186	4.3911	4.4681	4.4415
pos_10920	ASARYLALDEHYDE	metab_10904	-	-	197.08031993	pos	M+H	C10H12O4	4.79625	-	-	-	-	-	-	-	-	-	-	0.18023347905200002	74.2	-	-2.6284254585875897	3.3703	3.4464	3.5057	3.6022	3.9588	3.5462	3.6408	4.4851	3.6519	3.5887	3.3285	3.3786	3.3541	3.3441	3.3929	3.3505	3.4351	3.6187	3.4787	3.2485	3.4818	3.6805	3.6865	3.7621	3.5821	3.7534
pos_10923	Dodecanoic acid	metab_10907	C02679;C02530	HMDB0000638;LMFA01010012	218.210796045	pos	M+NH4	C12H24O2	4.78861666667	143-07-7	Lipids;-	Fatty acids;-	map01100;map00061;map00100	Metabolic pathways;Fatty acid biosynthesis;Steroid biosynthesis	Metabolism;Metabolism;Metabolism	Global and overview maps;Lipid metabolism;Lipid metabolism	Lipids and lipid-like molecules	Fatty Acyls	Fatty acids and conjugates	0.0425571535133	-	58.6	-3.29454402229641	5.4569	5.5014	5.5459	5.3720	5.4881	5.5476	5.4304	5.4361	5.4659	5.4369	5.6655	5.6915	5.4251	5.5200	5.5057	5.4150	5.6146	5.6309	5.5518	5.6929	5.7069	5.6079	5.4485	5.4819	5.4804	5.4918
pos_10925	PGA3	metab_10909	-	LMFA03010140	333.204999222	pos	M+H	C20H28O4	4.78098333333	-	-	-	-	-	-	-	-	-	-	0.058856192657800004	76.1	-	-3.12037838052885	4.5494	4.5021	4.2604	5.3934	3.5146	4.5004	4.5775	4.9479	3.7873	4.9372	2.7073	2.6384	4.2953	3.3883	3.9270	4.7022	4.1440	4.1899	4.3897	2.7567	4.0828	4.2204	4.5400	4.5443	4.5252	4.5839
pos_10959	Delphinidin	metab_10943	C05908	LMPK12010001	303.049054135	pos	M+H	C15H10O7	4.70463333333	-	-	-	map01110	Biosynthesis of secondary metabolites	Metabolism	Global and overview maps	-	-	-	0.125500438401	72.4	-	-2.89679313983823	3.1695	3.3000	4.1734	4.6846	3.7522	3.1277	4.2759	4.5355	3.1532	3.1249	3.0968	3.0279	3.1681	3.1458	3.1748	3.1607	3.2824	3.2293	3.8079	3.1463	3.2210	3.2328	3.7406	3.6864	3.8058	3.7036
pos_10964	6-Hydroxyshogaol	metab_10948	-	HMDB0041249	293.173919583	pos	M+H	C17H24O4	4.69688333333	143114-93-6	-	-	-	-	-	-	Benzenoids	Phenols	Methoxyphenols	0.0624153929881	70.3	-	-2.79325025004964	4.6074	4.3521	4.1091	5.0980	3.3892	4.5008	4.2091	4.3773	3.1851	4.3075	3.0540	2.9850	3.7212	3.1030	3.1320	3.6617	3.3628	3.4575	3.5341	3.1035	3.2488	3.4918	4.0989	4.1364	4.1591	4.1560
pos_11026	Digoxigenin bisdigitoxoside	metab_11010	-	HMDB0060818	633.358434072	pos	M+H-H2O	C35H54O11	4.53651666667	-	-	-	-	-	-	-	Lipids and lipid-like molecules	Steroids and steroid derivatives	Steroid lactones	0.0846701119558	-	79.8	-7.51918262095761	5.2007	5.1256	5.0599	3.0289	4.9915	5.1501	5.4743	5.1118	5.0143	4.7679	3.8827	3.8637	5.0325	4.0425	4.9152	4.9529	4.9427	4.4436	5.5933	2.9600	5.0390	4.3552	5.0559	5.0480	4.9734	5.0152
pos_11079	5-O-Methylleridol	metab_11063	-	LMPK12140200	329.137429993	pos	M+H	C19H20O5	4.4448	-	-	-	-	-	-	-	-	-	-	0.142250544736	52.2	-	-2.8043010941901	3.0232	3.7221	4.2331	5.3021	4.3131	3.8158	4.2462	3.4462	3.0904	2.6709	2.6076	2.3553	2.4951	3.1095	3.6479	3.5590	2.6091	3.1257	3.3317	3.6566	3.3109	2.6445	4.0897	4.1235	4.1984	4.0589
pos_11086	Cyclopassifloside II	metab_11070	-	HMDB0038389	727.398985088	pos	M+2Na-H	C37H62O11	4.42948333333	292167-39-6	-	-	-	-	-	-	Lipids and lipid-like molecules	Prenol lipids	Terpene glycosides	0.205560210877	-	55.0	-2.04071722291108	3.8275	3.0609	2.5509	2.6517	2.5872	2.5642	3.8526	2.5694	5.0479	4.0383	3.9305	3.6481	4.0967	2.5824	5.5178	4.8064	3.9309	2.8861	3.5241	2.5828	3.5957	3.7448	4.4470	4.4680	4.3099	4.2952
pos_11099	Propanoic acid, 2-hydroxy-3-[(4-hydroxy-1-naphthalenyl)oxy]-	metab_11083	-	-	249.07516743099998	pos	M+H	C13H12O5	4.42185	-	-	-	-	-	-	-	-	-	-	0.15851671339600001	52.8	-	-2.3480751630145003	3.1351	3.4054	3.6268	4.3862	3.6572	2.7755	4.1376	2.6914	2.5037	2.3499	2.8438	2.2533	2.4267	2.3708	2.7532	3.5284	2.5070	3.3716	2.4637	2.3713	2.4458	3.0815	3.3569	3.2445	3.3785	3.4139
pos_11138	N-lactoyl-phenylalanine	metab_11122	-	HMDB0062175	238.10665407	pos	M+H	C12H15NO4	4.33783333333	-	-	-	-	-	-	-	Organic acids and derivatives	Carboxylic acids and derivatives	Amino acids, peptides, and analogues	0.0449511291737	96.5	-	-3.08024441767069	4.1427	4.3993	4.5880	5.1470	5.0276	3.8797	4.0918	4.6422	4.4735	4.0613	4.9983	5.2577	4.7641	4.7684	4.6175	5.0838	3.9441	5.2243	3.9525	5.1193	3.8648	5.2284	4.7319	4.7697	4.7707	4.7744
pos_11151	CDP-DG(18:1(11Z)/18:2(9Z,12Z))	metab_11135	-	LMGP13010024;HMDB0006990	502.76796853300004	pos	M+2H	C48H83N3O15P2	4.31485	-	-	-	-	-	-	-	Lipids and lipid-like molecules	Glycerophospholipids	CDP-glycerols	0.0335868769252	-	59.5	-8.52792436501352	4.9564	4.4069	3.7890	4.8186	4.2447	3.9152	4.8087	4.3754	5.1701	3.6969	3.2147	2.9452	4.1027	3.0631	4.3178	4.3015	4.2223	4.7880	4.1359	3.0636	3.9225	4.8200	4.5326	4.5364	4.5424	4.5087
pos_11155	Isopentenyl adenosine	metab_11139	C16427	-	336.165456757	pos	M+H	C15H21N5O4	4.30716666667	-	-	-	map01110	Biosynthesis of secondary metabolites	Metabolism	Global and overview maps	-	-	-	0.120811971141	77.7	-	-3.5023671353871806	4.5588	4.2156	3.9968	4.3293	4.2784	3.9953	4.5109	4.2254	4.0742	4.5684	4.0093	3.6461	4.2428	4.7814	3.7528	4.6426	5.1548	4.5849	4.3631	4.6324	4.7295	4.6184	4.4133	4.4290	4.4812	4.5268
pos_11195	11,12-Dimethoxydihydrokawain	metab_11179	-	HMDB0030767	602.294363374	pos	2M+NH4	C16H20O5	4.23076666667	38146-60-0	-	-	-	-	-	-	Phenylpropanoids and polyketides	Kavalactones	Not Available	0.0779851009893	-	72.4	-2.7549862222251	4.7523	5.0167	4.6406	5.1842	4.1744	4.8644	4.7612	4.7014	4.4249	4.2881	3.7164	3.1226	4.7714	3.2406	4.8377	5.1259	4.0564	3.7520	4.0066	3.2410	3.3158	3.6201	4.5089	4.4793	4.5377	4.5574
pos_11222	Norerythromycin	metab_11206	-	HMDB0061026	769.443154326	pos	M+ACN+Na	C35H63NO13	4.19255	-	-	-	-	-	-	-	Organic oxygen compounds	Organooxygen compounds	Carbohydrates and carbohydrate conjugates	0.0440657202389	-	75.9	-3.6240778162937497	5.9624	5.5579	5.2482	4.8529	5.6500	5.4496	6.0353	5.7704	5.7360	5.7575	4.3679	4.1450	5.8420	5.3125	5.6301	5.4436	5.9187	5.4637	5.8238	4.8433	5.6113	5.4788	5.6211	5.5812	5.5814	5.5998
pos_11240	L-DOPA 3'-glucoside	metab_11224	-	HMDB0029452	377.158421165	pos	M+NH4	C15H21NO9	4.17723333333	2275-95-8	-	-	-	-	-	-	Organic acids and derivatives	Carboxylic acids and derivatives	Amino acids, peptides, and analogues	0.218876519005	-	83.5	8.25453176571054	3.8791	3.7378	4.0591	4.7523	3.5790	3.7666	4.2010	3.2459	2.5451	2.5168	2.4888	2.4200	3.0118	2.9775	2.6719	3.3301	2.6740	2.6210	3.7879	3.7894	2.8224	2.6245	3.7617	3.6391	3.7683	3.8751
pos_11261	Lapathinol	metab_11245	-	LMPK12080059	317.100914423	pos	M+H	C17H16O6	4.13901666667	-	-	-	-	-	-	-	-	-	-	0.10893596243899999	52.3	-	-3.32254590788784	2.5537	2.5347	2.8367	3.7889	2.5269	2.5893	2.9020	2.5287	4.1996	4.2132	0.0691	2.5698	3.9965	0.0767	4.2904	4.6362	0.1019	0.1039	0.0932	0.0768	0.0898	0.0920	3.7155	3.7993	3.7415	3.6918
pos_11272	Cyclopassifloside III	metab_11256	-	HMDB0038390	423.24987013199996	pos	M+2H	C43H72O16	4.10841666667	292167-40-9	-	-	-	-	-	-	Lipids and lipid-like molecules	Prenol lipids	Terpene glycosides	0.0200255113494	-	62.4	3.73149128811593	5.0033	4.6754	4.5292	4.0091	4.5050	4.5338	5.1339	4.8337	5.2266	4.4818	4.8602	3.5509	4.7330	4.1509	4.7746	4.3344	5.1480	5.0108	5.1000	3.6694	4.6563	4.9749	4.8013	4.8152	4.7945	4.8059
pos_11391	Olitorin	metab_11375	-	HMDB0034361	714.364709368	pos	M+NH4	C35H52O14	3.93256666667	13289-20-8	-	-	-	-	-	-	Lipids and lipid-like molecules	Steroids and steroid derivatives	Steroid lactones	0.0759746312273	-	52.4	-6.92554365136821	4.5123	4.3150	4.0052	2.8052	4.6825	4.3960	5.1571	4.1134	4.8735	4.5900	3.7713	2.6181	4.2715	2.7359	4.8965	3.1129	5.4568	4.8391	5.0993	2.7363	4.4864	4.8201	4.6399	4.5745	4.5844	4.6321
pos_11395	Methyl n-acetylanthranilate	metab_11379	C06332	HMDB0032388	387.153870671	pos	2M+H	C10H11NO3	3.93256666667	2719-08-6	-	-	-	-	-	-	Benzenoids	Benzene and substituted derivatives	Benzoic acids and derivatives	0.104386296224	-	60.7	-3.0874030617424	2.6592	1.9961	1.9845	3.9067	2.0206	1.9978	2.8613	2.0029	4.2101	4.8383	1.9672	1.8990	3.3053	3.7038	3.0816	4.0292	2.9602	3.6688	2.7782	2.0162	3.4643	3.7276	3.7375	3.6828	3.7231	3.7913
pos_11402	Fragransol B	metab_11386	-	HMDB0033538	331.15302756299997	pos	M+H	C19H22O5	3.91728333333	114394-20-6	-	-	-	-	-	-	Phenylpropanoids and polyketides	2-arylbenzofuran flavonoids	Not Available	0.0880145713686	51.3	-	-2.94618214547589	3.4863	3.9675	4.7626	5.0195	4.7167	3.7911	4.6902	4.8027	2.4767	2.5536	2.4205	2.3517	2.9559	3.0783	3.0919	2.6425	2.9128	2.5525	4.4142	4.1177	3.1360	2.5561	4.1912	4.2393	4.2850	4.2401
pos_11418	Cis-Resveratrol	metab_11402	C03582	-	229.08525345900003	pos	M+H	C14H12O3	3.89436666667	-	-	-	map01110	Biosynthesis of secondary metabolites	Metabolism	Global and overview maps	-	-	-	0.0665452256964	89.2	-	-2.9253804589677697	2.0875	2.0444	2.0327	2.8185	2.0688	2.3095	2.1397	2.0511	5.1712	4.1624	2.3026	3.8674	3.9469	2.9044	4.3491	4.8047	2.1997	2.1469	2.1565	2.0645	2.1387	2.1504	4.1299	4.1797	4.1758	4.1998
pos_11442	M-Cresol	metab_11426	C01468;C01467	HMDB0002048	109.06469859399999	pos	M+H	C7H8O	3.8637	108-39-4	-	-	map01100;map01220;map00633;map00623;map01120	Metabolic pathways;Degradation of aromatic compounds;Nitrotoluene degradation;Toluene degradation;Microbial metabolism in diverse environments	Metabolism;Metabolism;Metabolism;Metabolism;Metabolism	Global and overview maps;Global and overview maps;Xenobiotics biodegradation and metabolism;Xenobiotics biodegradation and metabolism;Global and overview maps	Benzenoids	Phenols	Cresols	0.052907406960100004	69.6	-	-0.8580116383291351	3.5846	3.7537	3.5956	3.8302	3.5706	3.7340	3.5621	3.5859	3.3383	3.5411	3.4520	3.7227	3.4337	3.4843	3.5890	3.5447	4.1995	3.9542	4.2107	3.6282	3.8951	3.9817	3.6902	3.7408	3.7244	3.7389
pos_11449	4-Hydroxyphenylpyruvic acid	metab_11432	C01179	HMDB0000707	163.038494523	pos	M+H-H2O	C9H8O4	3.85605	156-39-8	-	-	map01100;map01110;map01120;map01210;map00130;map00261;map01230;map00680;map00350;map01055;map01130;map00400;map00401	Metabolic pathways;Biosynthesis of secondary metabolites;Microbial metabolism in diverse environments;2-Oxocarboxylic acid metabolism;Ubiquinone and other terpenoid-quinone biosynthesis;Monobactam biosynthesis;Biosynthesis of amino acids;Methane metabolism;Tyrosine metabolism;Biosynthesis of vancomycin group antibiotics;Biosynthesis of antibiotics;Phenylalanine, tyrosine and tryptophan biosynthes…	Metabolism;Metabolism;Metabolism;Metabolism;Metabolism;Metabolism;Metabolism;Metabolism;Metabolism;Metabolism;Metabolism;Metabolism;Metabolism	Global and overview maps;Global and overview maps;Global and overview maps;Global and overview maps;Metabolism of cofactors and vitamins;Biosynthesis of other secondary metabolites;Global and overview maps;Energy metabolism;Amino acid metabolism;Metabolism of terpenoids and polyketides;Global and overview maps;Amino acid metabolism;Biosynthesis of other secondary metabolites	Benzenoids	Benzene and substituted derivatives	Phenylpyruvic acid derivatives	0.189637816142	71.5	-	-2.64361282661372	3.4383	3.3442	3.4533	3.4328	3.3375	3.3047	3.3352	3.2865	3.2845	3.4329	3.2685	3.3351	3.3176	3.3640	3.3707	3.5599	3.3952	3.2375	3.4167	3.4526	3.3829	3.1654	4.7341	4.8364	4.6819	4.6605
pos_11478	Glutathione	metab_11461	C02471;C00051	HMDB0000125	330.07297515700003	pos	M+Na	C10H17N3O6S	3.79488333333	70-18-8	-;Vitamins and Cofactors	-;Cofactors	map01100;map00270;map00480;map02010	Metabolic pathways;Cysteine and methionine metabolism;Glutathione metabolism;ABC transporters	Metabolism;Metabolism;Metabolism;Environmental Information Processing	Global and overview maps;Amino acid metabolism;Metabolism of other amino acids;Membrane transport	Organic acids and derivatives	Carboxylic acids and derivatives	Amino acids, peptides, and analogues	0.096374550055	52.3	-	-0.16868499379995305	4.2163	4.3364	3.9233	3.9296	3.7720	4.5922	3.7879	3.8843	2.5126	2.4843	2.4564	2.3876	2.5275	3.2978	3.6705	4.3029	2.6803	2.5911	3.6116	3.4236	2.7040	2.5921	3.7850	3.8449	3.7494	3.7728
pos_11493	Oxindole	metab_11476	C12312	-	134.059756982	pos	M+H	C8H7NO	3.77196666667	-	-	-	map01110	Biosynthesis of secondary metabolites	Metabolism	Global and overview maps	-	-	-	0.0884085525066	78.8	-	-2.12922031952109	3.7164	3.7505	3.8223	3.6498	3.7412	3.7903	3.5039	3.8130	3.6768	4.4824	3.7006	3.6306	4.0381	4.6294	3.9763	3.9582	3.7450	3.6277	4.0394	3.7852	3.6595	3.6959	3.9081	3.9282	3.9648	3.9941
pos_11495	CDP-DG(18:0/22:3(10Z,13Z,16Z))	metab_11478	-	HMDB0006984;LMGP13010019	552.7806285190001	pos	M+2Na	C52H91N3O15P2	3.76431666667	-	-	-	-	-	-	-	Lipids and lipid-like molecules	Glycerophospholipids	CDP-glycerols	0.155242690519	-	51.2	-9.17976237667872	3.8760	3.3878	1.0765	0.7873	5.3795	2.9018	4.7669	3.7507	3.3435	5.2937	1.9701	0.6364	2.9357	3.4408	4.1176	1.2274	2.1136	2.3114	2.1314	0.7303	3.0464	2.2154	4.2018	4.2776	4.1889	4.1128
pos_11516	Angiotensin IV	metab_11499	C15849	HMDB0001038	739.4003321260001	pos	M+H-2H2O	C40H54N8O8	3.7337	12676-15-2	Hormones and transmitters	Peptide hormones	-	-	-	-	Nucleosides, nucleotides, and analogues	Purine nucleotides	Purine deoxyribonucleotides	0.19686306813499999	-	51.8	9.97452855018605	4.2562	3.0667	0.7001	3.6083	5.3712	0.7108	4.5872	3.4216	3.3122	5.3926	4.0148	4.2263	0.7437	3.8686	4.1467	3.9058	3.0959	3.9629	0.8027	0.7259	3.2658	3.8474	4.2196	4.0875	4.0723	4.2372
pos_11520	Nicotine glucuronide	metab_11503	-	HMDB0001272	339.15398813400003	pos	M+H	C16H22N2O6	3.7337	152306-59-7	-	-	-	-	-	-	Organic oxygen compounds	Organooxygen compounds	Carbohydrates and carbohydrate conjugates	0.124527442876	61.1	-	-3.1782852508941097	4.0331	4.0898	4.2770	3.8642	3.5255	3.9077	4.2725	3.4022	3.5914	3.3606	2.8447	3.8089	3.7148	2.8936	4.4226	4.1085	3.4066	3.1686	3.5727	2.8941	4.8600	3.1942	3.9720	3.8858	4.0085	4.0048
pos_11521	4-Methylumbelliferone	metab_11504	C03081	HMDB0059622	177.054146777	pos	M+H	C10H8O3	3.7337	-	-	-	-	-	-	-	Phenylpropanoids and polyketides	Coumarins and derivatives	Hydroxycoumarins	0.0437121936846	64.2	-	-2.69115335922598	3.5187	3.6285	4.0599	4.0636	4.0551	3.7746	4.0421	4.2157	3.1701	3.4433	3.1087	3.0558	3.4278	3.4471	3.5739	3.6113	3.3494	3.2833	4.0317	3.5703	3.5459	3.1710	3.7278	3.7703	3.7640	3.7464
pos_11538	6,6'-(1,2-phenylene)bis(1,3,5-triazine-2,4-diamine)	metab_11521	-	-	297.131083968	pos	M+H	C12H12N10	3.7108	-	-	-	-	-	-	-	-	-	-	0.059425494990300004	74.6	-	-2.8126551864727207	4.1474	4.6623	4.3185	4.2850	4.4809	4.2743	4.0554	4.5614	4.6590	4.4181	4.9125	4.7913	3.9943	4.5684	4.1898	4.4036	4.3470	4.4480	4.7240	4.3734	4.6975	4.4333	4.4691	4.4699	4.4772	4.5218
pos_11565	L,L-Cyclo(leucylprolyl)	metab_11548	-	HMDB0034276	211.143483058	pos	M+H	C11H18N2O2	3.68018333333	2873-36-1	-	-	-	-	-	-	Organic acids and derivatives	Carboxylic acids and derivatives	Amino acids, peptides, and analogues	0.0314586912895	63.2	-	-2.95616761413973	3.8041	3.7428	3.7330	5.2663	6.1620	4.7676	4.0171	4.2404	4.0784	3.7755	3.8363	3.5391	3.8031	3.7551	3.9235	4.1878	4.3992	4.0618	4.0879	4.7542	4.4300	4.0771	4.8154	4.8139	4.8239	4.8433
pos_11612	Nepetariaside	metab_11595	-	HMDB0039014	390.211149264	pos	M+ACN+H	C16H28O8	3.61138333333	110344-61-1	-	-	-	-	-	-	Lipids and lipid-like molecules	Prenol lipids	Terpene glycosides	0.0452703804957	-	57.9	-3.14241248135808	1.4448	2.1340	2.1561	5.1349	4.6279	2.7240	1.8553	3.2235	2.8485	1.5524	1.3453	1.2796	1.4137	1.3922	1.4201	2.0800	4.5747	4.4027	3.9311	1.3927	4.4706	4.3931	3.9830	3.9958	3.9535	3.9959
pos_11618	Validamycin A	metab_11601	C12112	HMDB0036592	515.248446529	pos	M+NH4	C20H35NO13	3.60371666667	37248-47-8	-	-	map01130;map00525	Biosynthesis of antibiotics;Acarbose and validamycin biosynthesis	Metabolism;Metabolism	Global and overview maps;Biosynthesis of other secondary metabolites	Organic oxygen compounds	Organooxygen compounds	Carbohydrates and carbohydrate conjugates	0.050419771891800004	-	80.6	7.60405246079345	4.4200	3.8956	4.1600	4.3857	4.6142	3.7688	4.2022	4.0734	4.8520	4.2945	4.7811	4.8605	4.1528	4.7424	4.8204	4.3666	4.0636	5.1298	4.3516	3.4193	3.4941	5.1444	4.5215	4.5230	4.5347	4.5677
pos_11623	Coroloside	metab_11606	-	HMDB0033703	631.343583945	pos	M+H-2H2O	C35H54O12	3.59606666667	57361-71-4	-	-	-	-	-	-	Lipids and lipid-like molecules	Steroids and steroid derivatives	Steroid lactones	0.0230703271238	-	70.6	-6.13823230229957	4.7222	4.1220	4.4166	3.5880	4.4111	3.4744	4.8408	4.8636	5.4262	4.9258	4.8133	4.5433	4.4838	4.7689	4.8239	4.3046	4.7904	4.8348	5.0175	3.4265	4.2349	4.8403	4.7514	4.7274	4.7357	4.7404
pos_11634	3-phenyllactic acid	metab_11617	C01479	-	131.048876955	pos	M+H-2H2O	C9H10O3	3.58841666667	-	-	-	map01110	Biosynthesis of secondary metabolites	Metabolism	Global and overview maps	-	-	-	0.08403443031829999	74.9	-	-1.5914712961792	3.4269	3.5467	3.6535	3.8634	3.6669	3.5797	3.7655	4.1709	3.3046	3.3073	3.0003	2.7237	3.4233	3.2389	3.5018	3.4249	3.5524	3.4336	3.6529	3.1068	3.5624	3.4658	3.5101	3.5407	3.5939	3.5318
pos_11659	CDP-DG(a-15:0/a-25:0)	metab_11642	-	HMDB0116085	533.827493523	pos	M+2H	C52H97N3O15P2	3.5501333333300003	-	-	-	-	-	-	-	Lipids and lipid-like molecules	Glycerophospholipids	CDP-glycerols	0.0281408200091	-	59.2	0.883510711149912	5.7617	5.7049	5.2691	3.2924	5.3280	5.9204	6.0777	5.6755	5.2945	5.5574	3.7657	3.1050	5.7602	3.5477	5.8217	5.0934	5.9896	4.9677	5.7817	3.3415	5.5504	4.9712	5.5814	5.5876	5.5981	5.6092
pos_11662	Methyl (R)-9-hydroxy-10-undecene-5,7-diynoate glucoside	metab_11645	-	HMDB0040895	391.137464349	pos	M+Na	C18H24O8	3.5501333333300003	152141-44-1	-	-	-	-	-	-	Lipids and lipid-like molecules	Fatty Acyls	Fatty acyl glycosides	0.0295204244979	-	82.3	3.05840540625386	3.6907	3.5888	4.3244	4.9786	3.2811	3.3490	4.1534	4.2141	5.3938	5.2612	2.6660	2.5499	5.0458	4.2031	4.8540	5.6916	3.3851	2.7509	4.0677	2.6681	3.7520	2.8408	4.8705	4.8583	4.8526	4.8396
pos_11700	PS(15:0/20:1(11Z))	metab_11683	-	HMDB0112285;LMGP03010151	410.754292061	pos	M+2Na	C41H78NO10P	3.50428333333	-	-	-	-	-	-	-	Lipids and lipid-like molecules	Glycerophospholipids	Glycerophosphoserines	0.0720737272225	-	53.5	-7.98359832734049	2.7148	5.0028	2.6597	5.2696	5.1833	4.6534	4.8614	2.6782	5.4963	2.6703	2.6423	2.5734	4.9599	2.6912	2.7202	5.1901	5.0124	5.7202	5.0509	5.0158	4.9619	5.6662	4.9744	4.9639	4.9579	5.0247
pos_11735	4-O-Methylpinosylvic acid	metab_11718	-	HMDB0040868	271.095621565	pos	M+H	C16H14O4	3.48136666667	149697-30-3	-	-	-	-	-	-	Phenylpropanoids and polyketides	Stilbenes	Not Available	0.0475279381936	58.8	-	-3.19818209556157	3.7840	4.2675	4.2576	4.8477	3.9348	4.0784	4.3254	3.9849	2.0369	3.0376	2.7733	2.5692	3.1849	2.4845	3.9071	3.5848	2.8969	2.5029	4.0433	3.0814	3.6492	2.4101	3.8203	3.8551	3.8394	3.8684
pos_11757	Neohesperidin dihydrochalcone	metab_11740	-	HMDB0030542	630.2387871990001	pos	M+NH4	C28H36O15	3.45073333333	20702-77-6	-	-	-	-	-	-	Phenylpropanoids and polyketides	Flavonoids	Flavonoid glycosides	0.058663199954599995	-	53.3	-0.749387195817814	4.9748	5.1462	4.7157	5.3857	5.3095	5.1237	5.2457	4.7230	4.7434	4.7150	4.6870	4.6179	4.7583	4.7360	4.7650	4.7509	5.7959	5.1834	5.7976	5.1849	5.2438	5.1710	5.1305	5.0840	5.0951	5.1354
pos_11767	Glucoconvallasaponin B	metab_11750	-	HMDB0034327	380.21475190300004	pos	M+2H	C38H62O15	3.44308333333	16939-88-1	-	-	-	-	-	-	Lipids and lipid-like molecules	Steroids and steroid derivatives	Steroidal glycosides	0.08946057277450001	-	70.4	8.016335815210121	3.2266	4.0901	4.1140	2.6371	3.8817	3.8131	2.1215	4.1941	3.2010	2.6113	4.8732	4.3608	4.4710	3.7645	3.8762	3.7365	3.9761	4.7844	2.1383	4.1286	4.6105	4.7657	4.0784	4.1478	4.1540	4.0897
pos_11809	THYMOQUINONE	metab_11792	-	HMDB0034732	165.090483662	pos	M+H	C10H12O2	3.3819	490-91-5	-	-	-	-	-	-	Organic oxygen compounds	Organooxygen compounds	Carbonyl compounds	0.012972141755	74.7	-	-3.1837014032202595	3.4266	3.6393	3.7239	3.8836	3.5901	3.5660	3.6527	3.5495	3.4057	3.8539	3.4360	3.3300	3.5616	3.6291	3.5114	3.6783	4.6525	4.7300	3.8458	3.6943	4.0525	4.7338	3.9172	3.9219	3.9267	3.9137
pos_11831	PS(14:1(9Z)/20:0)	metab_11814	-	HMDB0112277;LMGP03010127	403.7465565	pos	M+2Na	C40H76NO10P	3.35131666667	-	-	-	-	-	-	-	Lipids and lipid-like molecules	Glycerophospholipids	Glycerophosphoserines	0.014351709980500001	-	56.3	-7.89555322937075	5.2792	2.9357	5.4106	5.1773	4.8914	4.6395	4.9822	5.3972	2.9629	5.4474	5.9027	5.8795	4.8956	5.7179	5.6395	5.0475	4.9227	5.4863	4.8766	4.9123	4.9243	5.4771	5.3200	5.3340	5.3324	5.3282
pos_11854	Brassicanal B	metab_11837	-	HMDB0038592	251.08402853299998	pos	M+NH4	C12H11NO2S	3.32838333333	126654-63-5	-	-	-	-	-	-	Organoheterocyclic compounds	Indoles and derivatives	Indoles	0.08380853197	-	60.9	-3.63265333161063	5.3991	6.1506	6.0761	5.0986	6.3719	5.8145	6.4140	6.1371	6.6085	6.3637	6.6248	6.4155	6.6032	6.0848	6.4918	6.9224	6.4014	6.9154	6.1554	6.1934	6.5262	6.9050	6.5049	6.5531	6.5720	6.5917
pos_11857	Goshonoside F4	metab_11840	-	HMDB0038377	694.374960507	pos	M+ACN+Na	C32H54O12	3.32076666667	90851-27-7	-	-	-	-	-	-	Lipids and lipid-like molecules	Prenol lipids	Terpene glycosides	0.0324908342116	-	59.9	-3.70650735740923	4.3394	4.2853	4.2076	4.8053	4.3215	3.9290	4.2566	3.5125	3.8725	4.6542	4.9695	5.1790	4.3073	5.1594	5.0132	4.8329	4.2323	4.6700	4.1088	4.0633	4.2716	4.5460	4.5976	4.5896	4.6079	4.6222
pos_11902	Jubanine A	metab_11885	-	HMDB0030205	759.3860313910001	pos	M+ACN+Na	C40H49N5O6	3.25955	60375-07-7	-	-	-	-	-	-	Organic acids and derivatives	Carboxylic acids and derivatives	Amino acids, peptides, and analogues	0.0398239098506	-	65.0	2.84352628228642	5.4708	5.2162	5.3397	3.4869	4.6719	4.5312	4.9221	4.6673	5.3610	5.1589	4.7046	5.0091	5.3924	5.5600	5.2405	5.0860	5.2834	5.4737	5.1884	3.2841	5.3082	5.4848	5.2103	5.1887	5.1691	5.1980
pos_11929	Neocnidilide	metab_11912	C17002	HMDB0034450	195.13746717599997	pos	M+H	C12H18O2	3.22896666667	4567-33-3	-	-	-	-	-	-	Organoheterocyclic compounds	Isobenzofurans	Not Available	0.0684617508378	67.0	-	-2.51929451588791	3.1765	3.2813	3.2110	4.2371	3.2301	3.2773	3.2118	3.3327	3.7261	4.3117	3.2798	3.1155	3.4812	3.7484	3.2043	3.3286	3.4393	3.7215	3.4431	3.1058	3.7363	3.7359	3.5582	3.5260	3.5933	3.5842
pos_11947	23-trans-p-Coumaroyloxytormentic acid	metab_11930	-	HMDB0040682	689.3484071089999	pos	M+K	C39H54O8	3.20603333333	144604-14-8	-	-	-	-	-	-	Lipids and lipid-like molecules	Prenol lipids	Triterpenoids	0.0758070274937	-	64.5	5.19747118165589	5.4572	5.0815	4.9556	4.6861	5.1539	4.9169	5.4360	5.1414	5.2307	5.1533	4.4615	4.1696	5.3274	4.6296	5.1367	4.7599	5.4540	5.1441	5.1070	4.1333	5.0014	5.1371	5.1597	5.0991	5.0995	5.0910
pos_11980	Ac-Tyr-OEt	metab_11963	C01657	-	252.122471037	pos	M+H	C13H17NO4	3.18303333333	-	-	-	-	-	-	-	-	-	-	0.160871991718	56.0	-	-2.24367783348323	3.5074	4.4358	3.5118	3.0026	2.6875	3.9394	3.2901	3.4558	2.3891	2.3609	2.3330	2.2643	2.4040	2.3818	3.2692	2.3966	2.5180	2.4650	3.1684	2.4615	2.8589	2.4685	3.1441	2.9962	3.1565	3.0833
pos_11985	Diospyrin	metab_11968	C10332	LMPK12020205;HMDB0038867	485.128700835	pos	M+H	C21H24O13	3.17538333333	27838-81-9	-	-	-	-	-	-	Phenylpropanoids and polyketides	Flavonoids	Flavonoid glycosides	0.0192066809372	-	57.7	-0.550317884283787	3.4353	3.2762	3.5459	3.3655	3.3009	3.2779	4.5314	3.2830	5.0629	3.5516	4.5948	3.1781	4.7444	4.3619	3.3251	4.6250	3.4327	5.8212	4.7248	3.2965	4.4467	5.8024	4.7115	4.6953	4.7070	4.6950
pos_12036	2-Indanone	metab_12019	C07727	-	133.06449670799998	pos	M+H	C9H8O	3.12181666667	-	-	-	map00624;map01120	Polycyclic aromatic hydrocarbon degradation;Microbial metabolism in diverse environments	Metabolism;Metabolism	Xenobiotics biodegradation and metabolism;Global and overview maps	-	-	-	0.0405412233561	63.0	-	-2.23084717004182	3.5472	3.7750	3.7521	4.1280	3.6148	3.7139	3.6381	4.0872	3.3490	3.4117	3.1501	3.1420	3.3272	3.3077	3.7573	3.7558	3.5002	3.4310	3.9849	3.5428	3.5606	3.4750	3.6157	3.6473	3.6575	3.6416
pos_12063	()-Aegeline	metab_12046	-	HMDB0033435	336.100188121	pos	M+K	C18H19NO3	3.09121666667	37791-13-2	-	-	-	-	-	-	Phenylpropanoids and polyketides	Cinnamic acids and derivatives	Cinnamic acid amides	0.199586063741	-	51.3	1.8057971735754	3.7196	1.5567	1.5453	3.2611	1.5807	2.7954	1.6504	1.5633	1.5831	3.6773	1.5283	1.4615	3.5864	4.5533	1.6042	1.5905	3.4949	3.1627	3.0099	1.5764	3.3095	3.3211	3.2751	3.1191	3.1219	3.2688
pos_12095	Cysteinyl-Glutamine	metab_12078	-	HMDB0028773	214.06231675200002	pos	M+H-2H2O	C8H15N3O4S	3.05298333333	-	-	-	-	-	-	-	Organic acids and derivatives	Carboxylic acids and derivatives	Amino acids, peptides, and analogues	0.043039210415500004	-	57.4	-8.66105770485393	4.6676	4.7144	4.6904	4.7624	4.6630	4.7247	4.6378	4.7012	4.6170	4.6430	4.6386	4.6574	4.6652	4.6877	4.6520	4.7224	4.7126	4.6622	4.6786	4.7213	4.7149	4.6837	4.6378	4.6642	4.6748	4.6806
pos_12132	PA(16:0/0:0)[cyclic]	metab_12115	-	-	393.236932106	pos	M+H	C19H37O6P	3.01463333333	-	-	-	-	-	-	-	-	-	-	0.129883288076	51.7	-	-7.95410378127471	2.8595	2.6463	2.9684	3.6439	3.7220	2.1686	3.0205	2.9811	3.3343	3.9687	2.3223	2.0695	3.3040	2.8737	2.7155	2.2015	3.2062	2.3119	5.5568	2.1871	2.6630	2.9720	4.2026	4.1833	4.0822	4.2135
pos_12134	Prenyl-L-cysteine	metab_12117	C06751	-	190.08917278400003	pos	M+H	C8H15NO2S	3.01463333333	-	-	-	-	-	-	-	-	-	-	0.152953640308	54.4	-	-2.39775390784084	3.0255	2.7260	1.7271	1.8264	2.7992	3.0203	4.5425	3.1987	4.5252	3.4265	2.2761	2.4263	3.2852	1.7581	3.4824	2.6047	4.5112	3.3335	3.7442	2.2935	3.6525	3.1817	3.0365	3.1280	3.0392	3.1686
pos_12142	3-Methoxybenzenepropanoic acid	metab_12125	-	HMDB0011751	181.085492399	pos	M+H	C10H12O3	3.00698333333	10516-71-9	-	-	-	-	-	-	Phenylpropanoids and polyketides	Phenylpropanoic acids	Not Available	0.134137892856	75.5	-	-2.37827275705741	2.9683	3.1614	3.1913	3.5453	2.9342	3.3187	3.1938	3.2636	3.3638	4.2759	3.2769	2.7312	3.2846	3.6027	3.1796	3.2439	3.5848	3.9086	3.4634	2.9981	3.7176	3.9110	3.4581	3.5757	3.5524	3.4717
pos_12159	N-Deschlorobenzoyl indomethacin	metab_12142	-	HMDB0013988	202.085705558	pos	M+H-H2O	C12H13NO3	2.99166666667	-	-	-	-	-	-	-	Organoheterocyclic compounds	Indoles and derivatives	Indolyl carboxylic acids and derivatives	0.07065487333630001	-	63.2	-2.50798034398189	4.4595	4.2768	4.4010	4.2884	4.5221	4.2279	4.4515	4.3237	4.6537	4.2970	4.5732	4.6466	4.4404	4.3966	4.3773	4.5354	4.4959	4.6940	4.4552	4.1677	4.4072	4.7116	4.4049	4.4604	4.4401	4.4772
pos_12202	(2-oxo-2,3-dihydro-1H-indol-3-yl)acetic acid	metab_12185	-	-	174.054484833	pos	M+H-H2O	C10H9NO3	2.93803333333	-	-	-	-	-	-	-	-	-	-	0.116551573195	61.4	-	-2.46034319826522	3.7581	3.7980	4.0134	3.0423	3.7440	3.6517	3.7293	3.4797	3.6440	3.9230	4.1241	4.7546	3.5638	3.6242	3.4194	3.6289	3.6357	4.0415	3.3014	3.9135	3.8104	4.0508	3.7679	3.7259	3.7585	3.8420
pos_12227	Dihydrohydroxy-O-methylsterigmatocystin	metab_12210	-	HMDB0033659	374.12222032	pos	M+NH4	C19H16O7	2.91508333333	30099-66-2	-	-	-	-	-	-	Phenylpropanoids and polyketides	Sterigmatocystins	Not Available	0.0441406565373	-	63.4	-3.39257275641281	3.1483	3.1049	4.3080	3.3687	4.3019	3.6050	4.8320	5.2682	3.4631	4.1181	3.0757	3.1989	4.4658	3.6325	4.5438	4.2347	3.2613	3.2081	5.2876	4.2506	3.5175	3.2117	4.3877	4.3641	4.3684	4.4054
pos_12230	Trans-1,2-Dihydrobenzene-1,2-diol	metab_12213	C04221	HMDB0001164	77.0388607833	pos	M+H-2H2O	C6H8O2	2.91508333333	103302-38-1	-	-	-	-	-	-	Organic oxygen compounds	Organooxygen compounds	Alcohols and polyols	0.0898236860076	-	78.5	2.5365587854504303	3.1813	3.1909	3.2177	3.2869	3.2152	3.2667	3.1638	3.2024	3.0888	3.3804	3.1516	3.1807	3.2742	3.2811	3.2589	3.2566	3.7051	4.2551	3.3078	3.3472	3.5118	4.2533	3.3634	3.4318	3.4309	3.4577
pos_12246	3,4,5-trihydroxy-6-[(2-methylpropanoyl)oxy]oxane-2-carboxylic acid	metab_12229	-	HMDB0126095	309.053052785	pos	M+2Na-H	C10H16O8	2.89981666667	-	-	-	-	-	-	-	Organic oxygen compounds	Organooxygen compounds	Carbohydrates and carbohydrate conjugates	0.100402766809	-	71.0	-9.95747467697155	4.2910	4.0250	3.0028	3.4610	3.7167	4.0163	3.7991	3.4429	3.7263	3.7083	4.6441	3.4715	4.1074	4.4129	3.7752	3.3016	3.4919	4.3355	3.6118	2.8633	3.5911	4.3600	3.9192	3.9334	3.9330	4.0110
pos_12247	Cysteinyl-Serine	metab_12230	-	HMDB0028784	272.067571356	pos	M+ACN+Na	C6H12N2O4S	2.89981666667	-	-	-	-	-	-	-	Organic acids and derivatives	Carboxylic acids and derivatives	Amino acids, peptides, and analogues	0.0546625787533	-	67.0	0.113927991578425	4.2993	4.3881	4.7480	4.1375	4.2374	4.5632	4.1633	4.2113	4.0031	4.3538	4.2460	3.9365	4.1513	4.3029	4.2568	5.1900	3.8997	3.8230	4.1803	4.6947	4.3978	3.8440	4.3818	4.3369	4.3452	4.3293
pos_12253	Valinopine	metab_12236	C19976	-	248.112185334	pos	M+H	C10H17NO6	2.89218333333	-	-	-	-	-	-	-	-	-	-	0.0880942241897	56.2	-	-2.7452440474354	3.3207	3.9986	4.4315	4.5417	4.5948	3.5433	2.8764	3.9169	2.6508	3.9487	3.8189	4.4004	4.3850	4.1819	4.0001	4.2710	3.7516	3.8622	3.4388	4.5089	3.6104	3.9557	4.0271	4.1189	4.0975	4.0807
pos_12256	(S)-3-Ethylidenehexahydropyrrolo[1,2-a]pyrazine-1,4-dione	metab_12239	-	HMDB0041109	181.096898781	pos	M+H	C9H12N2O2	2.89218333333	160706-82-1	-	-	-	-	-	-	Organic acids and derivatives	Carboxylic acids and derivatives	Amino acids, peptides, and analogues	0.0612003324393	51.0	-	-1.4175395183630202	3.1369	3.0356	3.1724	4.0596	4.7971	3.3817	3.3057	2.9995	3.4145	3.2378	3.1703	3.0419	3.2827	3.3563	3.0547	3.3362	3.4211	3.3587	3.4120	3.6721	3.3550	3.5355	3.5627	3.6166	3.6177	3.6185
pos_12294	Harmanine	metab_12277	-	HMDB0035197	199.08607323900003	pos	M+H	C12H10N2O	2.85388333333	2506-09-4	-	-	-	-	-	-	Organic oxygen compounds	Organooxygen compounds	Alcohols and polyols	0.11199048742900002	75.0	-	-2.60573603241323	4.0028	4.0878	4.0751	3.9273	4.0079	4.0988	3.8700	4.0215	3.9931	4.1078	3.4819	3.3301	4.0104	3.8500	4.0455	4.1657	3.0772	3.3520	3.7453	4.3809	3.5656	3.3449	3.8618	3.8739	3.9446	3.9580
pos_12298	Lysyl-Tyrosine	metab_12281	-	HMDB0028963	342.201235087	pos	M+CH3OH+H	C15H23N3O4	2.84623333333	-	-	-	-	-	-	-	Organic acids and derivatives	Carboxylic acids and derivatives	Amino acids, peptides, and analogues	0.13636505995200002	-	81.5	-3.59778451700903	3.4046	4.2635	3.5467	2.3781	2.3137	4.8301	3.7465	2.2959	2.5685	2.8936	2.2601	2.1915	2.8813	2.3089	3.6471	2.3237	4.2735	3.3089	4.4556	2.3094	3.8899	3.4430	3.8083	3.6722	3.7748	3.7208
pos_12326	Gamma-Aminobutyryl-lysine	metab_12309	-	HMDB0001959	270.1229061	pos	M+K	C10H21N3O3	2.82326666667	22468-02-6	-	-	-	-	-	-	Organic acids and derivatives	Peptidomimetics	Hybrid peptides	0.254624535675	-	56.0	6.300761187409152	3.1874	3.5641	3.7846	1.3358	3.3903	1.1484	3.1160	2.5205	2.3832	0.0955	3.8519	5.2350	1.0859	2.7960	2.0397	0.1028	3.0640	4.0856	0.6343	3.5170	3.7314	4.1721	3.0474	3.3133	3.1907	3.1557
pos_12366	Dioscoretine	metab_12349	-	HMDB0038588	259.200859446	pos	M+NH4	C13H23NO3	2.7773	128637-87-6	-	-	-	-	-	-	Lipids and lipid-like molecules	Fatty Acyls	Fatty acids and conjugates	0.043579147141300005	-	65.9	-3.1500290038442897	4.6389	4.7054	4.4241	3.1658	3.8338	4.9022	4.0392	4.2883	3.9693	4.4922	4.6332	3.5234	4.4769	4.3635	4.8415	4.2605	4.8987	4.7536	4.6108	4.2378	4.4394	4.7401	4.4586	4.5036	4.4875	4.4929
pos_12378	Hematoporphyrin IX	metab_12361	-	HMDB0000668	300.143976255	pos	M+2H	C34H38N4O6	2.76198333333	14459-29-1	-	-	-	-	-	-	Organoheterocyclic compounds	Tetrapyrroles and derivatives	Porphyrins	0.12675634066400002	-	69.4	-9.586342852646947	3.6087	4.0445	3.9333	4.6375	3.9323	3.8008	4.3334	3.7596	3.6426	2.9549	2.4899	2.4211	2.8865	2.5388	2.9425	3.2415	4.7144	4.2208	4.4872	3.6408	4.2869	4.2266	3.9617	3.9218	3.9891	4.0508
pos_12382	Phytolaccoside F	metab_12365	-	HMDB0040880	479.25416345800005	pos	M+2H	C48H76O19	2.75433333333	65497-08-7	-	-	-	-	-	-	Lipids and lipid-like molecules	Prenol lipids	Triterpenoids	0.10431041850299999	-	62.8	-4.50200341631186	4.4127	3.9512	3.7531	3.7768	4.4706	3.9960	4.7887	4.4655	5.0199	3.8766	4.4794	3.8419	4.5976	3.9065	4.2657	3.2667	4.7936	4.5982	5.0291	3.5470	4.3757	4.6722	4.3667	4.4209	4.3993	4.4730
pos_12405	T2 Toxin	metab_12388	C09738	HMDB0036600	480.230996217	pos	2M+3H2O+2H	C24H34O9	2.7313	21259-20-1	-	-	-	-	-	-	Lipids and lipid-like molecules	Prenol lipids	Sesquiterpenoids	0.043167389170300004	-	51.3	-1.81555621549354	5.0376	4.8554	4.2724	2.6508	4.6967	4.2788	4.8797	4.3272	4.0989	4.2685	2.8775	2.7004	4.0390	3.0057	4.6013	3.7496	5.1348	4.5565	5.2928	2.5819	4.5680	4.5322	4.5756	4.5789	4.5923	4.6163
pos_12414	PS(16:1(9Z)/20:3(8Z,11Z,14Z))	metab_12397	-	LMGP03010219;HMDB0012371	414.738839083	pos	M+2Na	C42H74NO10P	2.72363333333	-	-	-	-	-	-	-	Lipids and lipid-like molecules	Glycerophospholipids	Glycerophosphoserines	0.0489637823532	-	77.6	-7.3993112320662595	4.7400	3.9753	4.2707	3.9108	4.3454	3.9904	4.6325	4.5336	5.1880	4.4132	4.8347	4.8207	4.4601	4.9186	4.8476	4.2285	4.6845	5.5926	4.9322	2.5423	4.4774	5.5894	4.8661	4.8866	4.8544	4.8359
pos_12440	3'-Hydroxy-T2-triol	metab_12423	-	HMDB0034575	431.231161573	pos	M+CH3OH+H	C20H30O8	2.70063333333	-	-	-	-	-	-	-	Lipids and lipid-like molecules	Prenol lipids	Sesquiterpenoids	0.0240998148152	-	68.5	9.04703088857515	4.9824	5.0854	4.5603	3.5424	4.8672	5.2887	5.0062	4.8111	4.7890	4.7220	4.5145	3.3022	4.9323	4.3478	4.9147	4.4552	4.9675	4.7022	4.9967	4.1162	5.2293	4.7148	4.8073	4.8264	4.8318	4.8219
pos_12443	2-Naphthalenesulfonic acid	metab_12426	C16202	-	226.052610695	pos	M+NH4	C10H8O3S	2.70063333333	-	-	-	map00626	Naphthalene degradation	Metabolism	Xenobiotics biodegradation and metabolism	-	-	-	0.0665521746035	60.0	-	-3.02832355623019	3.7003	3.9249	4.0175	4.9190	3.5177	4.0343	3.9184	3.7650	3.6112	3.6433	4.0249	4.2317	3.8927	3.5819	3.9629	4.1068	3.3377	4.2096	2.8936	3.5591	4.1775	4.3398	3.9597	3.9768	3.9114	3.9711
pos_12486	LysoPE(0:0/22:6(4Z,7Z,10Z,13Z,16Z,19Z))	metab_12469	-	HMDB0011496;LMGP02050060	285.63055042900004	pos	M+2Na	C27H44NO7P	2.65471666667	-	-	-	-	-	-	-	Lipids and lipid-like molecules	Glycerophospholipids	Glycerophosphoethanolamines	0.0652744144663	-	61.2	-5.48251271912377	2.8342	3.2008	3.6791	3.7301	3.9378	3.1655	4.0893	3.1702	3.8026	3.3139	3.3730	3.5450	2.9841	3.6639	3.4555	3.3632	4.6744	4.2241	4.3114	3.6303	4.5069	4.2734	3.8792	3.9444	3.9147	3.8950
pos_12534	Alanyl-Tryptophan	metab_12517	-	-	276.133497117	pos	M+H	C14H17N3O3	2.60875	-	-	-	-	-	-	-	-	-	-	0.0519618608738	52.2	-	-2.80137140543235	3.7652	3.7307	3.7276	5.0550	4.6935	3.5375	4.0843	3.7763	4.2940	3.9125	3.3795	3.4347	3.5664	3.5971	3.5997	4.4471	4.9856	4.0343	4.1251	3.5185	4.1927	4.0404	4.2064	4.2351	4.2219	4.2593
pos_12578	Diphenhydramine N-glucuronide	metab_12561	-	HMDB0060897	465.233189461	pos	M+CH3OH+H	C23H30NO7+	2.57075	-	-	-	-	-	-	-	Organic acids and derivatives	Carboxylic acids and derivatives	Amino acids, peptides, and analogues	0.034936697688099996	-	85.0	-5.85148026910983	4.3379	4.0544	4.0764	3.5509	4.1520	3.8476	4.4498	4.3230	4.9340	4.3597	4.6601	4.3575	3.1510	4.5660	4.7182	4.2531	4.3295	4.6726	4.5295	3.1291	4.1338	4.6094	4.4284	4.4352	4.4615	4.4517
pos_12585	CDP-DG(20:4(8Z,11Z,14Z,17Z)/20:1(11Z))	metab_12568	-	HMDB0116003	539.7786566030001	pos	M+H+Na	C52H87N3O15P2	2.56315	-	-	-	-	-	-	-	Lipids and lipid-like molecules	Glycerophospholipids	CDP-glycerols	0.022713472692900003	-	74.5	-0.403824458225394	5.4079	4.7973	4.3418	5.4760	4.5285	4.5391	5.3561	4.6335	5.6600	4.7428	4.2636	4.0080	4.8555	4.6866	4.8710	4.8501	4.8012	5.4385	5.1873	4.1266	4.4194	5.4069	5.0676	5.0637	5.0587	5.0815
pos_12600	Isatin	metab_12583	C11129	-	148.038914124	pos	M+H	C8H5NO2	2.55555	-	-	-	-	-	-	-	-	-	-	0.053170252308300005	78.6	-	-2.65732920585917	4.1835	4.0748	3.2512	3.3291	3.5702	4.0172	3.1122	3.2906	3.2212	3.4660	3.4609	3.3423	3.7936	3.7163	3.3508	4.3377	3.3390	3.5357	3.3268	3.5939	3.3662	3.5847	3.4061	3.4470	3.4080	3.3954
pos_12646	2-Formaminobenzoylacetate	metab_12629	C05835	-	208.059850056	pos	M+H	C10H9NO4	2.51725	-	-	-	map00380	Tryptophan metabolism	Metabolism	Amino acid metabolism	-	-	-	0.05134144868959999	70.2	-	-2.8212430704986	2.9569	2.2513	2.2396	2.3402	2.5852	2.2529	3.3902	3.0343	4.8996	4.4699	4.2452	2.1537	4.1845	4.0867	2.2999	4.3613	3.3576	4.6198	3.8550	3.1110	3.8439	4.6013	4.1117	4.1198	4.0832	4.1372
pos_12717	3,4,5-trihydroxy-6-(2,4,6-trihydroxyphenoxy)oxane-2-carboxylic acid	metab_12700	-	HMDB0125319	283.04389034900004	pos	M+H-2H2O	C12H14O10	2.44066666667	-	-	-	-	-	-	-	Phenylpropanoids and polyketides	Flavonoids	Flavonoid glycosides	0.199831709278	-	85.4	-2.99741955909522	2.7839	2.7405	2.7287	3.1507	2.7651	2.7421	2.8364	2.7472	2.7676	3.3919	3.6526	2.6424	3.5571	4.5930	2.7892	3.5793	2.8967	3.8188	3.1716	2.7607	3.4607	3.8942	3.1040	3.2869	3.3002	3.1972
pos_12819	Adenosine 3'-monophosphate	metab_12802	C01367	-	348.069160248	pos	M+H	C10H14N5O7P	2.35631666667	-	-	-	map00230	Purine metabolism	Metabolism	Nucleotide metabolism	-	-	-	0.109991262014	95.4	-	-3.45938262527054	3.6127	4.2429	4.1184	3.8540	4.2507	4.3579	4.2993	4.3955	4.4034	4.2430	4.4359	4.4875	4.5570	4.6054	4.3177	4.1352	4.8816	4.7338	4.5239	4.3956	4.3260	4.6466	4.3830	4.4402	4.4817	4.4910
pos_12868	N-(1-Deoxy-1-fructosyl)valine	metab_12851	-	HMDB0037844	244.11723244	pos	M+H-2H2O	C11H21NO7	2.30158333333	-	-	-	-	-	-	-	Organic acids and derivatives	Carboxylic acids and derivatives	Amino acids, peptides, and analogues	0.026991243225	-	80.5	-2.56737231953142	4.9615	4.9817	5.0701	4.7723	4.7178	4.9768	5.4057	5.0958	5.4736	5.0944	5.2799	5.0395	5.2219	5.3402	5.0457	4.7197	5.6779	5.7379	5.5445	4.8450	5.5736	5.7237	5.2525	5.2805	5.2638	5.2701
pos_12869	Tenuazonic acid	metab_12852	C08511	HMDB0036074	198.111955892	pos	M+H	C10H15NO3	2.30158333333	610-88-8	-	-	-	-	-	-	Organoheterocyclic compounds	Pyrrolines	Not Available	0.051916344965699995	58.4	-	-2.60715996822615	4.5780	4.6237	4.6904	4.4690	4.4230	4.6054	5.0139	4.7397	5.0749	4.7378	4.8806	4.6594	4.8579	4.9609	4.6666	4.3177	5.2818	5.3128	5.1280	4.5469	5.1815	5.3344	4.8487	4.8737	4.8810	4.9035
pos_12885	Loliolide	metab_12868	-	-	214.14294605	pos	M+NH4	C11H16O3	2.28651666667	-	-	-	-	-	-	-	-	-	-	0.118440417604	66.0	-	-4.20096993969494	3.5432	3.3570	3.4314	3.3641	3.5251	3.5957	3.9267	3.5183	3.9501	3.6565	3.6815	3.4225	3.6635	4.0852	3.5360	3.4761	4.1838	4.1337	4.5603	2.8379	4.0161	4.2125	3.8330	3.7861	3.7794	3.8878
pos_12927	N-(2,3-Dihydroxybenzoyl)-L-serine	metab_12910	C04204	-	242.065203978	pos	M+H	C10H11NO6	2.24243333333	-	-	-	-	-	-	-	-	-	-	0.0828741242952	58.5	-	-2.94338607611947	2.6084	2.5651	3.3601	2.6542	3.6276	2.5667	3.3184	2.5718	4.7655	5.0072	4.7012	2.4671	5.1708	5.0500	2.6138	4.1186	5.1933	4.2627	4.9839	3.0221	5.1930	4.2059	4.6366	4.6340	4.5710	4.6570
pos_12993	Hydrocinnamic acid	metab_12976	C05629	HMDB0000764	192.101420902	pos	M+ACN+H	C9H10O2	2.17398333333	501-52-0	-	-	map01220;map00360;map01120	Degradation of aromatic compounds;Phenylalanine metabolism;Microbial metabolism in diverse environments	Metabolism;Metabolism;Metabolism	Global and overview maps;Amino acid metabolism;Global and overview maps	Phenylpropanoids and polyketides	Phenylpropanoic acids	Not Available	0.0475211852831	-	64.9	-3.22645418413374	3.8232	3.6416	3.8494	3.3417	3.5191	3.7644	3.5867	3.5205	3.5575	3.8547	3.7703	3.2125	3.7518	3.8401	3.6987	4.4514	3.5464	3.5283	3.7715	3.8706	3.8542	3.6244	3.8017	3.7907	3.8356	3.8249
pos_13038	Limonene-1,2-epoxide	metab_13021	C07271	LMPR0102090015	153.12696493299998	pos	M+H	C10H16O	2.13563333333	-	-	-	map00903	Limonene and pinene degradation	Metabolism	Metabolism of terpenoids and polyketides	-	-	-	0.0526267315506	68.5	-	-2.80456883295497	3.9126	4.0131	4.0067	3.9063	3.9252	3.9122	3.8276	4.1975	3.6541	3.9655	3.7380	3.8196	3.8674	3.7814	4.2363	3.8531	4.0611	4.0209	4.4562	3.9383	3.9998	4.0442	3.9379	3.9746	3.9906	3.9830
pos_13083	Gamma-Glutamylcysteine	metab_13066	C00669	HMDB0001049	233.058420124	pos	M+H-H2O	C8H14N2O5S	2.09725	636-58-8	-	-	map01100;map00480	Metabolic pathways;Glutathione metabolism	Metabolism;Metabolism	Global and overview maps;Metabolism of other amino acids	Organic acids and derivatives	Carboxylic acids and derivatives	Amino acids, peptides, and analogues	0.0803632444445	-	78.8	-2.53609555985874	2.3016	2.2796	3.5164	4.1573	4.2817	2.2816	2.3540	3.5154	3.3132	2.2572	2.2293	2.7989	2.3003	2.2780	2.3069	2.9112	2.9432	3.1542	2.9269	4.4126	3.2649	3.2158	3.5126	3.5233	3.5306	3.5881
pos_13100	8-Methoxykynurenate	metab_13083	C05830	HMDB0060426	202.04918802	pos	M+H-H2O	C11H9NO4	2.08078333333	-	-	-	map00380	Tryptophan metabolism	Metabolism	Amino acid metabolism	Organoheterocyclic compounds	Quinolines and derivatives	Quinoline carboxylic acids	0.0657289600315	-	86.6	-3.111125020145629	0.8624	2.1897	2.7703	1.0632	0.8462	2.7261	2.0891	0.8310	1.5136	0.8242	1.4197	1.0624	0.8613	1.1407	0.8670	0.8549	3.1717	2.6306	4.4383	2.7978	2.7123	2.6518	3.1929	3.1635	3.2271	3.2198
pos_13129	5-Deoxy-5-<WBR>(methylthio)adenosine	metab_13112	-	-	298.095856184	pos	M+H	C11H15N5O3S	2.0655	-	-	-	-	-	-	-	-	-	-	0.0333276975885	95.2	-	-3.3007271497570096	5.6343	5.5084	5.7417	5.2482	5.5427	5.3307	5.4048	5.5207	5.4424	5.2943	5.7285	5.6271	5.9381	5.8365	5.6320	6.3207	5.7941	6.2040	6.1379	5.8187	5.8856	6.1948	5.8087	5.8174	5.8416	5.8303
pos_13170	Glucosylgalactosyl hydroxylysine	metab_13153	-	HMDB0000585	451.192301728	pos	M+H-2H2O	C18H34N2O13	2.02713333333	32448-35-4	-	-	-	-	-	-	Lipids and lipid-like molecules	Fatty Acyls	Fatty acyl glycosides	0.06671358115680001	-	83.6	0.134744270038801	3.8227	3.6172	3.1354	4.9113	3.5091	3.1488	3.6538	3.6135	4.0756	3.3385	4.1668	4.3190	3.4239	3.6056	3.2574	3.1818	4.7767	4.7585	3.8565	3.1674	4.5019	4.7765	4.1373	4.1017	4.0897	4.1511
pos_13207	Fevicordin B 2-[rhamnosyl-(1->4)-glucosyl-(1->6)-glucoside]	metab_13190	-	HMDB0035498	508.238818881	pos	M+2H	C49H74O22	2.0028833333300002	178062-93-6	-	-	-	-	-	-	Phenylpropanoids and polyketides	2-arylbenzofuran flavonoids	Not Available	0.030424848648299998	-	66.2	-4.0307917692252095	4.8805	4.2441	4.7119	4.5500	4.8627	4.2855	4.3944	4.6188	4.9205	4.7380	5.1164	5.2111	4.4915	5.1764	4.9923	4.7384	4.4985	5.0830	4.6919	4.1414	4.3217	5.0933	4.8200	4.7992	4.7903	4.8121
pos_13255	PI(20:5(5Z,8Z,11Z,14Z,17Z)/0:0)	metab_13238	-	LMGP06050026	619.291694271	pos	M+H	C29H47O12P	1.97206666667	-	-	-	-	-	-	-	-	-	-	0.0589462823869	57.3	-	6.3147184818477	5.0060	5.1341	2.5739	3.9503	4.3989	4.1728	4.7431	5.2037	2.6127	4.3175	3.3230	2.4877	2.6277	3.4847	2.6343	4.0037	3.6713	2.6887	3.7117	2.6059	2.6805	3.3422	4.3463	4.3267	4.3420	4.3857
pos_13262	2-[(2-Furanylmethyl)thio]-6-methylpyrazine	metab_13245	-	HMDB0036187	207.05807914	pos	M+H	C10H10N2OS	1.97206666667	59021-05-5	-	-	-	-	-	-	Organosulfur compounds	Thioethers	Aryl thioethers	0.0171650056752	-	53.6	-2.8208589179160803	4.4569	4.5303	4.5740	3.8042	4.5551	4.4971	4.9632	4.4756	5.2563	5.5278	5.0054	4.7388	5.4349	4.8864	4.6646	4.1037	5.4728	5.2261	5.4009	5.1084	5.2211	5.1423	5.0876	5.0998	5.0832	5.0856
pos_13267	13E-Tetranor-16-carboxy-LTE4	metab_13250	-	HMDB0012575;LMFA03020051	458.121116841	pos	M+2Na-H	C19H27NO7S	1.96436666667	-	-	-	-	-	-	-	Organic acids and derivatives	Carboxylic acids and derivatives	Amino acids, peptides, and analogues	0.09275671414449999	-	54.6	-2.10890696815511	2.7868	3.5061	3.2886	3.9117	4.2676	3.8994	3.1254	4.1241	2.7706	2.9765	3.6895	2.7476	4.1227	3.9065	4.2960	4.5080	2.8997	4.0551	3.1529	4.8824	3.8523	3.8610	4.1288	4.0461	4.0463	4.0699
pos_13268	Leu-Thr-OH	metab_13251	-	-	341.133180477	pos	M+H	C15H20N2O7	1.96436666667	-	-	-	-	-	-	-	-	-	-	0.200648781043	68.7	-	-3.3721007619512005	2.5253	3.7597	4.2015	3.7330	3.8642	3.5151	3.9368	3.4478	2.4738	2.4826	2.4176	2.3489	2.4887	2.6049	2.4954	2.4813	3.4548	4.8111	3.9584	3.3590	4.0948	4.7662	3.7465	3.8617	3.6498	3.7564
pos_13304	Piperdial	metab_13287	C09711	HMDB0035798	273.143750699	pos	M+Na	C15H22O3	1.9337	100288-36-6	-	-	-	-	-	-	Organic oxygen compounds	Organooxygen compounds	Alcohols and polyols	0.129799964387	-	54.8	-9.45225040438483	2.3212	2.2779	2.2662	2.3668	2.3024	2.2795	2.3735	2.2847	2.3050	4.5375	2.2489	2.1802	3.2242	3.5888	2.3265	2.3124	2.4337	3.4139	2.4941	2.2981	2.4102	3.3850	3.3344	3.4435	3.3228	3.3784
pos_13327	Ginsenoyne K	metab_13310	-	HMDB0040375;LMFA05000664	591.3123803	pos	2M+K	C17H24O3	1.91073333333	141947-42-4	-	-	-	-	-	-	Lipids and lipid-like molecules	Fatty Acyls	Fatty alcohols	0.0723973954423	-	76.3	7.4825741167755	3.3959	3.3525	3.3407	3.4417	3.3771	3.3541	3.4485	3.3593	4.3790	3.3513	3.3233	3.2543	4.0576	3.3723	3.4013	4.1831	5.5382	4.1738	4.4051	3.3728	4.9631	4.2437	4.4877	4.4380	4.5093	4.4587
pos_13461	(x)-2-Heptanol glucoside	metab_13444	-	HMDB0035028	162.076906278	pos	M+2Na	C13H26O6	1.84173333333	-	-	-	-	-	-	-	Lipids and lipid-like molecules	Fatty Acyls	Fatty acyl glycosides	0.0368993354579	-	61.2	8.74507748063948	4.4184	4.6352	4.2728	4.3469	4.0953	4.2313	4.1419	4.3778	4.4446	4.6618	4.0159	4.1043	4.3794	4.5059	4.1373	4.3528	4.5749	4.4726	4.0705	4.1884	4.3252	4.4397	4.3637	4.3574	4.3643	4.3927
pos_13494	Beta-Thujaplicin	metab_13477	C09904	HMDB0035213	165.09052046600002	pos	M+H	C10H12O2	1.81886666667	499-44-5	-	-	-	-	-	-	Hydrocarbon derivatives	Tropones	Tropolones	0.083627581608	67.2	-	-2.95940566745112	3.4135	3.4906	3.4637	3.5617	3.4351	3.5398	3.2995	3.4246	3.2815	3.4845	3.3016	3.3434	3.3881	3.5035	3.4095	3.4760	3.6789	4.5359	3.8845	3.5767	4.1514	4.5515	3.6471	3.6991	3.6480	3.7184
pos_13495	(S)-(-)-Perillyl alcohol	metab_13478	C02452	-	135.116490014	pos	M+H-H2O	C10H16O	1.81886666667	-	-	-	map01110;map00903	Biosynthesis of secondary metabolites;Limonene and pinene degradation	Metabolism;Metabolism	Global and overview maps;Metabolism of terpenoids and polyketides	-	-	-	0.05793191849169999	87.9	-	-2.21449305800795	3.8264	3.9452	3.9242	3.8740	3.8627	3.9376	3.8432	3.8642	3.7433	3.9877	3.8328	3.8392	3.8857	3.8799	3.9044	3.9479	3.9685	4.0202	5.0091	3.9924	4.0138	3.9979	4.0287	4.0804	4.0804	4.0810
pos_13508	Graveoline	metab_13491	C10689	HMDB0033480	622.18962943	pos	2M+ACN+Na	C17H13NO3	1.8035	485-61-0	-	-	-	-	-	-	Organoheterocyclic compounds	Quinolines and derivatives	Quinolones and derivatives	0.104360375981	-	56.2	-9.364218005577381	2.8344	3.8773	3.8460	4.3589	4.9751	4.2347	3.3415	3.9797	2.8182	2.9768	2.8054	4.0331	3.7612	3.3754	4.5166	4.1189	3.9100	3.7714	2.9039	5.5453	4.1096	3.3373	4.3437	4.2796	4.3126	4.2370
pos_13520	Butyryl-L-carnitine	metab_13503	C02862	-	232.153716888	pos	M+H	C11H21NO4	1.7958	-	-	-	-	-	-	-	-	-	-	0.043817821603399996	54.8	-	-2.67232640846079	4.9633	3.9551	4.3683	4.6694	4.5477	3.9668	2.6055	5.0591	1.8337	2.2612	3.3597	3.7042	3.8625	2.8317	0.6104	3.3513	2.6692	4.0215	4.4468	4.4173	4.7042	4.0285	4.2894	4.3324	4.2971	4.3106
pos_13539	5'-Deoxyadenosine	metab_13522	C05198	HMDB0001983	252.10834335299998	pos	M+H	C10H13N5O3	1.7727	4754-39-6	-	-	-	-	-	-	Nucleosides, nucleotides, and analogues	5'-deoxyribonucleosides	Not Available	0.0352210032145	84.3	-	-3.07595695485823	3.0598	2.9302	4.0048	4.0852	3.7759	3.0855	3.7097	3.2378	4.2120	4.5234	3.3285	2.5415	3.4475	5.1206	2.9563	3.9364	2.7957	3.7734	3.2721	4.8342	4.4345	3.7454	4.1603	4.1520	4.1822	4.1818
pos_13593	O-methylmalonyl-L-carnitine	metab_13576	-	HMDB0062785	262.12785251400004	pos	M+H	C11H19NO6	1.7114833333300001	-	-	-	-	-	-	-	Lipids and lipid-like molecules	Fatty Acyls	Fatty acid esters	0.07727947058199999	-	70.5	-2.53234613354956	4.7267	4.5411	3.8209	3.8498	3.9393	4.7336	4.3744	4.1815	3.7916	3.5699	3.5800	2.9343	3.5481	3.9496	4.1237	4.3256	3.4846	3.5275	4.0603	3.0527	3.6267	3.5388	4.0814	4.0905	4.1233	4.1541
pos_13664	Benzaldehyde	metab_13647	C00261	HMDB0006115	107.049128045	pos	M+H	C7H6O	1.63625	100-52-7	-	-	map00627;map00623;map01120;map01220	Aminobenzoate degradation;Toluene degradation;Microbial metabolism in diverse environments;Degradation of aromatic compounds	Metabolism;Metabolism;Metabolism;Metabolism	Xenobiotics biodegradation and metabolism;Xenobiotics biodegradation and metabolism;Global and overview maps;Global and overview maps	Benzenoids	Benzene and substituted derivatives	Benzoyl derivatives	0.0375523635549	64.6	-	-0.12446608622464	5.8198	5.6598	5.5810	5.6401	5.7441	5.6233	5.8102	5.6684	5.8142	5.7447	5.7743	5.7765	5.7838	5.7986	5.7151	5.6663	5.8920	6.0396	5.8606	5.5895	5.7930	6.0446	5.7404	5.7574	5.7678	5.7789
pos_13670	Methyldopa	metab_13653	C07194	HMDB0011754	212.091113177	pos	M+H	C10H13NO4	1.62893333333	555-30-6	-	-	-	-	-	-	Phenylpropanoids and polyketides	Phenylpropanoic acids	Not Available	0.27000730724800004	58.3	-	-2.94268673879198	2.9669	3.1775	3.4982	4.4886	3.2979	3.3451	3.3896	3.0938	3.2352	3.4065	3.1942	3.0824	3.1563	3.2466	3.3447	3.7542	4.8174	3.2197	3.5209	3.2095	3.5209	3.3410	3.2818	3.1717	3.4529	3.3658
pos_13674	Prolyl-Glutamine	metab_13657	-	HMDB0029015	528.27673763	pos	2M+ACN+H	C10H17N3O4	1.6215	-	-	-	-	-	-	-	Organic acids and derivatives	Carboxylic acids and derivatives	Amino acids, peptides, and analogues	0.288802424984	-	71.1	-1.85087327715554	4.1772	4.9683	3.3194	5.1684	3.0212	4.1147	3.0926	4.7250	4.7088	2.9954	4.4017	2.8984	4.7269	3.0163	4.3072	4.6971	3.1529	4.0363	3.1095	3.4119	3.2309	4.3777	4.3670	4.3480	4.2836	4.0486
pos_13692	Pyrraline	metab_13675	-	HMDB0033143	318.143948106	pos	M+ACN+Na	C12H18N2O4	1.6064833333300002	74509-14-1	-	-	-	-	-	-	Organic acids and derivatives	Carboxylic acids and derivatives	Amino acids, peptides, and analogues	0.05913887884269999	-	62.6	5.98622945777866	3.2609	2.6365	2.6248	2.7257	2.6611	2.6382	3.3734	3.5265	5.2105	5.1038	4.3574	2.5386	4.8490	4.8441	2.6853	4.5478	3.6128	4.5874	4.7334	3.5793	4.3399	4.6814	4.5609	4.5625	4.6147	4.5749
pos_13702	Chondroitin	metab_13685	C00401	HMDB0000629	412.14489924699996	pos	M+CH3OH+H	C14H21NO11	1.59883333333	9007-27-6	-	-	map01100	Metabolic pathways	Metabolism	Global and overview maps	Organic oxygen compounds	Organooxygen compounds	Carbohydrates and carbohydrate conjugates	0.028531964315999997	-	61.7	-0.13828880208692498	4.3026	4.9821	6.2152	6.1030	6.2485	5.5338	5.6273	4.9483	5.0428	3.7970	4.7101	5.4778	3.3076	3.8852	5.6723	5.5682	4.5484	5.1697	4.6551	6.5240	5.6453	5.1418	5.6138	5.6302	5.6406	5.6400
pos_13756	Biotin	metab_13739	C00120	HMDB0000030	245.09473779900003	pos	M+H	C10H16N2O3S	1.5681	58-85-5	Vitamins and Cofactors	Cofactors	map01100;map00780;map02010	Metabolic pathways;Biotin metabolism;ABC transporters	Metabolism;Metabolism;Environmental Information Processing	Global and overview maps;Metabolism of cofactors and vitamins;Membrane transport	Organoheterocyclic compounds	Biotin and derivatives	Not Available	0.049562026977399996	59.4	-	-2.87606713052717	4.7612	4.2752	4.1209	4.4390	5.0341	4.5954	4.5108	4.5691	4.6310	4.8982	3.6631	3.7826	4.5609	4.1179	4.4919	4.2918	5.1369	4.3079	4.6940	4.3852	4.5604	4.2539	4.4824	4.5328	4.4965	4.5023
pos_13757	7-hydroxy-coumarin	metab_13740	C09315	-	204.064979682	pos	M+ACN+H	C9H6O3	1.5681	-	-	-	map01110	Biosynthesis of secondary metabolites	Metabolism	Global and overview maps	-	-	-	0.115339397314	78.3	-	-3.33205642967232	2.8269	3.1085	3.5654	2.2002	3.9382	2.6200	3.7156	3.8435	4.3365	3.4489	3.5163	3.8573	3.9221	3.5684	3.3143	3.8468	3.5446	4.1063	3.9202	3.6337	3.5545	4.0754	3.7852	3.7867	3.8432	3.8875
pos_13772	Ala-Val-OH	metab_13755	-	-	297.10731187700003	pos	M+H	C13H16N2O6	1.55281666667	-	-	-	-	-	-	-	-	-	-	0.0514396015929	63.0	-	-2.704466538900029	5.1510	4.7133	3.7516	3.3208	2.8523	4.0865	4.7793	4.6681	5.3487	4.8158	4.9219	4.8118	4.5868	4.2509	4.7078	4.5758	4.9123	5.0722	4.4362	2.8479	4.9763	5.0933	4.7505	4.7802	4.7855	4.8050
pos_13793	D-1-[(3-Carboxypropyl)amino]-1-deoxyfructose	metab_13776	-	HMDB0038663	230.101685669	pos	M+H-2H2O	C10H19NO7	1.53025	10003-63-1	-	-	-	-	-	-	Organic acids and derivatives	Carboxylic acids and derivatives	Amino acids, peptides, and analogues	0.0415206863103	-	78.0	-2.3134843443378	5.1620	5.5455	5.5087	5.3225	5.3017	5.4243	5.7411	5.6073	5.6407	5.2534	5.4878	5.5734	5.6677	5.5049	5.5352	4.9491	5.9584	5.9425	5.7580	5.2895	5.9619	5.9467	5.5835	5.6034	5.6200	5.5825
pos_13821	L-Pyridosine	metab_13804	-	HMDB0029443	318.143908286	pos	M+ACN+Na	C12H18N2O4	1.50763333333	31489-08-4	-	-	-	-	-	-	Organic acids and derivatives	Carboxylic acids and derivatives	Amino acids, peptides, and analogues	0.0154970341055	-	67.1	5.82953579522678	3.0537	2.8026	2.5638	2.6034	2.5390	2.5160	3.4262	3.1579	5.1267	4.9705	4.3341	2.4165	4.7359	4.7045	2.5631	4.5756	3.3915	4.6447	4.7085	2.5346	4.3660	4.7197	4.5952	4.5807	4.5844	4.5923
pos_13844	N-Acetyl-L-tyrosine	metab_13827	C01657	HMDB0000866	256.117004048	pos	M+CH3OH+H	C11H13NO4	1.49226666667	537-55-3	-	-	-	-	-	-	Organic acids and derivatives	Carboxylic acids and derivatives	Amino acids, peptides, and analogues	0.137838829765	-	65.5	-4.23620927742033	2.3563	2.3131	2.3014	2.4020	2.3376	2.3147	2.4087	2.3198	2.8407	2.5634	2.2904	2.2154	2.3550	2.9415	2.9275	3.1884	3.6749	4.6390	2.6642	2.3332	3.0163	4.6330	3.3587	3.3305	3.3973	3.4652
pos_13860	Chalconosakuranetin	metab_13843	-	HMDB0037509	413.12244995599997	pos	M+H-2H2O	C22H24O10	1.4768666666699999	31187-54-9	-	-	-	-	-	-	Phenylpropanoids and polyketides	Flavonoids	Flavonoid glycosides	0.016887368302	-	56.1	-1.4372145673831498	2.6403	3.8038	4.1169	2.8028	4.1192	2.5985	3.2456	3.4724	5.6052	5.7430	3.9179	3.9767	5.5409	5.4182	3.5119	4.6793	5.1353	4.9763	4.7535	4.1931	4.5977	4.9520	5.0302	5.0353	5.0233	5.0188
pos_13955	3-Hydroxymandelic acid	metab_13938	-	HMDB0000750	169.049172073	pos	M+H	C8H8O4	1.39223333333	17119-15-2	-	-	-	-	-	-	Benzenoids	Phenols	1-hydroxy-4-unsubstituted benzenoids	0.0159622493057	77.7	-	-2.1607288081084097	4.0403	4.1314	4.0369	4.0180	4.0775	4.0892	3.9088	4.1444	3.9215	4.0999	3.9598	3.8919	4.3456	4.0081	3.9377	4.1324	4.2145	3.9572	4.8883	4.1093	4.1727	3.9471	4.1692	4.1855	4.1757	4.1734
pos_13961	2-Formylaminobenzaldehyde	metab_13944	C03574	-	150.054694269	pos	M+H	C8H7NO2	1.38453333333	-	-	-	map00380	Tryptophan metabolism	Metabolism	Amino acid metabolism	-	-	-	0.113241158749	60.5	-	-1.74864695780088	3.6929	3.8783	3.9706	4.3411	4.0803	3.9144	3.8154	3.7570	3.8859	4.3655	3.9249	4.0322	4.5335	3.9557	3.8773	4.0836	4.3671	4.1120	3.8612	4.5578	4.0486	4.0910	4.0549	4.1140	4.1448	4.1723
pos_13974	3-(Cystein-S-yl)acetaminophen	metab_13957	-	HMDB0240217	253.063564332	pos	M+H-H2O	C11H14N2O4S	1.36145	53446-10-9	-	-	-	-	-	-	Organic acids and derivatives	Carboxylic acids and derivatives	Amino acids, peptides, and analogues	0.05361758593740001	-	57.5	-2.13041353820319	4.7206	4.8323	4.4158	2.7240	4.1505	4.7706	4.3739	4.0757	3.6531	3.8205	4.5771	4.4477	4.4733	4.5457	3.0713	3.2863	4.1134	4.4494	2.9441	3.6348	3.6055	4.4401	4.2829	4.2990	4.3330	4.2865
pos_14012	6-({[3,4-dihydroxy-4-(hydroxymethyl)oxolan-2-yl]oxy}methyl)oxane-2,3,4,5-tetrol	metab_13995	-	HMDB0140855	295.101501095	pos	M+H-H2O	C11H20O10	1.30758333333	-	-	-	-	-	-	-	Organic oxygen compounds	Organooxygen compounds	Carbohydrates and carbohydrate conjugates	0.0237753690151	-	55.8	-2.74743988724542	4.4212	4.7428	5.0380	5.0857	4.4797	4.7990	4.8014	4.1159	3.7221	4.1700	4.1935	4.3060	5.1055	4.1518	4.1950	4.1375	4.5880	4.2153	4.1347	5.5451	4.9455	4.1868	4.7035	4.7148	4.7129	4.7285
pos_14028	S-Allyl-L-cysteine	metab_14011	C16759	-	162.05757806	pos	M+H	C6H11NO2S	1.28453333333	-	-	-	-	-	-	-	-	-	-	0.0412801588752	73.1	-	-4.64429645190361	3.7409	3.9272	4.1006	4.0894	4.1352	4.0188	4.5766	4.0028	4.5022	3.8902	3.7074	3.9000	4.1090	3.7202	4.0691	3.7945	4.7896	3.9292	4.0386	4.4909	4.4450	3.9158	3.9686	4.0003	4.0054	4.0080
pos_14072	5-Phenyl-1,3-oxazinane-2,4-dione	metab_14055	C16596	HMDB0060400	233.09136636	pos	M+ACN+H	C10H9NO3	1.21548333333	-	-	-	-	-	-	-	Benzenoids	Benzene and substituted derivatives	Not Available	0.0299359121103	-	58.6	-3.67595754676394	3.6026	3.5745	4.1784	3.4700	4.4645	2.7146	4.7399	4.1779	4.6800	4.1907	4.5614	5.2507	4.2917	4.0504	4.5382	3.9838	4.2928	5.2172	4.6601	4.1300	4.9905	5.2260	4.5256	4.5326	4.5480	4.5535
pos_14107	D-Pantothenic acid	metab_14090	C00864	-	202.10686493900002	pos	M+H-H2O	C9H17NO5	1.15415	-	Vitamins and Cofactors	Vitamins	map01100;map01110;map00770;map00410	Metabolic pathways;Biosynthesis of secondary metabolites;Pantothenate and CoA biosynthesis;beta-Alanine metabolism	Metabolism;Metabolism;Metabolism;Metabolism	Global and overview maps;Global and overview maps;Metabolism of cofactors and vitamins;Metabolism of other amino acids	-	-	-	0.0541278534198	77.8	-	-2.3707583615291803	4.8258	4.8318	4.6681	4.4247	4.5000	4.8363	4.7534	4.6027	4.9039	4.7940	5.1963	5.1004	5.1501	5.1305	4.6421	4.8439	5.0359	5.1543	4.7530	4.4321	5.1967	5.1473	4.8672	4.8909	4.8968	4.9242
pos_14125	Calcium propionate	metab_14108	C18379	-	187.02737835	pos	M+H	C6H10CaO4	1.1465333333299998	-	-	-	-	-	-	-	-	-	-	0.11077371615	56.6	-	-2.13880397789476	4.2445	3.7897	3.4913	3.6359	3.2590	4.4645	4.2188	4.3052	4.4612	4.1416	4.2392	3.7579	3.7463	4.2576	4.3059	3.9339	4.0588	3.9689	4.4550	3.4831	4.1220	3.9953	4.1535	4.0870	4.1431	4.2048
pos_14139	3-Amino-2-piperidone	metab_14122	-	HMDB0000323	115.086498345	pos	M+H	C5H10N2O	1.1389333333299998	1892-22-4	-	-	-	-	-	-	Organic acids and derivatives	Carboxylic acids and derivatives	Amino acids, peptides, and analogues	0.0376885176479	52.4	-	-0.798014543272005	2.6672	2.9565	2.7410	3.3038	3.6050	2.9684	2.8408	2.9103	2.8890	4.5273	4.9109	2.9079	4.4683	5.0505	3.0115	3.2856	4.0463	3.2511	3.1938	4.0364	3.2233	3.2461	4.1421	4.1682	4.1721	4.1806
pos_14142	2-(2-Thienyl)furan	metab_14125	-	HMDB0029715	192.04720828799998	pos	M+ACN+H	C8H6OS	1.13135	27521-80-8	-	-	-	-	-	-	Organoheterocyclic compounds	Heteroaromatic compounds	Not Available	0.0541311371414	-	50.1	-3.68668671711097	3.9404	3.9777	4.0862	3.0264	3.8877	3.8831	4.4422	3.8260	4.0038	4.2246	4.7977	4.5217	4.6124	4.4152	3.6133	3.3583	4.4871	4.6843	3.5069	4.0436	4.5648	4.7428	4.2705	4.2220	4.2530	4.2745
pos_14183	O-Hydroxyhippuric acid	metab_14166	C07588	-	237.08631797599998	pos	M+ACN+H	C9H9NO4	1.07178333333	-	-	-	-	-	-	-	-	-	-	0.160045821282	65.5	-	-3.41099456839285	3.5664	3.7256	4.3526	4.5382	4.1528	3.9193	3.8223	4.0345	4.2094	4.0049	4.4430	4.1402	4.4890	4.4008	4.3660	4.5990	4.2903	4.8018	4.8069	4.4592	4.0646	4.8159	4.2163	4.2359	4.3667	4.2885
pos_14229	(E)-2-Butenyl-4-methyl-threonine	metab_14212	C12029	-	188.127660586	pos	M+H	C9H17NO3	1.04166666667	-	-	-	-	-	-	-	-	-	-	0.130566299501	69.7	-	-2.45432239027362	2.7157	2.5964	2.9134	2.4201	3.1779	3.1297	2.6559	2.8700	3.2032	3.5740	2.9521	3.9219	3.6053	3.9573	3.4532	3.0979	3.9413	4.8688	4.0846	2.7148	4.8049	4.9137	3.9245	3.8317	3.9288	3.8247
pos_14240	2,2-Dimethyloxirane	metab_14223	-	HMDB0034431	73.06515418779999	pos	M+H	C4H8O	1.0342166666700001	558-30-5	-	-	-	-	-	-	Organoheterocyclic compounds	Epoxides	Not Available	0.0611889930992	74.6	-	5.0359722867192	3.8370	3.7668	4.2239	4.0403	4.3517	3.6752	3.7193	3.8054	3.6757	3.7106	3.7810	3.6371	3.8411	3.9738	3.9893	4.5403	3.9599	3.8178	3.7327	4.5093	3.8853	3.8231	3.9703	3.9817	4.0253	4.0167
pos_14268	N-(1-Deoxy-1-fructosyl)proline	metab_14251	-	HMDB0038493	278.122832153	pos	M+H	C11H19NO7	0.982266666667	29118-61-4	-	-	-	-	-	-	Organoheterocyclic compounds	Benzodioxanes	Phenylbenzodioxanes	0.139631708489	-	86.5	-2.15155389972704	4.2349	4.7821	4.3230	4.5094	4.1253	4.7274	3.7566	4.0463	2.7531	2.7248	2.6968	2.8395	2.7681	3.9055	3.8153	4.5377	2.8822	2.8291	3.8488	3.9299	3.6771	2.8327	3.9931	4.1054	4.1387	4.1154
pos_14300	N2-Succinyl-L-ornithine	metab_14283	C03415	HMDB0001199	233.112544465	pos	M+H	C9H16N2O5	0.9598	899816-95-6	-	-	map01100;map00330	Metabolic pathways;Arginine and proline metabolism	Metabolism;Metabolism	Global and overview maps;Amino acid metabolism	Organic acids and derivatives	Carboxylic acids and derivatives	Amino acids, peptides, and analogues	0.111162793346	50.1	-	-2.81590137604298	2.6973	3.7751	2.6422	3.4693	5.2857	2.6555	2.8028	2.6607	2.6810	4.1377	3.8549	3.6347	4.7621	3.8665	2.7026	3.0960	4.5231	4.2643	4.3120	5.4811	4.6724	4.2606	4.3931	4.3200	4.4374	4.4090
pos_14304	Galactopinitol A	metab_14287	-	HMDB0039475	401.100901847	pos	M+2Na-H	C13H24O11	0.952333333333	64290-91-1	-	-	-	-	-	-	Organic oxygen compounds	Organooxygen compounds	Carbohydrates and carbohydrate conjugates	0.0874496602754	-	53.6	-5.965959133183018	3.7983	4.3549	4.2298	3.9311	3.7088	3.6858	4.8820	4.1174	5.1498	4.5191	4.7937	5.0173	5.1813	4.8479	4.4364	4.5079	5.0871	5.4312	5.0357	4.0119	4.9332	5.4245	4.8777	4.8258	4.9116	4.8453
pos_14311	Phenylacetaldehyde	metab_14294	C00601	HMDB0006236	121.064638718	pos	M+H	C8H8O	0.952333333333	122-78-1	-	-	map01100;map00360;map01120;map00643	Metabolic pathways;Phenylalanine metabolism;Microbial metabolism in diverse environments;Styrene degradation	Metabolism;Metabolism;Metabolism;Metabolism	Global and overview maps;Amino acid metabolism;Global and overview maps;Xenobiotics biodegradation and metabolism	Benzenoids	Benzene and substituted derivatives	Phenylacetaldehydes	0.0166123368435	89.3	-	-1.270977541955	5.8759	5.4658	5.4332	5.4460	5.4745	5.3849	5.8763	5.7175	5.9727	5.6221	5.8010	5.6412	5.8542	5.7206	5.6071	5.5313	5.9017	6.1670	5.8085	5.6604	5.8522	6.1678	5.7569	5.7688	5.7704	5.7735
pos_14312	4-Hydroxybenzaldehyde	metab_14295	C00633	HMDB0011718	123.044030103	pos	M+H	C7H6O2	0.952333333333	123-08-0	-	-	map01100;map00627;map00623;map01120	Metabolic pathways;Aminobenzoate degradation;Toluene degradation;Microbial metabolism in diverse environments	Metabolism;Metabolism;Metabolism;Metabolism	Global and overview maps;Xenobiotics biodegradation and metabolism;Xenobiotics biodegradation and metabolism;Global and overview maps	Organic oxygen compounds	Organooxygen compounds	Carbonyl compounds	0.0201850798096	92.8	-	-0.211090187341385	6.3310	6.2962	6.2558	6.2218	6.3665	6.1516	6.5484	6.2778	6.7814	6.3129	6.5249	6.5448	6.6705	6.6388	6.4518	6.4491	6.6908	7.0501	6.6153	6.4533	6.6457	7.0579	6.5481	6.5577	6.5646	6.5680
pos_14322	N-Methylpelletierine	metab_14305	C06184	-	156.138023662	pos	M+H	C9H17NO	0.944866666667	-	-	-	map01110	Biosynthesis of secondary metabolites	Metabolism	Global and overview maps	-	-	-	0.149397565055	66.2	-	-1.72073678268232	4.1547	4.3304	5.1478	4.7962	4.6025	4.0326	4.5922	3.8068	2.2849	2.2567	2.2288	2.4057	2.2998	2.5222	2.3064	2.2924	3.5313	2.3607	4.0332	2.2780	3.2008	2.9783	4.1288	4.1375	4.0531	3.9971
pos_14326	CGMP	metab_14309	C00942	-	346.053742655	pos	M+H	C10H12N5O7P	0.9374166666670001	-	Nucleic acids	Cyclic nucleotides	map00230	Purine metabolism	Metabolism	Nucleotide metabolism	-	-	-	0.065582270214	94.8	-	-2.80585373742992	4.0599	3.2764	2.9945	3.3871	3.0309	3.0079	3.6892	3.2726	4.6201	5.4083	4.5155	2.9081	3.6090	5.1184	3.0550	4.6689	5.0503	5.2373	4.7071	3.0265	4.6584	5.2324	4.5133	4.5547	4.5751	4.5753
pos_14339	3-Hydroxy-DL-kynurenine	metab_14322	C02794	-	225.086455564	pos	M+H	C10H12N2O4	0.929933333333	-	-	-	-	-	-	-	-	-	-	0.08412722589780001	67.3	-	-2.3551450360527	0.9423	0.1971	0.1928	0.2318	0.2062	0.1977	3.8881	0.1996	4.6243	4.2596	4.1726	0.1638	4.7761	3.9323	1.0291	4.8549	0.2609	4.5530	4.1243	3.4030	3.4483	4.5951	4.0984	4.0296	4.0392	4.0198
pos_14342	(3-Arylcarbonyl)-alanine	metab_14325	C03450	-	194.080721208	pos	M+H	C10H11NO3	0.929933333333	-	-	-	-	-	-	-	-	-	-	0.08760788722780001	72.8	-	-2.3226366805040297	4.0940	4.4121	4.5085	4.5041	4.3362	4.4216	4.3079	4.3526	4.1619	4.3316	4.5808	4.5560	4.2077	4.7384	4.4440	4.6185	4.4740	4.7294	5.1963	4.3940	5.0931	4.7702	4.5238	4.5666	4.6167	4.5729
pos_14357	3'-Prenylapigenin 7-[rhamnosyl-(1->6)-glucoside]	metab_14340	-	HMDB0034634	346.101000712	pos	M+2Na	C32H38O14	0.9224	245054-57-3	-	-	-	-	-	-	Phenylpropanoids and polyketides	Flavonoids	Flavonoid glycosides	0.0661077573773	-	69.9	-4.0169027054701605	5.7070	5.9003	5.9613	5.9859	5.5617	5.8739	5.6808	5.7801	5.7104	5.4513	5.9821	6.1317	5.7155	5.8372	5.9040	5.9537	5.5111	5.8183	5.5949	5.7608	5.8651	5.8199	5.7763	5.8270	5.8287	5.8442
pos_14435	7,8-dihydro-L-Biopterin	metab_14418	C02953	-	240.108485222	pos	M+H	C9H13N5O3	0.9074	-	-	-	-	-	-	-	-	-	-	0.07075352398439999	91.4	-	-2.63699157486393	3.0989	3.3935	3.1696	3.1447	3.2041	3.0571	3.8440	3.1793	4.3682	5.0836	3.8317	2.9573	4.5311	4.2238	4.1601	4.7273	4.2131	3.9416	4.1726	4.0185	3.9070	3.9515	4.3379	4.2664	4.3199	4.2960
pos_14449	Uric acid	metab_14432	C00366	HMDB0000289	169.035153575	pos	M+H	C5H4N4O3	0.9074	69-93-2	-	-	map01100;map00230;map01120	Metabolic pathways;Purine metabolism;Microbial metabolism in diverse environments	Metabolism;Metabolism;Metabolism	Global and overview maps;Nucleotide metabolism;Global and overview maps	Organoheterocyclic compounds	Imidazopyrimidines	Purines and purine derivatives	0.032060236554799997	79.8	-	-2.7546725087711	4.6254	4.6620	4.0927	5.5136	4.7193	4.2259	4.3522	5.3666	5.4116	6.4677	4.8302	4.5271	6.4242	5.9124	4.5391	5.9857	6.1706	5.4867	5.6335	4.6797	5.7730	5.4306	5.7950	5.8182	5.8219	5.8269
pos_14469	(3S,5S)-Carbapenam-3-carboxylic acid	metab_14452	C17367	-	156.06506590700002	pos	M+H	C7H9NO3	0.8999166666670001	-	-	-	map01130;map00332	Biosynthesis of antibiotics;Carbapenem biosynthesis	Metabolism;Metabolism	Global and overview maps;Biosynthesis of other secondary metabolites	-	-	-	0.052340219380000004	74.8	-	-2.92585123263385	3.8452	4.3627	4.2740	4.1131	4.1363	4.0878	4.1979	4.2223	4.2145	4.0489	4.2210	4.1394	4.2931	4.1758	4.2887	4.1865	4.2841	4.5812	4.2043	4.2527	4.3484	4.5797	4.1783	4.2333	4.2076	4.2004
pos_14481	Glycylproline	metab_14464	-	HMDB0000721	173.091686138	pos	M+H	C7H12N2O3	0.892416666667	704-15-4	-	-	-	-	-	-	Organic acids and derivatives	Carboxylic acids and derivatives	Amino acids, peptides, and analogues	0.067188437609	87.4	-	-2.22301379086188	4.4001	4.7885	4.6657	4.8212	4.8606	4.7795	4.7336	4.5588	4.6678	4.7975	4.7062	4.8623	4.7087	4.6446	4.7276	4.9146	5.1189	5.0777	4.8232	4.1383	5.0006	5.0591	4.7415	4.8048	4.7938	4.8043
pos_14485	3-Buten-1-amine	metab_14468	C12244	-	72.0811934081	pos	M+H	C4H9N	0.892416666667	-	-	-	-	-	-	-	-	-	-	0.056996980008699995	81.8	-	5.876770615241469	6.2439	6.2220	6.2580	6.2377	6.3025	6.1842	6.2208	6.1714	6.1697	6.1482	6.1772	6.3037	6.2538	6.2170	6.2703	6.1774	6.3656	6.2690	6.1562	6.2731	6.3513	6.2609	6.2008	6.2382	6.2297	6.2610
pos_14495	Nalpha-Acetyl-L-arginine	metab_14478	-	-	217.129007423	pos	M+H	C8H16N4O3	0.8849166666670001	-	-	-	-	-	-	-	-	-	-	0.0366175477641	80.0	-	-2.35699966106001	4.6111	4.4571	4.4024	4.7011	4.5429	4.5607	4.6821	4.7625	4.9526	4.7745	4.9947	4.3153	4.8951	4.9600	5.0105	4.7377	5.0998	4.9245	4.9953	4.8772	4.9598	4.9218	4.8104	4.8288	4.8173	4.8466
pos_14584	Occidentoside	metab_14567	-	HMDB0030574	353.090886077	pos	M+2H	C36H32O15	0.79345	77782-91-3	-	-	-	-	-	-	Phenylpropanoids and polyketides	Coumarins and derivatives	Hydroxycoumarins	0.07441221602869999	-	51.4	-9.8001755603691	3.7237	5.5004	5.3843	5.7096	5.5946	5.3602	5.5098	5.3115	4.8485	2.6903	4.2515	5.6206	4.1293	3.4418	5.7188	4.6474	2.8182	5.1530	3.8604	5.8189	5.6406	5.1408	5.2639	5.3091	5.3115	5.3433
pos_14603	Rosmic acid	metab_14586	-	HMDB0032082	355.15237316900004	pos	M+H-2H2O	C21H26O7	0.7630666666670001	197799-63-6	-	-	-	-	-	-	Lipids and lipid-like molecules	Prenol lipids	Terpene lactones	0.12158569095699999	-	63.8	-4.17015953197867	3.1400	3.0965	3.0848	3.6872	3.1212	3.0982	3.1926	3.1033	5.1944	4.5578	4.5293	2.9984	3.3219	4.8123	3.1453	4.4813	4.3432	3.1998	4.6885	3.5881	4.4872	3.2033	4.3192	4.2558	4.3761	4.2840
pos_14634	3,4-Dehydrothiomorpholine-3-carboxylate	metab_14617	C04445	-	146.026627789	pos	M+H	C5H7NO2S	0.717316666667	-	-	-	-	-	-	-	-	-	-	0.0150116881635	56.0	-	-2.74522326542335	3.9749	3.7430	3.8803	4.0791	4.0526	3.5743	4.2605	4.0295	5.2009	4.1560	4.6807	3.3614	4.3750	3.9113	4.1127	3.7968	5.1633	5.4075	4.5362	3.7251	4.5799	5.3904	4.5858	4.5890	4.6008	4.5902
pos_14639	N-Acetyl-DL-Glutamic acid	metab_14622	C00624	-	190.070504135	pos	M+H	C7H11NO5	0.7097666666670001	-	-	-	map01100;map00220;map01110;map01210;map01230;map01130	Metabolic pathways;Arginine biosynthesis;Biosynthesis of secondary metabolites;2-Oxocarboxylic acid metabolism;Biosynthesis of amino acids;Biosynthesis of antibiotics	Metabolism;Metabolism;Metabolism;Metabolism;Metabolism;Metabolism	Global and overview maps;Amino acid metabolism;Global and overview maps;Global and overview maps;Global and overview maps;Global and overview maps	-	-	-	0.07763368242680001	53.0	-	-2.61685278270269	5.0331	4.4076	4.4772	4.6255	4.3914	4.3015	4.0867	4.4891	5.2542	4.6277	5.6333	4.1973	4.8430	4.8333	4.3974	4.5445	4.8345	5.7789	4.8728	4.1558	4.3097	5.7702	4.8446	4.8917	4.8962	4.9275
pos_14649	3,3',5,5'-Tetrahydroxy-6,7-methyleneoxy-4'-methoxyflavone 3-glucuronide	metab_14632	-	HMDB0038030	537.084327199	pos	M+H	C23H20O15	0.694716666667	-	-	-	-	-	-	-	Phenylpropanoids and polyketides	Flavonoids	Flavonoid glycosides	0.08371245397480001	66.7	-	-5.911741415766211	4.2765	5.4249	4.6943	4.9478	4.9399	4.8697	5.1169	4.7080	3.6391	5.6541	4.7172	4.6045	5.6881	5.4228	5.0071	5.7455	4.1548	4.5948	5.1009	4.5273	4.6059	4.6062	5.1466	5.2066	5.1352	5.1310
pos_14724	Semilepidinoside B	metab_14707	-	HMDB0033108	430.15567791	pos	M+ACN+Na	C17H22N2O7	0.64965	-	-	-	-	-	-	-	Organic oxygen compounds	Organooxygen compounds	Carbohydrates and carbohydrate conjugates	0.054386023102799996	-	63.1	-7.627961306448669	4.8911	6.0502	5.9399	6.0379	6.2228	5.9889	5.4805	5.6332	5.5102	4.2002	4.9639	5.5292	3.7022	3.8237	5.7094	5.3081	3.1882	4.9877	5.1030	6.2920	5.7625	4.9035	5.6724	5.6320	5.6792	5.6858
pos_14725	Guanidylic acid (guanosine monophosphate)	metab_14708	-	-	364.064155834	pos	M+H	C10H14N5O8P	0.64965	-	-	-	-	-	-	-	-	-	-	0.019087819357	97.8	-	-3.08396221695337	5.1222	5.2872	5.3818	5.4059	5.3000	5.3065	5.3603	5.1572	5.4351	5.3241	5.8891	5.8155	5.3671	5.5460	5.2854	5.3098	5.4767	5.7475	5.3800	5.2113	5.6508	5.7470	5.4200	5.4130	5.4204	5.4328
pos_14741	Guanine	metab_14724	C00242	HMDB0000132	152.056352721	pos	M+H	C5H5N5O	0.64965	73-40-5	Nucleic acids	Bases	map01100;map00230	Metabolic pathways;Purine metabolism	Metabolism;Metabolism	Global and overview maps;Nucleotide metabolism	Organoheterocyclic compounds	Imidazopyrimidines	Purines and purine derivatives	0.0444417949077	89.0	-	-2.20798685719832	5.6724	5.5650	5.5378	5.5381	5.4761	5.6496	5.6090	5.5282	5.7953	5.9520	5.7460	5.7634	5.5397	5.8218	5.5032	5.8213	5.8391	5.7833	5.6612	5.5270	5.6799	5.7633	5.6361	5.6510	5.6732	5.6774
pos_14749	Pyrrolidine	metab_14732	-	HMDB0031641	72.0811966542	pos	M+H	C4H9N	0.64965	123-75-1	-	-	-	-	-	-	Organoheterocyclic compounds	Pyrrolidines	Not Available	0.0577634495386	80.8	-	5.92244337959998	6.6193	6.5977	6.6454	6.6154	6.7136	6.5753	6.6122	6.5522	6.5896	6.5825	6.6017	6.7047	6.6706	6.6455	6.6726	6.6020	6.7636	6.6472	6.5673	6.6503	6.7233	6.6389	6.5901	6.6295	6.6391	6.6484
pos_14781	METHACHOLINE	metab_14764	C07471	HMDB0015654	160.13275691299998	pos	M+H	C8H17NO2	0.634716666667	55-92-5	-	-	-	-	-	-	Organic nitrogen compounds	Organonitrogen compounds	Quaternary ammonium salts	0.037448537376	50.9	-	-2.81731575659199	5.8679	5.8048	5.6020	5.6531	5.3597	5.8587	5.6693	5.7308	5.4251	5.5004	5.3471	5.6684	5.8223	5.6395	5.4195	5.3324	5.4056	5.5377	5.4872	5.4165	5.3937	5.5075	5.5864	5.6056	5.6248	5.5978
pos_14793	Eriodictyol 7-(6-trans-p-coumaroylglucoside)	metab_14776	-	HMDB0039922	614.190731747	pos	M+NH4	C30H28O13	0.627233333333	-	-	-	-	-	-	-	Phenylpropanoids and polyketides	Flavonoids	Flavonoid glycosides	0.0817439750461	-	67.0	6.5675500906472095	4.2578	5.4273	4.5211	4.7472	4.9540	4.6172	4.7977	4.2683	4.2415	5.8974	4.4655	4.4877	5.8589	5.8029	4.8680	5.6975	4.4733	4.8557	5.2419	4.2346	4.5924	4.8445	5.2372	5.2321	5.2091	5.1571
pos_14800	N-Acetyl-D-glucosaminate	metab_14783	C01133	-	238.09142192099998	pos	M+H	C8H15NO7	0.627233333333	-	-	-	-	-	-	-	-	-	-	0.06714160952460001	75.7	-	-2.97924642261842	5.0687	4.7202	4.7214	4.7354	5.2583	4.8213	4.8676	4.8729	4.8508	4.5359	5.2248	3.4657	4.6327	4.9034	4.1973	4.7751	5.0732	5.0150	4.9827	5.1782	4.6913	5.0036	4.8274	4.8237	4.8796	4.8718
pos_14801	Ergothioneine	metab_14784	C05570	HMDB0003045	230.09515290299998	pos	M+H	C9H15N3O2S	0.627233333333	497-30-3	-	-	map00340	Histidine metabolism	Metabolism	Amino acid metabolism	Organic acids and derivatives	Carboxylic acids and derivatives	Amino acids, peptides, and analogues	0.0363875612915	87.8	-	-2.71189162368844	4.8060	5.2228	4.9788	5.2837	5.4165	4.7934	5.2501	5.1522	5.5943	5.1562	5.6912	5.3220	5.1738	5.0992	5.1388	5.2273	5.7395	5.4755	5.4987	5.3493	5.7192	5.3859	5.4190	5.4300	5.4494	5.4142
pos_14823	Asparaginyl-Hydroxyproline	metab_14806	-	HMDB0028732	228.09727233099997	pos	M+H-H2O	C9H15N3O5	0.6199	-	-	-	-	-	-	-	Organic acids and derivatives	Carboxylic acids and derivatives	Amino acids, peptides, and analogues	0.08262330298119999	-	65.4	-2.48881821171129	3.1337	4.4719	5.1661	5.5628	5.3872	4.0308	3.1863	4.7522	3.4950	3.6853	4.2963	4.5644	5.1367	4.6448	4.8434	5.7314	3.5950	4.1911	3.2032	5.8565	3.1853	4.3102	5.0484	4.9656	4.9952	4.9885
pos_14842	7-Methyladenine	metab_14825	C02241	HMDB0011614	150.076903104	pos	M+H	C6H7N5	0.604983333333	935-69-3	-	-	-	-	-	-	Organoheterocyclic compounds	Imidazopyrimidines	Purines and purine derivatives	0.152241825553	56.9	-	-3.47873988764696	3.2503	2.9249	2.9132	3.4060	3.2433	2.9266	3.1116	2.9433	4.6952	4.7062	4.4750	2.8269	4.7024	4.5533	2.9737	4.0817	4.0950	4.7816	4.2999	3.2602	4.1936	4.7542	4.1457	4.2607	4.1584	4.2725
pos_14847	Sucrose	metab_14830	C00089	HMDB0000258	365.10448571300003	pos	M+Na	C12H22O11	0.597516666667	57-50-1	Carbohydrates	Oligosaccharides	map01100;map02060;map00500;map02010;map00052	Metabolic pathways;Phosphotransferase system (PTS);Starch and sucrose metabolism;ABC transporters;Galactose metabolism	Metabolism;Environmental Information Processing;Metabolism;Environmental Information Processing;Metabolism	Global and overview maps;Membrane transport;Carbohydrate metabolism;Membrane transport;Carbohydrate metabolism	Organic oxygen compounds	Organooxygen compounds	Carbohydrates and carbohydrate conjugates	0.0385999518389	88.3	-	-2.76656834430626	5.3384	5.1534	5.2889	5.2070	5.2240	5.3519	4.9770	5.1678	5.2824	3.6380	5.5817	5.4286	4.4407	4.1957	5.1509	4.6436	3.7956	5.2242	5.0281	5.5079	5.2529	5.1879	5.2679	5.2617	5.2444	5.2850
pos_14849	5'-CMP	metab_14832	C00055	-	324.058220215	pos	M+H	C9H14N3O8P	0.597516666667	-	Nucleic acids	Nucleotides	map00240;map01100	Pyrimidine metabolism;Metabolic pathways	Metabolism;Metabolism	Nucleotide metabolism;Global and overview maps	-	-	-	0.125048488731	56.6	-	-2.80842395059044	5.0879	4.7194	4.8639	4.3760	4.7203	4.9626	4.8800	4.7564	4.2916	5.1524	4.8776	4.7359	5.0960	5.2502	4.6256	5.1703	5.2497	4.2839	4.9856	4.9312	4.9191	4.5160	4.8764	4.7801	4.8771	4.9131
pos_14850	3-hydroxytridecanoic acid	metab_14833	-	HMDB0061655	275.159358227	pos	M+2Na-H	C13H26O3	0.597516666667	-	-	-	-	-	-	-	Lipids and lipid-like molecules	Fatty Acyls	Fatty acids and conjugates	0.229132359126	-	50.9	-0.00606188575975484	4.0901	4.1018	3.6795	3.7326	4.1559	3.5057	4.5306	4.1755	4.9613	4.8787	4.7204	4.6191	5.3236	4.9701	4.7921	4.7756	5.0193	4.2819	4.5533	4.2898	4.5617	4.7071	4.6963	4.5185	4.6810	4.5108
pos_14857	Niacinamide	metab_14840	C00153	HMDB0001406	123.055187163	pos	M+H	C6H6N2O	0.597516666667	98-92-0	Vitamins and Cofactors	Vitamins	map01100;map00760	Metabolic pathways;Nicotinate and nicotinamide metabolism	Metabolism;Metabolism	Global and overview maps;Metabolism of cofactors and vitamins	Organoheterocyclic compounds	Pyridines and derivatives	Pyridinecarboxylic acids and derivatives	0.0290375215141	54.9	-	-0.8364781336618441	4.7544	4.9508	5.0449	4.8955	4.9385	4.9940	4.8640	4.5817	4.3373	5.0081	4.7702	4.6894	5.1434	5.1018	4.7535	5.0722	5.5892	4.9080	5.0123	4.8479	5.2434	4.8699	4.9751	4.9794	5.0035	4.9855
pos_14877	10-Acetoxyligustroside	metab_14860	-	HMDB0035217	624.232752308	pos	M+ACN+H	C27H34O14	0.5826	57799-95-8	-	-	-	-	-	-	Lipids and lipid-like molecules	Prenol lipids	Terpene glycosides	0.09065807958170001	-	68.2	6.99252807776121	5.1515	5.6495	5.8010	5.6609	5.5780	5.4846	5.8660	5.5039	5.3801	4.1437	5.0556	5.6647	4.1870	4.1646	5.7253	5.0488	4.4051	5.6084	4.9553	5.2786	5.9092	5.6253	5.7096	5.6795	5.6524	5.6166
pos_14904	Phosphocholine	metab_14887	C00588	-	184.07294393400002	pos	M+H	C5H14NO4P	0.575166666667	-	-	-	map01100;map00564	Metabolic pathways;Glycerophospholipid metabolism	Metabolism;Metabolism	Global and overview maps;Lipid metabolism	-	-	-	0.00918735265549	92.9	-	-2.0596924094875697	6.1456	6.5523	6.5100	6.1469	6.6189	6.6060	6.7471	6.2898	6.6698	6.5239	6.9799	7.4405	6.8056	6.9916	6.9265	6.8177	6.5477	6.2241	6.1831	6.7443	7.1186	6.2126	6.7468	6.7526	6.7563	6.7500
pos_14908	Acetylcholine	metab_14891	C01996	HMDB0000895	146.11716313600002	pos	M+H	C7H15NO2	0.575166666667	51-84-3	Hormones and transmitters	Neurotransmitters	map00564	Glycerophospholipid metabolism	Metabolism	Lipid metabolism	Organic nitrogen compounds	Organonitrogen compounds	Quaternary ammonium salts	0.014331935291299999	85.0	-	-2.7015396072615703	4.9130	5.2080	5.8414	5.5028	5.9866	5.0771	5.4293	5.0880	4.6780	5.6960	5.1573	5.1047	5.6995	5.2792	4.7676	4.9293	5.2336	5.2901	5.3449	5.8869	5.3295	5.2600	5.4148	5.4273	5.4268	5.4184
pos_14912	AMINOHYDROXYBUTYRIC ACID	metab_14895	-	-	120.06537374700001	pos	M+H	C4H9NO3	0.575166666667	-	-	-	-	-	-	-	-	-	-	0.032323323818900004	96.3	-	-1.22492537664552	6.2119	6.0119	6.1594	5.9251	5.9135	6.0207	6.2330	6.0823	6.1825	6.0651	6.1773	6.2056	6.0449	6.0200	6.0885	6.1398	6.3272	6.3170	6.2813	5.5562	6.3132	6.3218	6.1076	6.1345	6.1381	6.1351
pos_14922	Kanokoside A	metab_14905	C17428	HMDB0035635	441.174910344	pos	M+H-2H2O	C21H32O12	0.5677	64703-85-1	-	-	-	-	-	-	Organic acids and derivatives	Carboxylic acids and derivatives	Amino acids, peptides, and analogues	0.0638736641244	-	68.9	-1.28767527755917	4.3297	4.4091	4.4925	3.8980	4.4937	4.3817	5.2716	4.4968	5.5078	4.8751	5.6182	5.8536	5.4102	5.2760	5.0719	4.7854	3.9652	3.9120	4.8339	4.6427	5.0865	3.9156	5.0212	5.0039	5.0017	4.9549
pos_14924	Saccharopine	metab_14907	C00449	HMDB0000279	277.138598413	pos	M+H	C11H20N2O6	0.5677	997-68-2	-	-	map01100;map00310;map01110;map00300;map01230;map01130	Metabolic pathways;Lysine degradation;Biosynthesis of secondary metabolites;Lysine biosynthesis;Biosynthesis of amino acids;Biosynthesis of antibiotics	Metabolism;Metabolism;Metabolism;Metabolism;Metabolism;Metabolism	Global and overview maps;Amino acid metabolism;Global and overview maps;Amino acid metabolism;Global and overview maps;Global and overview maps	Organic acids and derivatives	Carboxylic acids and derivatives	Amino acids, peptides, and analogues	0.024683568775299997	91.3	-	-2.9492677652015	4.2719	3.4071	4.0267	3.4963	5.0090	4.0951	4.1390	5.4389	4.5707	4.4641	4.5832	3.3089	4.8762	4.8494	3.4559	4.0085	4.9359	4.9746	5.6459	5.5136	4.2848	4.9909	4.8428	4.8390	4.8593	4.8351
pos_14929	L-Prolinamide	metab_14912	C19781	-	115.086520459	pos	M+H	C5H10N2O	0.5677	-	-	-	-	-	-	-	-	-	-	0.056341248444699996	81.6	-	-0.604166999063321	3.0555	2.9595	3.3167	4.4910	4.5836	3.0544	3.5188	3.8767	3.9105	4.8408	4.9046	3.4371	5.2721	5.1955	3.0083	3.8462	4.7802	4.7878	4.1418	4.5276	4.2285	4.7749	4.5765	4.5532	4.5506	4.6025
pos_14942	Argininosuccinic acid	metab_14925	C03406	HMDB0000052	291.129001572	pos	M+H	C10H18N4O6	0.5602333333330001	2387-71-5	Peptides	Amino acids	map01100;map00220;map01110;map01230;map00250;map01130	Metabolic pathways;Arginine biosynthesis;Biosynthesis of secondary metabolites;Biosynthesis of amino acids;Alanine, aspartate and glutamate metabolism;Biosynthesis of antibiotics	Metabolism;Metabolism;Metabolism;Metabolism;Metabolism;Metabolism	Global and overview maps;Amino acid metabolism;Global and overview maps;Global and overview maps;Amino acid metabolism;Global and overview maps	Organic acids and derivatives	Carboxylic acids and derivatives	Amino acids, peptides, and analogues	0.030949176072299998	77.2	-	-3.13375706072244	5.0989	5.6290	5.4842	4.1321	4.3432	5.7199	5.6661	5.6798	5.7506	5.3059	6.0258	6.1538	5.7531	5.5166	6.0008	4.2643	5.6295	6.1856	5.7479	4.2970	6.1750	6.1481	5.6826	5.6680	5.6525	5.6572
pos_15068	L-Histidine	metab_15051	C00135	HMDB0000177	156.076583853	pos	M+H	C6H9N3O2	0.5079333333330001	71-00-1	Peptides	Amino acids	map01100;map01110;map00340;map02010;map01230;map00970;map00410	Metabolic pathways;Biosynthesis of secondary metabolites;Histidine metabolism;ABC transporters;Biosynthesis of amino acids;Aminoacyl-tRNA biosynthesis;beta-Alanine metabolism	Metabolism;Metabolism;Metabolism;Environmental Information Processing;Metabolism;Genetic Information Processing;Metabolism	Global and overview maps;Global and overview maps;Amino acid metabolism;Membrane transport;Global and overview maps;Translation;Metabolism of other amino acids	Organic acids and derivatives	Carboxylic acids and derivatives	Amino acids, peptides, and analogues	0.04356753462730001	96.8	-	-1.09061260273804	6.5135	6.7070	6.8084	6.5266	6.7436	6.7389	6.7261	6.7907	6.7780	6.6138	6.9522	6.9599	6.7986	6.8226	7.0037	6.7149	6.8356	6.8005	6.7858	7.0098	6.9682	6.7925	6.7512	6.7796	6.7884	6.7948
pos_15085	Beta-Alanyl-L-lysine	metab_15068	C05341	HMDB0060442	218.14939172400003	pos	M+H	C9H19N3O3	0.500433333333	-	-	-	map00410	beta-Alanine metabolism	Metabolism	Metabolism of other amino acids	Organic acids and derivatives	Peptidomimetics	Hybrid peptides	0.0392223855549	72.3	-	-2.42324767049434	4.6263	4.5622	4.6864	5.2817	5.1679	4.5482	5.0104	4.7152	5.2044	4.7450	4.7983	4.7303	4.7702	4.4692	4.7834	4.7826	5.7974	5.3812	5.1663	4.2165	5.3714	5.3601	5.0484	5.0759	5.0678	5.0894
pos_15086	Methionyl-Serine	metab_15069	-	HMDB0028982	201.07152186	pos	M+H-2H2O	C8H16N2O4S	0.500433333333	-	-	-	-	-	-	-	Organic acids and derivatives	Carboxylic acids and derivatives	Amino acids, peptides, and analogues	0.09173507425699999	-	68.6	9.72877536313406	2.9427	3.3622	3.4697	5.2999	4.8604	3.2256	3.2228	2.9189	2.9264	3.9213	3.4076	3.1681	4.8611	4.9290	2.9668	2.9725	4.4909	3.0025	3.9271	4.5205	4.0604	3.0060	4.3201	4.3878	4.3419	4.4066
pos_15093	D-Pipecolic acid	metab_15076	-	HMDB0005960	130.08618073600002	pos	M+H	C6H11NO2	0.500433333333	1723-00-8	-	-	-	-	-	-	Organic acids and derivatives	Carboxylic acids and derivatives	Amino acids, peptides, and analogues	0.0492496064195	79.2	-	-0.5755582466486711	6.4455	6.2769	6.1162	6.0756	6.0892	6.1759	6.5498	6.2219	6.5942	6.4408	6.5918	6.4324	6.3759	6.5332	6.3503	6.2614	6.7290	6.7607	6.4208	6.1171	6.5232	6.7452	6.3973	6.4199	6.4398	6.4447
pos_15094	Lysyl-Valine	metab_15077	-	HMDB0028964	123.594090066	pos	M+2H	C11H23N3O3	0.500433333333	-	-	-	-	-	-	-	Organic acids and derivatives	Carboxylic acids and derivatives	Amino acids, peptides, and analogues	0.07129374347350001	-	65.5	-1.282123225012	4.1481	4.1791	4.3857	4.4173	4.4619	4.0805	4.2400	4.3139	4.6089	4.5432	4.8770	4.7688	4.5446	4.7291	4.0122	4.5752	5.0643	4.9657	4.4394	4.4109	4.6992	4.9658	4.5497	4.5745	4.6115	4.6151
pos_15105	N1-Acetylspermidine	metab_15088	C00612	HMDB0001276	188.175226984	pos	M+H	C9H21N3O	0.49296666666699995	14278-49-0	-	-	-	-	-	-	Organic acids and derivatives	Carboximidic acids and derivatives	Carboximidic acids	0.0477857278214	90.3	-	-2.7341950323625	4.2273	4.7307	4.8199	5.1827	5.0968	4.7564	4.6092	4.6572	5.2043	5.7475	5.4706	4.5331	5.6315	5.7412	4.5492	5.4763	5.9161	5.8167	5.2019	5.0181	5.6902	5.7938	5.3649	5.4034	5.3904	5.4135
neg_1	Glutamylvaline	metab_15246	-	HMDB0028832	245.113647708	neg	M-H, M+K-2H, M+Cl, 2M-H, M+Na-2H, M-H2O-H	C10H18N2O5	1.53015	5879-06-1	-	-	-	-	-	-	Organic acids and derivatives	Carboxylic acids and derivatives	Amino acids, peptides, and analogues	0.0197590472055	-	67.1	-2.63099373397211	6.0133	6.3290	6.3665	6.0922	6.1285	6.2142	6.6131	6.3696	6.5067	6.1059	6.3726	6.5027	6.5251	6.3452	6.3865	5.8101	6.8476	6.8520	6.6332	6.0583	6.8190	6.8337	6.4475	6.4602	6.4625	6.4679
neg_4	Adenylosuccinate	metab_15249	C03794	-	462.06600387599997	neg	M-H, M+Na-2H, M+K-2H, 2M-H, M-2H	C14H18N5O11P	1.22815	-	-	-	map01100;map00250;map00230	Metabolic pathways;Alanine, aspartate and glutamate metabolism;Purine metabolism	Metabolism;Metabolism;Metabolism	Global and overview maps;Amino acid metabolism;Nucleotide metabolism	-	-	-	0.017355192918900003	83.9	-	-1.64712073613666	6.1604	6.3946	6.1870	5.5217	5.9453	6.1695	6.3214	6.2938	6.7222	6.2157	6.9458	6.3834	6.5769	6.6207	6.3783	5.7117	6.8271	7.0549	6.5191	5.4599	6.7404	7.0470	6.5142	6.4974	6.5086	6.5127
neg_16	Lepidimoic acid	metab_15261	-	HMDB0041096	643.171511028	neg	M-H, M+FA-H, 2M-H, M-H2O-H	C12H18O10	0.654633333333	157676-09-0	-	-	-	-	-	-	Organic oxygen compounds	Organooxygen compounds	Carbohydrates and carbohydrate conjugates	0.044625332707799996	-	91.1	-2.27270701672956	7.9329	6.7440	7.5195	6.8177	7.3404	6.9987	6.5499	7.2170	5.1570	5.7274	5.8416	6.1491	5.8290	5.3335	6.8121	6.9522	6.4616	6.1539	6.0979	6.6769	6.3243	6.1758	7.0712	7.0599	7.0301	7.0365
neg_23	3-Fucosyllactose	metab_15268	-	HMDB0002094	487.165821516	neg	M-H, M+Cl, M+FA-H, 2M-H	C18H32O15	1.05588333333	41312-47-4	-	-	-	-	-	-	Organic oxygen compounds	Organooxygen compounds	Carbohydrates and carbohydrate conjugates	0.0601414146994	-	55.7	-2.09427631447854	5.5169	6.6839	6.6330	6.5197	6.5192	6.4806	6.6047	6.4273	5.6345	3.8667	5.9081	6.7979	5.4700	5.2100	6.6826	5.6035	4.7627	6.1239	5.4832	6.7261	6.4172	6.1111	6.3502	6.3319	6.2950	6.3529
neg_24	Inosine	metab_15269	C00294	HMDB0000195	267.072905889	neg	M-H, 2M-H, 3M-H, M+Cl	C10H12N4O5	1.08671666667	58-63-9	-	-	map01100;map00230	Metabolic pathways;Purine metabolism	Metabolism;Metabolism	Global and overview maps;Nucleotide metabolism	Nucleosides, nucleotides, and analogues	Purine nucleosides	Not Available	0.0236206358465	92.9	-	-2.19031496424448	6.7565	6.4975	6.6140	6.0815	6.4643	6.5495	6.8013	6.9288	6.7425	6.6252	6.6725	7.1382	6.6058	6.8394	6.0639	6.8123	7.2453	6.4749	6.7246	6.2898	6.5381	6.4484	6.6769	6.6773	6.6937	6.6959
neg_39	L-Glutamate	metab_15284	C00302;C00025;C00217	-	146.044834383	neg	M-H, M+FA-H, M-H2O-H	C5H9NO4	0.5714	-	-;Peptides;Hormones and transmitters;Peptides	-;Amino acids;Neurotransmitters;Amino acids	map01110;map01200;map00330;map00220;map00332;map00250;map00630;map00430;map00471;map02010;map00860;map01100;map00480;map01120;map01210;map00340;map00524;map01230;map00660;map00460;map00650;map00910;map02020;map00970;map01130	Biosynthesis of secondary metabolites;Carbon metabolism;Arginine and proline metabolism;Arginine biosynthesis;Carbapenem biosynthesis;Alanine, aspartate and glutamate metabolism;Glyoxylate and dicarboxylate metabolism;Taurine and hypotaurine metabolism;D-Glutamine and D-glutamate metabolism;ABC transporters;Porphyrin and chlorophyll metabolism;Metabolic pathways;Glutathione metabolism;Microbial m…	Metabolism;Metabolism;Metabolism;Metabolism;Metabolism;Metabolism;Metabolism;Metabolism;Metabolism;Environmental Information Processing;Metabolism;Metabolism;Metabolism;Metabolism;Metabolism;Metabolism;Metabolism;Metabolism;Metabolism;Metabolism;Metabolism;Metabolism;Environmental Information Processing;Genetic Information Processing;Metabolism	Global and overview maps;Global and overview maps;Amino acid metabolism;Amino acid metabolism;Biosynthesis of other secondary metabolites;Amino acid metabolism;Carbohydrate metabolism;Metabolism of other amino acids;Metabolism of other amino acids;Membrane transport;Metabolism of cofactors and vitamins;Global and overview maps;Metabolism of other amino acids;Global and overview maps;Global and ov…	-	-	-	0.074453655279	84.4	-	-7.11957629339972	6.4944	6.4929	6.5902	6.0921	6.3771	6.6398	6.7331	6.3037	6.6242	6.6401	6.6515	6.8854	6.6620	6.5819	6.5725	6.1469	6.7456	6.8068	6.7647	5.8857	6.8112	6.8090	6.5621	6.6133	6.6321	6.6334
neg_41	Melibiose	metab_15286	C05400;C05402	HMDB0000048	387.113369962	neg	M+FA-H, 2M-H, 2M+FA-H	C12H22O11	0.58655	585-99-9	-;Carbohydrates	-;Oligosaccharides	map02010;map00052	ABC transporters;Galactose metabolism	Environmental Information Processing;Metabolism	Membrane transport;Carbohydrate metabolism	Organic oxygen compounds	Organooxygen compounds	Carbohydrates and carbohydrate conjugates	0.0319721975201	88.0	-	-3.05284883409848	6.4962	6.4735	6.5390	6.1791	6.4881	6.5976	6.1787	6.7450	6.6608	4.8531	6.7149	7.3167	5.0830	4.8490	6.8013	4.9387	5.0321	6.5778	6.3500	6.7327	6.2024	6.5677	6.5223	6.5142	6.5367	6.5450
neg_59	Nebularine	metab_15304	C01736	HMDB0029956	503.160996504	neg	M+K-2H, 2M+FA-H, 2M-H	C10H12N4O4	0.578983333333	550-33-4	-	-	-	-	-	-	Nucleosides, nucleotides, and analogues	Purine nucleosides	Not Available	0.0292152135118	-	74.4	-8.460199566809761	5.7160	6.1344	6.2187	6.1284	6.3102	6.1386	6.1603	6.2358	6.1564	5.1070	5.9894	6.6233	5.5703	5.6567	6.3476	5.3393	6.3298	6.3776	5.8857	6.5070	6.2520	6.3588	6.1699	6.1487	6.1787	6.1707
neg_66	5-Hydroxy-7,3',4'-trimethoxy-8-methylisoflavone 5-neohesperidoside	metab_15311	-	HMDB0030627	649.218593969	neg	M-H, M+Cl, M+FA-H	C31H38O15	1.1254	87611-94-7	-	-	-	-	-	-	Phenylpropanoids and polyketides	Isoflavonoids	Isoflavonoid O-glycosides	0.092777373038	-	75.9	7.38193371728838	2.8818	4.4256	4.9565	4.7801	5.0857	4.7115	4.9777	4.4190	2.9176	2.9454	2.9490	4.8766	3.2388	2.9896	4.9985	2.9195	3.0185	3.6614	2.9894	5.3996	4.6130	3.5972	4.6145	4.5499	4.5250	4.5437
neg_86	Ethyl glucuronide	metab_15331	-	HMDB0010325	259.021723715	neg	M-H, 3M-H, M+K-2H	C8H14O7	0.578983333333	17685-04-0	-	-	-	-	-	-	Organic oxygen compounds	Organooxygen compounds	Carbohydrates and carbohydrate conjugates	0.0276977876681	-	72.6	-4.54184234431015	6.1597	6.4027	6.4644	6.2827	6.3685	6.5672	6.5751	6.7396	6.5777	6.1541	6.5191	6.8964	6.2860	6.4851	6.5980	6.1922	6.1415	6.8376	6.2921	6.4884	6.6221	6.8353	6.5125	6.5244	6.5376	6.5376
neg_87	D-1,5-Anhydrofructose	metab_15332	-	HMDB0041561	207.050079727	neg	M-H, M+FA-H, M-H2O-H	C6H10O5	0.578983333333	75414-43-6	-	-	-	-	-	-	Organoheterocyclic compounds	Oxanes	Not Available	0.0566184709469	-	60.1	-6.1831757365105	5.3974	5.8798	6.0571	6.0290	6.1028	5.8952	5.9289	5.8015	6.1498	5.9838	5.7527	5.8753	5.9930	5.6721	6.3736	6.0661	5.4944	5.7946	5.7007	6.1454	6.0084	5.7850	5.9273	5.9737	5.9790	5.9801
neg_116	L-Tryptophan	metab_15361	C00078	HMDB0000929	203.08174141599997	neg	M-H, M+FA-H, M+Na-2H	C11H12N2O2	2.2113	73-22-3	Peptides	Amino acids	map01100;map01110;map00970;map01210;map01230;map00260;map01130;map00400;map00380;map00404	Metabolic pathways;Biosynthesis of secondary metabolites;Aminoacyl-tRNA biosynthesis;2-Oxocarboxylic acid metabolism;Biosynthesis of amino acids;Glycine, serine and threonine metabolism;Biosynthesis of antibiotics;Phenylalanine, tyrosine and tryptophan biosynthesis;Tryptophan metabolism;Staurosporine biosynthesis	Metabolism;Metabolism;Genetic Information Processing;Metabolism;Metabolism;Metabolism;Metabolism;Metabolism;Metabolism;Metabolism	Global and overview maps;Global and overview maps;Translation;Global and overview maps;Global and overview maps;Amino acid metabolism;Global and overview maps;Amino acid metabolism;Amino acid metabolism;Biosynthesis of other secondary metabolites	Organoheterocyclic compounds	Indoles and derivatives	Indolyl carboxylic acids and derivatives	0.0315497402841	90.6	-	-4.21277918965001	6.4801	6.0877	6.4557	6.0411	6.5298	5.6698	6.5140	6.1555	6.8619	6.1412	6.5751	7.0953	6.3449	6.5278	6.0276	6.5886	6.3544	7.0241	5.9984	6.2124	6.2079	7.0151	6.4954	6.5157	6.5283	6.5185
neg_125	Glutamylphenylalanine	metab_15370	-	HMDB0029156	293.11376392799997	neg	M-H, M+Na-2H, M-H2O-H	C14H18N2O5	2.67281666667	20556-22-3	-	-	-	-	-	-	Organic acids and derivatives	Carboxylic acids and derivatives	Amino acids, peptides, and analogues	0.028523527244599996	59.2	-	-1.8064781021211496	5.2467	4.8725	4.7335	4.2741	4.7482	4.6467	5.3477	4.8677	5.3927	5.0206	5.3070	5.0776	5.1863	5.1667	4.9576	4.5026	5.3678	5.5915	5.3735	4.6595	5.3010	5.5871	5.1597	5.1532	5.1328	5.1587
neg_130	Riboflavin (Vitamin B2)	metab_15375	-	-	375.130092604	neg	M-H, M+Cl, M+FA-H	C17H20N4O6	2.99968333333	-	-	-	-	-	-	-	-	-	-	0.06683243915749999	78.5	-	-2.43352390097626	2.5033	4.3341	4.4448	4.7755	4.7486	4.6964	4.6375	3.9575	4.2137	4.4145	3.5891	4.6562	4.3283	4.5372	4.7123	4.3699	4.3087	5.0965	4.0713	4.9146	3.2652	4.7839	4.7225	4.7021	4.6866	4.6530
neg_132	L-Glutamine	metab_15377	C00064	HMDB0000641	145.060875149	neg	M-H, M+FA-H, M-H2O-H	C5H10N2O3	0.563783333333	56-85-9	Peptides	Amino acids	map01100;map00630;map00220;map00230;map01120;map00471;map02010;map00910;map01230;map00240;map00250;map02020;map00970	Metabolic pathways;Glyoxylate and dicarboxylate metabolism;Arginine biosynthesis;Purine metabolism;Microbial metabolism in diverse environments;D-Glutamine and D-glutamate metabolism;ABC transporters;Nitrogen metabolism;Biosynthesis of amino acids;Pyrimidine metabolism;Alanine, aspartate and glutamate metabolism;Two-component system;Aminoacyl-tRNA biosynthesis	Metabolism;Metabolism;Metabolism;Metabolism;Metabolism;Metabolism;Environmental Information Processing;Metabolism;Metabolism;Metabolism;Metabolism;Environmental Information Processing;Genetic Information Processing	Global and overview maps;Carbohydrate metabolism;Amino acid metabolism;Nucleotide metabolism;Global and overview maps;Metabolism of other amino acids;Membrane transport;Energy metabolism;Global and overview maps;Nucleotide metabolism;Amino acid metabolism;Signal transduction;Translation	Organic acids and derivatives	Carboxylic acids and derivatives	Amino acids, peptides, and analogues	0.0204318819104	69.3	-	-6.781774365183718	6.2633	6.2839	6.2760	5.9991	6.2192	6.4635	6.4673	6.3316	6.2107	6.3082	6.2409	6.4637	6.5600	6.5309	6.3232	5.8785	6.3846	6.5066	6.4675	5.1932	6.2204	6.5046	6.3458	6.3567	6.3654	6.3638
neg_144	Gluconic acid	metab_15389	C00257	HMDB0000625	195.050039466	neg	M-H, 2M-H, M-H2O-H	C6H12O7	0.5941	526-95-4	Carbohydrates	Monosaccharides	map01100;map01110;map01120;map01200;map01130;map00030	Metabolic pathways;Biosynthesis of secondary metabolites;Microbial metabolism in diverse environments;Carbon metabolism;Biosynthesis of antibiotics;Pentose phosphate pathway	Metabolism;Metabolism;Metabolism;Metabolism;Metabolism;Metabolism	Global and overview maps;Global and overview maps;Global and overview maps;Global and overview maps;Global and overview maps;Carbohydrate metabolism	Organic oxygen compounds	Organooxygen compounds	Carbohydrates and carbohydrate conjugates	0.0572761819288	66.9	-	-5.03331662670438	8.0005	7.9869	7.8647	7.7938	7.8259	8.0346	7.8594	7.8077	7.7033	7.5709	7.5746	7.4041	7.8438	8.0292	7.6234	8.0419	7.8281	7.6338	7.6681	7.6875	7.6305	7.6324	7.8361	7.8761	7.8877	7.8920
neg_149	Egonol gentiobioside	metab_15394	-	HMDB0034281	649.216887418	neg	M-H, M+Cl, M+FA-H	C31H38O15	0.654633333333	-	-	-	-	-	-	-	Phenylpropanoids and polyketides	2-arylbenzofuran flavonoids	Not Available	0.138088154001	-	93.8	4.75736334794108	0.7978	5.2776	5.5079	5.5964	5.7186	5.3690	5.4220	4.9680	0.8281	3.0229	0.8550	5.6162	2.9453	2.5133	5.1961	3.8718	2.5382	4.3358	2.2441	6.1839	5.3901	3.9593	5.2064	5.2906	5.1717	5.1668
neg_159	Uridine diphosphate-N-acetylglucosamine	metab_15404	C00043	HMDB0000290	606.073153146	neg	M-H, M+K-2H, M+Na-2H	C17H27N3O17P2	0.723283333333	528-04-1	-	-	map01100;map01502;map00520;map00550;map00524;map00540;map01130	Metabolic pathways;Vancomycin resistance;Amino sugar and nucleotide sugar metabolism;Peptidoglycan biosynthesis;Neomycin, kanamycin and gentamicin biosynthesis;Lipopolysaccharide biosynthesis;Biosynthesis of antibiotics	Metabolism;Human Diseases;Metabolism;Metabolism;Metabolism;Metabolism;Metabolism	Global and overview maps;Drug resistance: Antimicrobial;Carbohydrate metabolism;Glycan biosynthesis and metabolism;Biosynthesis of other secondary metabolites;Glycan biosynthesis and metabolism;Global and overview maps	Nucleosides, nucleotides, and analogues	Pyrimidine nucleotides	Pyrimidine nucleotide sugars	0.04349651393349999	90.4	-	-1.87799358554686	6.3752	6.6816	6.1077	6.3145	6.2121	6.8469	6.4114	6.7265	6.6964	6.8051	6.6869	7.1209	6.7857	6.6802	7.0227	7.1164	6.8029	7.2769	6.6804	5.8189	7.1002	7.2590	6.8412	6.8335	6.7984	6.8168
neg_184	Omega-Carboxy-trinor-leukotriene B4	metab_15429	-	HMDB0013032	359.1474775	neg	M-H2O-H, 2M+FA-H, M+Na-2H	C18H26O6	5.977283333330001	-	-	-	-	-	-	-	Lipids and lipid-like molecules	Fatty Acyls	Fatty acids and conjugates	0.0324727468082	-	75.3	-2.49641418409784	4.8093	4.5789	4.5734	5.2794	3.9461	4.5137	4.7081	4.8231	3.8216	4.1562	3.8715	3.7477	4.0998	3.9705	4.2153	4.3527	4.3173	3.7914	4.4809	3.6796	4.2602	3.9263	4.4118	4.3776	4.3911	4.3949
neg_192	Mytilin B	metab_15437	-	HMDB0033442	327.118214062	neg	M-H2O-H, M+K-2H, M+Cl	C14H22N2O8	0.915916666667	70579-26-9	-	-	-	-	-	-	Organic acids and derivatives	Carboxylic acids and derivatives	Amino acids, peptides, and analogues	0.09041619771369999	-	55.4	-4.50829281508127	5.2754	5.3427	5.2185	4.9774	4.9988	5.3241	5.6039	5.1194	4.8189	4.7576	5.0670	5.3175	4.9152	5.1400	5.5530	5.0347	4.9732	4.9542	5.0242	5.0634	5.3405	4.9354	5.2109	5.1485	5.1644	5.1179
neg_196	Uridine	metab_15441	C00299	HMDB0000296	243.061550269	neg	M-H, M+Cl, M+FA-H	C9H12N2O6	0.9311166666670001	58-96-8	Nucleic acids	Nucleosides	map00240;map01100	Pyrimidine metabolism;Metabolic pathways	Metabolism;Metabolism	Nucleotide metabolism;Global and overview maps	Nucleosides, nucleotides, and analogues	Pyrimidine nucleosides	Not Available	0.0347534140619	88.9	-	-2.906591356884669	6.0957	5.7145	5.2829	5.5983	5.5291	5.9735	5.5688	5.4675	5.9829	6.0649	5.8154	5.4010	5.7881	5.6897	5.3322	5.5985	6.2287	6.2060	5.8967	5.4738	5.6974	6.1881	5.8061	5.8260	5.7966	5.8274
neg_199	Adenosine	metab_15444	C00212	HMDB0000050	312.094329114	neg	M-H, M+FA-H, M+Cl	C10H13N5O4	0.954166666667	58-61-7	Nucleic acids	Nucleosides	map01100;map00230	Metabolic pathways;Purine metabolism	Metabolism;Metabolism	Global and overview maps;Nucleotide metabolism	Nucleosides, nucleotides, and analogues	Purine nucleosides	Not Available	0.0266278498699	91.7	-	-2.22367565724555	6.5495	6.3851	6.2371	6.1050	6.2163	6.4378	6.1123	6.1617	6.3659	6.0147	6.1190	6.1710	5.4384	5.6522	6.2467	6.1428	5.5031	5.9915	5.8876	6.1258	6.0926	6.0034	6.1866	6.2090	6.2119	6.2087
neg_286	(2S,4S)-Monatin	metab_15531	-	HMDB0041309	327.070421123	neg	M+Na-2H, M+Cl	C14H16N2O5	0.556116666667	146142-94-1	-	-	-	-	-	-	Organic acids and derivatives	Carboxylic acids and derivatives	Amino acids, peptides, and analogues	0.0639869763371	-	50.1	-1.79674480898366	4.0128	4.4746	4.3742	3.2101	4.0779	4.5142	4.6187	4.8086	4.7189	4.3071	5.0151	4.9988	4.7167	4.5825	4.8536	3.3138	4.5607	5.1617	4.9672	4.4685	4.9784	5.1499	4.6555	4.6889	4.7218	4.7041
neg_298	L-glycyl-L-hydroxyproline	metab_15543	-	HMDB0011173	233.0770074	neg	M+FA-H, 2M-H	C7H12N2O4	0.5714	-	-	-	-	-	-	-	Organic acids and derivatives	Carboxylic acids and derivatives	Amino acids, peptides, and analogues	0.0737556922903	-	57.2	-4.7976595077133215	4.2910	4.2123	4.6632	4.8744	4.7524	4.3804	5.0562	4.6179	5.0723	4.5824	4.6763	4.4869	4.7672	4.1952	4.5109	4.3901	5.3975	5.0598	5.1188	3.9868	4.9307	5.0304	4.7939	4.8608	4.8556	4.8639
neg_356	Poncirin	metab_15601	C09830	HMDB0037487;LMPK12140333	615.176214464	neg	M-H, M+Na-2H	C28H34O14	0.66225	14941-08-3	-	-	-	-	-	-	Phenylpropanoids and polyketides	Flavonoids	Flavonoid glycosides	0.0892040421016	-	64.5	8.749765755365232	5.8487	5.8362	5.3787	4.8403	5.2823	4.8349	4.8811	5.8882	5.2565	5.8325	5.3192	5.2426	6.0171	5.1068	4.8851	5.4076	5.3413	4.8285	5.3169	5.0800	5.4052	4.7322	5.5844	5.5338	5.4899	5.5361
neg_370	Liquiritigenin 4'-[3-acetylapiosyl-(1->2)-glucoside]	metab_15615	-	HMDB0035444;LMPK12140026	573.165909084	neg	M-H2O-H, M-H	C28H32O14	0.654633333333	226946-10-7	-	-	-	-	-	-	Phenylpropanoids and polyketides	Flavonoids	Flavonoid glycosides	0.0570211890404	-	79.0	7.6742030240162595	6.0881	6.3283	5.9042	4.8749	6.4281	5.5007	5.3914	5.8242	5.4357	5.3815	5.0906	5.1556	5.8613	4.3705	4.5823	5.1668	5.4243	5.5504	5.2192	5.5665	6.2300	5.5387	5.7861	5.7900	5.7473	5.7433
neg_421	Malic acid	metab_15666	C00711;C03668;C00149	HMDB0000744	133.013181441	neg	M-H2O-H, M-H	C4H6O5	0.654633333333	6915-15-7	-;-;Organic acids	-;-;Carboxylic acids	map01100;map00630;map01110;map01120;map01200;map00710;map00680;map00020;map02020;map00620;map01130;map00720	Metabolic pathways;Glyoxylate and dicarboxylate metabolism;Biosynthesis of secondary metabolites;Microbial metabolism in diverse environments;Carbon metabolism;Carbon fixation in photosynthetic organisms;Methane metabolism;Citrate cycle (TCA cycle);Two-component system;Pyruvate metabolism;Biosynthesis of antibiotics;Carbon fixation pathways in prokaryotes	Metabolism;Metabolism;Metabolism;Metabolism;Metabolism;Metabolism;Metabolism;Metabolism;Environmental Information Processing;Metabolism;Metabolism;Metabolism	Global and overview maps;Carbohydrate metabolism;Global and overview maps;Global and overview maps;Global and overview maps;Energy metabolism;Energy metabolism;Carbohydrate metabolism;Signal transduction;Carbohydrate metabolism;Global and overview maps;Energy metabolism	Organic acids and derivatives	Hydroxy acids and derivatives	Beta hydroxy acids and derivatives	0.06964069078539999	93.5	-	-7.937925570417451	7.3351	7.3447	7.2341	6.6140	6.9433	7.2549	7.3839	7.2526	7.4743	7.3396	7.3624	7.1224	7.4267	7.4074	7.4415	7.1361	7.4397	7.4899	7.3495	6.5892	7.3397	7.4857	7.2952	7.3467	7.3554	7.3650
neg_443	6''-O-alpha-D-Galactopyranosylciceritol	metab_15688	-	HMDB0036241	661.217750992	neg	M-H2O-H, M-H	C25H44O21	0.9083166666670001	92675-08-6	-	-	-	-	-	-	Organic oxygen compounds	Organooxygen compounds	Carbohydrates and carbohydrate conjugates	0.28862502611699997	-	93.8	-2.81711855162137	5.2162	5.3102	4.8523	4.2973	5.1327	5.7850	5.5883	4.7116	4.2589	3.6483	2.2394	4.8194	4.9563	3.2211	4.2794	3.3337	5.0573	3.9443	5.1810	4.6097	5.1464	4.0289	4.9909	4.7621	4.7286	4.9209
neg_466	Adrenochrome o-semiquinone	metab_15711	-	HMDB0012883	162.055184334	neg	M-H2O-H, 2M-H	C9H11NO3	0.9464833333329999	-	-	-	-	-	-	-	Organoheterocyclic compounds	Indoles and derivatives	Not Available	0.112891134879	-	52.1	-4.79230857843059	3.8673	3.6802	3.6538	2.8671	3.4403	3.7040	4.1493	3.6682	4.7332	4.1050	4.1721	3.9269	4.4950	4.3277	3.8412	4.1991	4.4131	5.1231	4.3260	3.8145	4.1917	5.0779	4.0818	4.1909	4.1809	4.1316
neg_471	L-Tyrosine	metab_15716	C00082	HMDB0000158	180.06569271900003	neg	M-H, M+FA-H	C9H11NO3	0.954166666667	60-18-4	Peptides	Amino acids	map01100;map01110;map00350;map00730;map00130;map00261;map01210;map01230;map00680;map00460;map00360;map00970;map01055;map01130;map00400;map00401;map01059	Metabolic pathways;Biosynthesis of secondary metabolites;Tyrosine metabolism;Thiamine metabolism;Ubiquinone and other terpenoid-quinone biosynthesis;Monobactam biosynthesis;2-Oxocarboxylic acid metabolism;Biosynthesis of amino acids;Methane metabolism;Cyanoamino acid metabolism;Phenylalanine metabolism;Aminoacyl-tRNA biosynthesis;Biosynthesis of vancomycin group antibiotics;Biosynthesis of antibi…	Metabolism;Metabolism;Metabolism;Metabolism;Metabolism;Metabolism;Metabolism;Metabolism;Metabolism;Metabolism;Metabolism;Genetic Information Processing;Metabolism;Metabolism;Metabolism;Metabolism;Metabolism	Global and overview maps;Global and overview maps;Amino acid metabolism;Metabolism of cofactors and vitamins;Metabolism of cofactors and vitamins;Biosynthesis of other secondary metabolites;Global and overview maps;Global and overview maps;Energy metabolism;Metabolism of other amino acids;Amino acid metabolism;Translation;Metabolism of terpenoids and polyketides;Global and overview maps;Amino aci…	Organic acids and derivatives	Carboxylic acids and derivatives	Amino acids, peptides, and analogues	0.06488971134600001	88.2	-	-5.103250203198	6.3224	6.1973	6.0815	5.7239	6.1826	6.0538	6.5624	6.1382	6.8865	6.1801	6.4296	6.5074	6.6070	6.5343	6.3802	6.1583	6.6980	7.1393	6.6105	6.2259	6.6280	7.1372	6.4704	6.4997	6.5093	6.5388
neg_476	4-(Glutamylamino) butanoate	metab_15721	C15767	HMDB0012161	231.09791785299998	neg	M-H2O-H, M-H	C9H16N2O5	0.961866666667	5105-96-4	-	-	map01100;map00330	Metabolic pathways;Arginine and proline metabolism	Metabolism;Metabolism	Global and overview maps;Amino acid metabolism	Organic acids and derivatives	Carboxylic acids and derivatives	Amino acids, peptides, and analogues	0.0541253107439	-	61.9	-3.8755019550556296	3.1672	3.6547	3.2193	3.1613	5.0277	3.4031	3.4588	3.3073	3.7755	4.0970	3.9588	3.7935	4.5559	4.1014	3.2856	3.7479	4.5340	4.3655	4.3627	5.1173	4.5410	4.3775	4.2925	4.3463	4.3367	4.3365
neg_483	N-Acetyl-L-glutamic acid	metab_15728	C00624	-	188.05559545900002	neg	M-H2O-H, M-H	C7H11NO5	0.9695666666670001	-	-	-	map01100;map00220;map01110;map01210;map01230;map01130	Metabolic pathways;Arginine biosynthesis;Biosynthesis of secondary metabolites;2-Oxocarboxylic acid metabolism;Biosynthesis of amino acids;Biosynthesis of antibiotics	Metabolism;Metabolism;Metabolism;Metabolism;Metabolism;Metabolism	Global and overview maps;Amino acid metabolism;Global and overview maps;Global and overview maps;Global and overview maps;Global and overview maps	-	-	-	0.0548046467512	82.4	-	-4.95349696003191	5.6916	5.7091	5.5942	5.6158	5.7128	5.5999	5.5256	5.5852	5.5360	5.6109	5.8690	5.6975	5.6097	5.5263	5.5539	5.6830	5.4999	5.7726	5.4148	5.4400	5.3097	5.7617	5.6179	5.6563	5.6517	5.6758
neg_491	3-(3-Hydroxyphenyl)-3-hydroxypropanoic acid	metab_15736	-	HMDB0002643	163.039113017	neg	M-H2O-H, M+FA-H	C9H10O4	0.954166666667	3247-75-4	-	-	-	-	-	-	Phenylpropanoids and polyketides	Phenylpropanoic acids	Not Available	0.061109188193	-	51.6	-5.2437284303854685	4.8980	4.7782	4.6866	4.2857	4.7423	4.6811	5.1040	4.7246	5.3974	4.8469	5.0585	5.0347	5.1505	5.1755	4.9293	4.7707	5.2020	5.6291	5.1384	4.8245	5.1485	5.6364	5.0254	5.0458	5.0579	5.0884
neg_492	Ethyl maltol	metab_15737	C20362	HMDB0031735	139.039010744	neg	M-H, M+FA-H	C7H8O3	1.0166	4940-11-8	-	-	-	-	-	-	Organoheterocyclic compounds	Pyrans	Pyranones and derivatives	0.052217939039199995	-	95.5	-7.54701594462795	4.4187	4.3901	4.2937	3.9641	4.2877	4.4568	4.4526	4.3941	4.4088	4.8059	4.8850	4.2376	4.7156	5.1370	4.3593	4.5948	4.5992	4.5240	4.5815	4.6192	4.4572	4.5136	4.5574	4.6032	4.5953	4.6089
neg_495	3-Dehydroquinate	metab_15740	C00944	HMDB0012710	171.029041045	neg	M-H2O-H, M+FA-H	C7H10O6	1.0166	-	-	-	map01100;map01130;map00400;map01110;map01230	Metabolic pathways;Biosynthesis of antibiotics;Phenylalanine, tyrosine and tryptophan biosynthesis;Biosynthesis of secondary metabolites;Biosynthesis of amino acids	Metabolism;Metabolism;Metabolism;Metabolism;Metabolism	Global and overview maps;Global and overview maps;Amino acid metabolism;Global and overview maps;Global and overview maps	Organic acids and derivatives	Hydroxy acids and derivatives	Alpha hydroxy acids and derivatives	0.0710591432468	-	81.1	-4.50346141523778	3.5883	3.5264	3.3497	2.8591	3.1286	3.4508	3.7091	3.4545	3.5188	4.0906	4.2876	3.6232	4.1024	4.5772	4.7845	3.9081	3.4861	3.9652	3.8276	3.7951	3.8181	3.9905	3.8642	3.9006	3.8952	3.9390
neg_504	A-L-Fucopyranosyl-(1->2)-b-D-galactopyranosyl-(1->2)-D-xylose	metab_15749	-	HMDB0041222	457.155418451	neg	M-H, M+FA-H	C17H30O14	1.0402333333299998	130136-27-5	-	-	-	-	-	-	Organic oxygen compounds	Organooxygen compounds	Carbohydrates and carbohydrate conjugates	0.0564359119769	-	84.0	-1.8787013203520304	4.7691	4.7000	4.6473	4.8480	4.0724	4.4528	4.5832	4.4608	4.0047	3.9095	4.4730	5.2568	4.3181	4.4755	4.8375	4.6051	4.2741	4.5471	4.3339	4.5133	4.4964	4.4722	4.6067	4.6286	4.5687	4.6060
neg_523	4-hydroxymidazolam	metab_15768	-	HMDB0061090	362.049960711	neg	M-H2O-H, M+Na-2H	C18H13ClFN3O	1.08671666667	-	-	-	-	-	-	-	Organoheterocyclic compounds	Benzodiazepines	1,4-benzodiazepines	0.07384748252369999	-	61.2	-9.555447275317288	4.0307	3.8764	4.0193	3.2332	3.9067	3.9185	4.0709	3.9196	4.6001	4.5574	4.6937	4.2923	4.0379	4.5380	3.6114	3.8395	4.5153	4.9199	4.3253	3.1412	4.4611	4.9396	4.2875	4.2938	4.3348	4.3536
neg_612	Licoagrone	metab_15857	-	HMDB0033614	741.26914226	neg	M-H, M+FA-H	C45H42O10	5.61663333333	-	-	-	-	-	-	-	Phenylpropanoids and polyketides	2-arylbenzofuran flavonoids	Not Available	0.11795039353700001	-	64.2	-1.8575933168421104	2.9171	2.9156	2.9000	2.9679	2.9454	2.9001	2.9996	2.9023	5.1845	5.2807	3.5513	2.8680	4.9818	5.0130	4.9668	5.5492	3.0538	3.0507	3.0247	2.9104	3.0134	3.0483	4.8428	4.7677	4.7274	4.7542
neg_616	Liqcoumarin	metab_15861	-	HMDB0029518	481.11307445	neg	M-H, 2M+FA-H	C12H10O4	5.7049333333300005	36695-19-9	-	-	-	-	-	-	Phenylpropanoids and polyketides	Coumarins and derivatives	Hydroxycoumarins	0.07020527283139999	-	58.6	-3.77728343262298	4.0469	4.6062	5.0937	4.8795	5.0673	4.6912	5.1932	5.3458	3.4227	3.8151	2.6715	3.5172	4.5209	3.9953	4.3708	4.2005	3.4430	3.7274	5.5437	4.7632	4.1849	3.7251	4.8439	4.8069	4.7984	4.7706
neg_643	D-Pantothenoyl-L-cysteine	metab_15888	C04079	HMDB0006834	643.217398275	neg	M+K-2H, 2M-H	C12H22N2O6S	5.961583333330001	-	-	-	map00770	Pantothenate and CoA biosynthesis	Metabolism	Metabolism of cofactors and vitamins	Organic acids and derivatives	Peptidomimetics	Hybrid peptides	0.0753023743771	-	58.7	-6.57976296089012	3.9015	3.8631	3.8211	3.8149	3.8438	3.8970	3.8140	3.8577	6.1197	6.2802	5.1288	4.8809	6.0573	5.6086	5.6358	6.3965	3.9312	3.8224	3.9372	3.8740	4.1197	3.8367	5.7871	5.7366	5.7212	5.7188
neg_655	20-hydroxylipoxin A4	metab_15900	-	HMDB0062748	349.20124548	neg	M-H2O-H, M-H	C20H32O6	6.05625	-	-	-	-	-	-	-	Lipids and lipid-like molecules	Fatty Acyls	Eicosanoids	0.0170038988981	-	65.4	-2.17843728871236	6.5492	6.1454	6.2592	6.6237	5.5806	6.2671	6.2858	6.7242	5.6001	6.1815	5.2687	4.9615	5.7302	5.4710	5.7434	5.7385	5.8158	5.7027	6.1204	5.2693	5.7911	5.7003	6.1454	6.1389	6.1323	6.1287
neg_668	1,11-Undecanedicarboxylic acid	metab_15913	-	HMDB0002327	243.159471578	neg	M-H2O-H, M-H	C13H24O4	6.11025	505-52-2	-	-	-	-	-	-	Lipids and lipid-like molecules	Fatty Acyls	Fatty acids and conjugates	0.0316582918651	62.9	-	-3.47762381353162	5.1652	5.2741	5.2697	5.0926	5.2194	5.1883	5.1796	5.1371	5.1243	5.1327	5.3085	5.2934	5.2412	5.2729	5.1761	5.1070	5.3946	5.3009	5.2277	5.3011	5.2797	5.3038	5.2232	5.2500	5.2454	5.2546
neg_670	9alpha-(3-Methyl-2E-pentenoyloxy)-4S-hydroxy-10(14)-oplopen-3-one	metab_15915	-	HMDB0040954	347.221931361	neg	M-H, M+FA-H	C21H32O4	6.117933333330001	147742-07-2	-	-	-	-	-	-	Lipids and lipid-like molecules	Prenol lipids	Sesquiterpenoids	0.07105583140930001	-	91.6	-2.44582887836688	4.7166	4.1340	4.5751	5.0944	3.4244	4.4222	4.4377	4.5825	2.7650	2.7927	2.8978	2.6801	2.8396	2.8369	3.1084	2.7668	3.6945	3.8588	4.4201	2.7225	4.0920	3.6094	4.1809	4.1842	4.1753	4.2394
neg_700	LPC(18:3)	metab_15945	C04230	-	562.313654606	neg	M+Cl, M+FA-H	C26H48NO7P	6.256716666669999	-	Lipids	Phospholipids	map00564	Glycerophospholipid metabolism	Metabolism	Lipid metabolism	-	-	-	0.0925481873745	87.8	-	-2.5235688280237403	6.3229	6.6738	6.6069	6.3349	6.5764	6.5944	6.7079	6.5513	6.7147	6.4590	6.4496	6.4904	6.0753	6.3751	6.7048	5.9846	5.8867	6.1815	6.7422	6.3913	6.3231	6.1801	6.6272	6.5659	6.5380	6.5546
neg_706	Avocadene 2-acetate	metab_15951	-	LMFA05000641;HMDB0031044	349.23756141800004	neg	M-H2O-H, M+Na-2H	C19H36O4	6.28738333333	51352-69-3	-	-	-	-	-	-	Lipids and lipid-like molecules	Fatty Acyls	Fatty alcohols	0.0520591059164	-	69.9	-2.24283000504527	5.9066	5.3827	4.6989	5.0184	4.6498	5.3102	5.1452	5.6784	3.9977	4.3545	4.2258	4.0280	4.4120	4.1150	4.5643	4.4666	4.4009	3.7934	4.2110	4.3893	4.3761	3.9751	5.0444	5.0283	4.9903	5.0165
neg_711	LPC(18:2)	metab_15956	-	-	564.329239969	neg	M+Cl, M+FA-H	C26H50NO7P	6.302733333330001	-	-	-	-	-	-	-	-	-	-	0.0910252832113	90.0	-	-2.814515577253601	6.7721	6.9872	6.9589	6.7844	6.9638	6.8745	6.9041	6.7990	6.9353	6.8801	6.9789	6.9371	6.8329	6.9998	6.8973	6.8166	6.6846	6.8384	6.9916	6.9847	6.8921	6.8543	7.0386	6.9947	6.9620	6.9529
neg_725	LPC(18:1)	metab_15970	C04230	-	566.34483514	neg	M+Cl, M+FA-H	C26H52NO7P	6.386933333330001	-	Lipids	Phospholipids	map00564	Glycerophospholipid metabolism	Metabolism	Lipid metabolism	-	-	-	0.0781023285518	85.9	-	-2.21400728454136	6.8638	7.0231	7.0507	6.8354	7.0962	6.9366	7.0025	6.9614	7.0281	6.9954	7.0878	7.0926	7.1620	7.1377	7.0698	7.0099	6.8787	6.7586	7.0786	7.0948	6.9309	6.7367	7.1490	7.0920	7.0854	7.0764
neg_757	D-Apiose	metab_16002	C01488;C21040	HMDB0029941	449.14681525199995	neg	M+FA-H, 3M-H	C5H10O5	6.570016666669999	639-97-4	-	-	-	-	-	-	Organic oxygen compounds	Organooxygen compounds	Carbohydrates and carbohydrate conjugates	0.04030434470830001	-	57.6	-5.79603516404822	5.6261	5.4345	5.2882	5.1018	5.0312	5.3816	5.4578	5.3246	3.4825	3.7141	2.9326	4.8250	4.5736	2.9731	5.0108	4.8752	4.7513	3.7492	4.6919	3.9375	4.8868	3.7094	5.3507	5.3844	5.3511	5.3486
neg_794	PE-NMe(18:1(11Z)/20:3(5Z,8Z,11Z))	metab_16039	-	HMDB0113123	826.558488168	neg	M+Cl, M+FA-H	C44H80NO8P	7.0462166666699995	-	-	-	-	-	-	-	Lipids and lipid-like molecules	Glycerophospholipids	Glycerophosphoethanolamines	0.147033032712	-	88.8	-1.00856240489745	6.7630	6.7502	6.6827	6.5670	6.4846	6.6273	6.6811	6.5040	6.3300	6.2623	6.7941	6.7417	6.2923	6.6006	6.5176	6.1792	6.7730	6.9262	6.6217	6.5123	6.8745	6.9197	6.7895	6.6971	6.6714	6.6522
neg_802	PE-NMe(18:1(11Z)/20:2(11Z,14Z))	metab_16047	-	HMDB0113122	828.574324178	neg	M+Cl, M+FA-H	C44H82NO8P	7.262366666669999	-	-	-	-	-	-	-	Lipids and lipid-like molecules	Glycerophospholipids	Glycerophosphoethanolamines	0.13706030731	-	85.3	-1.81693114029197	6.8540	6.8077	6.7759	6.6626	6.6578	6.7341	6.7790	6.6625	6.5216	6.6141	6.9041	6.8762	6.6780	6.7920	6.6881	6.5022	6.9089	6.9189	6.7040	6.6575	6.9428	6.8901	6.8897	6.7971	6.7754	6.7666
neg_920	LPE(18:2)	metab_16165	-	-	476.277019012	neg	M-H, 2M-H	C23H44NO7P	6.3333	-	-	-	-	-	-	-	-	-	-	0.039026319296499995	66.6	-	-2.6062784826700898	7.5415	7.7458	7.5993	7.5047	7.7749	7.6439	7.7079	7.7152	7.6634	7.6262	7.4994	7.4962	7.2557	7.5413	7.6455	7.3470	6.8232	7.0535	7.7375	7.6958	7.0484	7.0805	7.6757	7.6531	7.6375	7.6437
neg_927	PGA1	metab_16172	C04685	LMFA03010005	335.22189325799997	neg	M-H, 2M-H	C20H32O4	6.241383333330001	-	Lipids	Eicosanoids	-	-	-	-	-	-	-	0.020238441847	58.0	-	-2.64644548502946	6.3837	5.6245	5.4672	5.6038	5.1434	5.8638	5.6083	6.2824	4.5253	4.6564	4.6148	4.3731	4.7550	4.4633	4.8638	5.1741	5.2891	4.6004	5.2497	4.9934	5.1374	4.6346	5.6435	5.6249	5.6406	5.6299
neg_928	Cortolone	metab_16173	C05481	HMDB0003128	777.456140669	neg	M+Na-2H, 2M+FA-H	C21H34O5	6.2337166666699995	516-42-7	-	-	-	-	-	-	Lipids and lipid-like molecules	Steroids and steroid derivatives	Hydroxysteroids	0.22003666794799998	-	66.5	-1.53079234171846	5.4791	4.4520	4.4023	4.5998	4.2908	4.9736	4.8526	4.5393	3.2047	3.3447	3.0060	3.3477	3.3224	3.2918	4.1162	3.8910	3.9110	2.9407	3.7366	4.6139	3.6716	2.9383	4.5397	4.4535	4.3659	4.3318
neg_943	Goshonoside F1	metab_16188	-	HMDB0038539	483.295097424	neg	M-H, M+Na-2H	C26H44O8	6.16405	90851-24-4	-	-	-	-	-	-	Lipids and lipid-like molecules	Prenol lipids	Terpene glycosides	0.0224788779929	-	90.3	-2.5696937120710097	6.2051	6.2300	5.6472	5.6554	5.2900	6.0117	6.7419	6.0356	5.8734	4.9200	5.2098	6.1000	5.5435	5.5645	6.3196	5.4518	5.8226	5.6218	6.0691	4.9680	5.8407	5.6166	6.0051	6.0017	5.9837	5.9913
neg_947	Erinacine A	metab_16192	-	HMDB0040291	477.248081572	neg	M+Na-2H, M+FA-H	C25H36O6	6.156333333330001	-	-	-	-	-	-	-	Lipids and lipid-like molecules	Prenol lipids	Diterpenoids	0.0451624490857	-	91.3	3.0552550720646803	4.7548	4.0096	4.7668	5.3979	3.6356	4.5558	4.6148	4.4680	3.9030	4.1320	2.8370	2.7206	4.1274	2.8774	4.4335	4.3818	4.0257	4.0775	4.1946	3.4600	3.8714	4.0019	4.5583	4.5263	4.5361	4.5119
neg_963	(6R,8Z)-6-Hydroxy-3-oxotetradecenoic acid	metab_16208	-	HMDB0062363	255.159523555	neg	M-H, M+Na-2H	C14H24O4	6.117933333330001	-	-	-	-	-	-	-	-	-	-	0.0488059906396	-	55.6	-2.57355439604213	4.8681	4.9871	4.3575	4.2015	4.2477	4.6722	4.6471	4.8122	4.5331	4.7739	4.9017	4.4502	5.1408	4.7667	4.8456	4.0084	4.7270	4.6392	4.6064	4.3578	4.6490	4.6479	4.6897	4.7254	4.7404	4.7253
neg_964	20-Trihydroxy-leukotriene-B4	metab_16209	-	HMDB0012643;LMFA03020066	383.206878054	neg	M-H, M+Na-2H	C20H32O7	6.11025	-	-	-	-	-	-	-	Lipids and lipid-like molecules	Fatty Acyls	Eicosanoids	0.0460614634116	-	71.9	-1.68883843765271	4.6589	4.5963	4.7277	5.5742	3.8166	4.7573	4.9201	4.9817	3.7653	4.6731	3.4022	3.3206	4.6410	4.2570	4.7342	5.1445	4.2690	4.8067	4.8940	3.3282	4.3449	4.7869	4.8227	4.7764	4.7904	4.7896
neg_966	Melledonal C	metab_16211	-	HMDB0035866	479.148851415	neg	M-H, M+FA-H	C24H29ClO8	6.10253333333	117458-35-2	-	-	-	-	-	-	Lipids and lipid-like molecules	Prenol lipids	Sesquiterpenoids	0.059346763337	-	61.4	2.14984896062725	4.2274	3.6854	3.4156	3.2050	2.9621	3.2980	3.4944	3.9770	5.4994	5.5869	3.0011	2.8847	5.4851	5.5635	5.4992	6.1216	3.0706	3.0675	3.0415	2.9272	3.0302	3.0650	5.2595	5.2169	5.2120	5.2027
neg_969	Goshonoside F5	metab_16214	-	HMDB0038541	645.347736244	neg	M-H, M+Na-2H	C32H54O13	6.094816666669999	90851-28-8	-	-	-	-	-	-	Lipids and lipid-like molecules	Prenol lipids	Terpene glycosides	0.0554906000527	-	74.7	-2.21102506033961	6.6036	6.9333	6.3469	6.4490	6.3584	6.9956	6.9497	6.5537	6.2388	5.2388	5.4131	6.6031	6.1590	5.8488	6.8138	6.3196	6.1289	6.2080	6.4442	5.8702	6.4924	6.2149	6.5639	6.5333	6.5183	6.5100
[truncated: 738 more rows]
