# Supplementary material for: Gut Bacteria Associated With Monochamus saltuarius (Coleoptera: Cerambycidae) and Their Possible Roles in Host Plant Adaptations
Source: Front Microbiol. 2021 Jun 21;12:687211. doi: 10.3389/fmicb.2021.687211 (PMC8256174; doi:10.3389/fmicb.2021.687211)
Supplement: Supplementary Table 9 — Significance test of relative abundance in substances annotated in metabolism of terpenoids and polyketides (Kruskal–Wallis H-test). [file Table_9.XLSX]

## Sheet: Sheet1
Name	Number of families	Number of comparisons per family	Alpha	PK vs. PT Significant?	PK vs. PS Significant?	PT vs. PS Significant?	PK vs. PT Summary Adjusted P Value	PK vs. PS Summary Adjusted P Value	PT vs. PS Summary Adjusted P Value
UDP-glucose	1	3	0.05	No	No	Yes	0.8665	0.1017	0.0044
Perillic acid	1	3	0.05	No	No	No	＞0.9999	0.3594	0.1209
Nivalenol	1	3	0.05	No	No	No	0.4127	0.5038	＞0.9999
Neoxanthin	1	3	0.05	Yes	Yes	No	＜0.0001	0.0327	0.2691
Neoabietic acid	1	3	0.05	Yes	No	No	＜0.0001	0.0535	0.1209
Limonene-1,2-epoxide	1	3	0.05	Yes	No	No	0.0044	＞0.9999	0.0588
Gossypol	1	3	0.05	No	No	No	＞0.9999	0.4719	0.5373
Gibberellin A37	1	3	0.05	Yes	Yes	No	0.003	0.003	＞0.9999
Gibberellin A19	1	3	0.05	No	No	No	＞0.9999	0.9157	0.3116
Gibberellin A9	1	3	0.05	No	No	No	＞0.9999	＞0.9999	＞0.9999
Discadenine	1	3	0.05	No	No	No	＞0.9999	＞0.9999	＞0.9999
Carvone	1	3	0.05	No	No	No	＞0.9999	＞0.9999	＞0.9999
Capsidiol	1	3	0.05	No	Yes	Yes	＞0.9999	0.0056	0.0007
Brassinolide	1	3	0.05	Yes	No	Yes	0.0001	0.5373	0.0194
Adenosine monophosphate	1	3	0.05	No	No	No	0.4127	0.5038	＞0.9999
Adenine	1	3	0.05	No	Yes	Yes	0.198	0.04	＜0.0001
Abscisic acid	1	3	0.05	Yes	No	No	0.0028	0.1208	0.628
10-Oxogeranial	1	3	0.05	No	Yes	Yes	＞0.9999	0.0327	0.0126
6-Deoxocastasterone	1	3	0.05	Yes	No	Yes	0.0157	＞0.9999	0.0194
(S)-(-)-Perillyl alcohol	1	3	0.05	No	Yes	No	＞0.9999	0.0327	0.0589
(1R,4R)-Dihydrocarvone	1	3	0.05	No	Yes	Yes	＞0.9999	0.0089	0.0441
(-)-Dihydrocarveol	1	3	0.05	No	No	No	0.198	0.1829	＞0.9999
