# Supplementary material for: Gut Bacteria Associated With Monochamus saltuarius (Coleoptera: Cerambycidae) and Their Possible Roles in Host Plant Adaptations
Source: Front Microbiol. 2021 Jun 21;12:687211. doi: 10.3389/fmicb.2021.687211 (PMC8256174; doi:10.3389/fmicb.2021.687211)
Supplement: Supplementary Table 10 — Significance test of relative abundance in substances annotated in biosynthesis of other secondary metabolites (Kruskal–Wallis H-test). [file Table_10.XLSX]

## Sheet: Sheet1
Name	Number of families	Number of comparisons per family	Alpha	PK vs. PT Significant?	PK vs. PS Significant?	PT vs. PS Significant?	PK vs. PT Summary Adjusted P Value	PK vs. PS Summary Adjusted P Value	PT vs. PS Summary Adjusted P Value
(-)-Medicarpin	1	3	0.05	No	No	No	0.7737	＞0.9999	0.5725
(-)-Naringenin	1	3	0.05	No	Yes	Yes	0.688	0.0002	0.0157
(S)-Reticuline	1	3	0.05	No	No	Yes	0.071	＞0.9999	0.014
2-Hydroxycinnamic acid	1	3	0.05	No	No	Yes	0.1555	＞0.9999	0.0362
3,4-Dihydroxybenzaldehyde	1	3	0.05	Yes	Yes	No	＜0.0001	0.0327	0.2691
4-Hydroxy-3-methoxycinnamaldehyde	1	3	0.05	No	No	No	＞0.9999	0.1371	0.7734
5-Hydroxyconiferyl alcohol	1	3	0.05	No	No	No	0.2691	0.1687	＞0.9999
7,2'-Dihydroxy-4'-methoxy-isoflavanol	1	3	0.05	Yes	No	No	0.0216	＞0.9999	0.1431
Acacetin 7-[apiosyl(1-6)-glucoside]	1	3	0.05	No	No	No	0.6093	0.2691	＞0.9999
Acacetin	1	3	0.05	No	Yes	Yes	0.7737	0.0002	0.014
Afzelin	1	3	0.05	Yes	No	No	＜0.0001	0.1431	0.0647
ANETHOLE	1	3	0.05	No	No	No	＞0.9999	0.2313	0.198
Apigenin	1	3	0.05	No	Yes	No	0.0647	＜0.0001	0.0851
Chrysin	1	3	0.05	No	Yes	No	0.071	＜0.0001	0.071
Cis-Resveratrol	1	3	0.05	Yes	No	Yes	0.0014	＞0.9999	0.003
Coumarin	1	3	0.05	No	No	No	0.6093	0.2691	＞0.9999
Daidzein	1	3	0.05	No	Yes	No	0.2897	0.0002	0.0647
Dihydrokaempferol	1	3	0.05	No	No	Yes	0.0589	＞0.9999	0.0089
EPIGALLOCATECHIN	1	3	0.05	Yes	No	No	0.005	0.688	0.1555
Estragole	1	3	0.05	Yes	No	Yes	0.0002	0.3853	0.04
Ferulic acid	1	3	0.05	No	No	No	＞0.9999	＞0.9999	＞0.9999
Formononetin	1	3	0.05	No	No	No	＞0.9999	＞0.9999	＞0.9999
Galangin	1	3	0.05	No	Yes	Yes	0.1431	＜0.0001	0.0486
Glycitein	1	3	0.05	Yes	No	No	＜0.0001	0.071	0.071
Hesperetin	1	3	0.05	No	Yes	Yes	0.8665	0.0003	0.0126
L-(-)-3-Phenyllactic acid	1	3	0.05	Yes	No	Yes	0.0175	＞0.9999	0.0021
L-Arginine	1	3	0.05	No	No	Yes	0.1687	0.0778	0.0001
L-Aspartic Acid	1	3	0.05	No	No	No	0.0778	＞0.9999	0.0778
L-Glutamate	1	3	0.05	Yes	No	Yes	0.0089	＞0.9999	0.0004
L-Glutamic gamma-semialdehyde	1	3	0.05	No	No	No	0.4127	0.5038	＞0.9999
L-Phenylalanine	1	3	0.05	No	No	No	＞0.9999	0.0931	0.0851
L-Proline	1	3	0.05	No	No	Yes	0.0647	0.3594	0.0003
L-Serine	1	3	0.05	No	No	No	＞0.9999	0.5373	0.9666
L-Tryptophan	1	3	0.05	No	Yes	No	＞0.9999	0.04	0.1829
L-Tyrosine	1	3	0.05	No	Yes	Yes	＞0.9999	0.01	0.0296
Naringenin	1	3	0.05	No	Yes	Yes	＞0.9999	0.0327	0.024
N-Methylpelletierine	1	3	0.05	Yes	Yes	No	＜0.0001	0.0486	0.1431
Pelargonidin	1	3	0.05	Yes	Yes	No	0.0362	＜0.0001	0.2313
Portulacaxanthin II	1	3	0.05	No	No	No	0.4719	＞0.9999	＞0.9999
Quercetin	1	3	0.05	No	Yes	Yes	0.3116	0.0296	＜0.0001
Scopoletin	1	3	0.05	Yes	No	Yes	0.0023	＞0.9999	0.0018
Sinapic acid	1	3	0.05	No	No	No	0.4719	＞0.9999	＞0.9999
Trifolin	1	3	0.05	Yes	No	Yes	0.0021	＞0.9999	0.0021
